# Supplementary material for: Melt reactions and timescales of melting in pelitic rocks—a case study from the Garhwal Himalaya
Source: Contrib Mineral Petrol. 2025 Aug 22;180(9):62. doi: 10.1007/s00410-025-02247-z (PMC12370819; doi:10.1007/s00410-025-02247-z)
Supplement: Supplementary file 2 — Supplementary Material 2 Major element data minerals [file 410_2025_2247_MOESM2_ESM.xlsx]

## Sheet: Online Resource 4
Online Resource 4
Melt reactions and timescales of melting in pelitic rocks – a case study from the Garhwal Himalaya
Contributions to Mineralogy and Petrology
Oldman, C. J.1, Warren, C. J.1, Harris, N.B.W.1, Kunz, B.E.1, Spencer, C. J.2, Argles, T.W.1, Roberts, N.M.W.3, Hammond, S.J.1, Degli Alessandrini, G.1
Affiliations:
1	School of Environment, Earth and Ecosystems, Faculty of Science, Technology, Engineering and Mathematics, The Open University, Walton Hall, Milton Keynes, MK6 6AA, United Kingdom
2	Department of Geological Sciences and Geological Engineering, Queen’s University, Kingston, Ontario KL7 3N6, Canada
3	Geochronology and Tracers Facility, British Geological Survey, Keyworth, Nottingham NG12 5GG, United Kingdom
*	barbara.kunz@open.ac.uk

## Sheet: Plagioclase
	Sample	01d(i)	01d(i)	01d(i)	01d(i)	01d(i)	01d(i)	01d(i)	01d(i)	01d(i)	01d(i)	01d(i)	01d(i)	01d(i)	01d(i)	01d(i)	01d(i)	01d(i)	01d(i)	01d(i)	01d(i)	01d(i)	01d(i)	01d(i)	01d(i)	01d(i)	01d(i)	01d(i)	01d(i)	02a(i)	02a(i)	02a(i)	02a(i)	02a(i)	02a(i)	02a(i)	02a(i)	02a(i)	02a(i)	02a(i)	02a(i)	02a(i)	02a(i)	02a(i)	02a(i)	02a(i)	02a(i)	02a(i)	02a(i)
Oxide wt%	Na2O	8.86	8.7	7.95	9.61	8.49	8.27	7.76	8.12	8.14	7.76	7.69	7.79	7.63	7.61	7.53	7.78	7.77	7.8	8.37	9.09	9.66	7.87	7.94	7.75	8.08	8.23	9.52	9.72	10.0204	8.74587	8.59055	8.48494	9.15236	9.18645	9.2404	8.87211	8.98556	8.84085	10.3507	8.97292	8.69854	10.3456	8.89328	9.03736	9.53583	9.59042	9.35491	9.59427
	Al2O3	21.07	21.4	22.56	19.83	21.4	21.54	22.05	22.24	22.12	22.9	22.35	22.46	22.39	22.05	22.03	21.56	21.68	21.72	21.8	20.19	19.69	22.35	22.04	22.23	22.32	22.32	20.63	20.31	19.6043	21.795	21.7654	21.4167	21.4645	21.5044	21.6237	21.6741	21.1285	20.9697	19.8463	21.8354	21.816	19.8831	21.8389	21.5099	21.4006	21.4809	21.5013	20.6507
	SiO2	66.12	65.83	63.9	67.08	65.21	64.5	63.8	63.73	63.63	62.83	63.22	63.3	63.42	63.92	63.66	64.09	63.98	64.04	65.71	66.31	67.5	63.04	62.8	63.07	63.1	63.15	65.93	66.27	67.613	64.4684	64.0504	63.9411	64.433	64.8403	65.0794	64.9331	65.1131	65.0548	67.5232	65.0387	64.0746	67.0317	64.5886	64.4598	65.2215	64.8929	64.824	65.6877
	K2O	0.13	0.16	0.22	0.13	0.21	0.23	0.28	0.23	0.34	0.34	0.38	0.36	0.44	0.42	0.49	0.23	0.18	0.21	1.74	0.58	0.24	0.23	0.24	0.28	0.28	0.28	0.09	0.12	0.942515	0.388484	0.159453	0.0797644	0.0891463	0.0693691	0.188377	0.387038	0.397152	0.427142	0.139203	0.198956	0.248814	0.129694	0.129756	0.109846	0.38983	0.270012	0.340179	0.100149
	CaO	1.99	2.16	3.74	0.94	2.52	3.02	3.65	3.8	3.72	4.13	4.02	3.97	3.72	3.74	3.64	3.53	3.63	3.64	0.49	0.35	0.37	3.82	3.69	3.86	3.61	3.58	1.64	1.19	0.198424	2.6397	2.71071	2.66214	2.28809	2.27927	2.32993	2.29246	2.25384	2.19531	0.318177	2.41732	2.56776	0.369128	2.5552	2.27681	2.18904	2.1601	2.25118	1.39207
	Total	98.17	98.25	98.36	97.59	97.83	97.54	97.55	98.12	97.95	97.96	97.67	97.88	97.61	97.73	97.34	97.19	97.24	97.41	98.12	96.52	97.47	97.3	96.71	97.18	97.38	97.56	97.81	97.61	98.3787	98.0375	97.2765	96.5847	97.427	97.8798	98.4618	98.1589	97.8781	97.4878	98.1776	98.4634	97.4058	97.7592	98.0057	97.3937	98.7369	98.3943	98.2716	97.4249
No. Ions on basis of 8 O	Na	0.762186	0.748216	0.686782	0.829788	0.734334	0.718661	0.675424	0.704097	0.707446	0.674988	0.670224	0.677474	0.664512	0.661328	0.656936	0.678793	0.6777	0.679363	0.722376	0.792623	0.833639	0.687827	0.698246	0.67808	0.705873	0.718115	0.823156	0.841176	0.861444	0.757711	0.748893	0.744036	0.796615	0.795581	0.796378	0.766655	0.778757	0.768712	0.888931	0.772749	0.757684	0.892813	0.769599	0.786501	0.821137	0.828459	0.80896	0.832526
	Al	1.10183	1.11878	1.18471	1.04085	1.12518	1.13785	1.16666	1.17228	1.16863	1.21085	1.18411	1.18737	1.18537	1.16483	1.16833	1.14348	1.14947	1.14998	1.14371	1.07019	1.03292	1.18742	1.17821	1.18233	1.18531	1.18389	1.08434	1.06844	1.02451	1.14783	1.15342	1.14162	1.13568	1.1321	1.13287	1.13851	1.11313	1.10837	1.03609	1.14311	1.15515	1.04306	1.14883	1.13794	1.12023	1.128	1.13025	1.08929
	Si	2.93394	2.92027	2.84737	2.98764	2.90932	2.89115	2.86436	2.85044	2.85248	2.81899	2.8421	2.83956	2.84902	2.86524	2.86475	2.88429	2.87841	2.87707	2.92524	2.98245	3.00467	2.84193	2.84865	2.84638	2.84339	2.84223	2.94049	2.95821	2.99822	2.88097	2.88013	2.89213	2.89278	2.8965	2.8931	2.89422	2.91083	2.9177	2.99118	2.88914	2.87885	2.98386	2.88303	2.8936	2.89694	2.89149	2.89145	2.9401
	K	0.00735819	0.00905375	0.0125048	0.00738564	0.011951	0.0131506	0.0160352	0.0131221	0.0194423	0.0194587	0.0217911	0.0205996	0.0252134	0.024015	0.0281271	0.0132034	0.0103298	0.0120345	0.098807	0.033276	0.0136274	0.0132261	0.0138867	0.016119	0.0160944	0.0160751	0.00512022	0.00683286	0.0533126	0.0221449	0.00914604	0.00460209	0.00510528	0.00395279	0.0106821	0.0220053	0.0226472	0.0244367	0.00786585	0.0112736	0.0142599	0.0073642	0.00738807	0.00628991	0.0220868	0.0153468	0.0193551	0.00571785
	Ca	0.0946006	0.102654	0.178541	0.0448524	0.120448	0.145024	0.175558	0.182085	0.178659	0.198517	0.193613	0.190792	0.179034	0.179605	0.175486	0.170195	0.174959	0.175195	0.0233694	0.0168649	0.0176448	0.184494	0.17932	0.186629	0.174275	0.17262	0.0783615	0.056909	0.00942647	0.126377	0.130586	0.129	0.110053	0.10908	0.110965	0.109468	0.107943	0.105482	0.0151001	0.115041	0.123598	0.0176034	0.122191	0.109496	0.104166	0.103115	0.107575	0.0667515
	Total	4.89992	4.89897	4.90991	4.91052	4.90123	4.90583	4.89804	4.92203	4.92665	4.92281	4.91185	4.91579	4.90315	4.89502	4.89362	4.88996	4.89087	4.89364	4.9135	4.8954	4.9025	4.91489	4.91831	4.90955	4.92494	4.93292	4.93147	4.93157	4.94691	4.93504	4.92218	4.91138	4.94024	4.93722	4.94399	4.93086	4.93331	4.92469	4.93917	4.93132	4.92954	4.9447	4.93104	4.93383	4.96456	4.96641	4.95759	4.93438
	Or	0.767482	0.940574	1.18375	0.796829	1.21062	1.28693	1.53803	1.21345	1.79323	1.78278	2.01911	1.90797	2.40634	2.29907	2.71488	1.27892	0.995208	1.15518	11.3843	3.87098	1.54408	1.23604	1.29689	1.51004	1.50342	1.48922	0.519819	0.710404	5.71038	2.14456	0.897366	0.457174	0.499623	0.388406	1.03812	2.18394	2.22623	2.43366	0.848531	1.11168	1.39921	0.787292	0.723349	0.621665	2.10039	1.46155	1.85489	0.58841
	Ab	79.4983	77.7305	65.0135	89.525	74.3869	70.3288	64.7842	65.1104	65.2501	61.8415	62.1015	62.749	63.4202	63.3121	63.4086	65.7499	65.2923	65.2113	83.2305	92.2053	94.4574	64.2805	65.2096	63.5229	65.9375	66.5273	83.5692	87.4561	92.2703	73.3782	73.4778	73.913	77.9599	78.1749	77.3942	76.0875	76.5522	76.5563	95.8936	76.2002	74.3455	95.4488	75.3497	77.7341	78.0879	78.8982	77.5263	85.6731
	An	19.7342	21.3289	33.8027	9.67815	24.4024	28.3843	33.6778	33.6761	32.9567	36.3757	35.8794	35.343	34.1735	34.3888	33.8765	32.9711	33.7125	33.6336	5.38514	3.92377	3.99856	34.4835	33.4935	34.9671	32.5591	31.9835	15.911	11.8335	2.01936	24.4772	25.6248	25.6298	21.5405	21.4367	21.5677	21.7286	21.2216	21.01	3.25786	22.6882	24.2553	3.76389	23.927	21.6442	19.8117	19.6402	20.6188	13.7384
	Total	100	100	100	100	100	100	100	100	100	100	100	100	100	100	100	100	100	100	100	100	100	100	100	100	100	100	100	100	100	100	100	100	100	100	100	100	100	100	100	100	100	100	100	100	100	100	100	100
[truncated: 401 more columns]

## Sheet: K-feldspar
	Sample	01d(i)	01d(i)	01d(i)	01d(i)	01d(i)	01d(i)	01d(i)	01d(i)	01d(i)	01d(i)	01d(i)	01d(i)	01d(i)	01d(i)	01d(i)	01d(i)	01d(i)	01d(i)	01d(i)	01d(i)	01d(i)	01d(i)	01d(i)	01d(i)	01d(i)	01d(i)	01d(i)	02a(i)	02a(i)	02a(i)	02a(i)	02a(i)	02a(i)	02a(i)	02a(i)	02a(i)	02a(i)	02a(i)	02a(i)	02a(i)	02a(i)	02a(i)	02a(i)	02a(i)	02a(i)	02a(i)	02a(i)	02a(i)
Oxide wt%	Na2O	1.056	0.957131	0.918468	0.860986	0.750911	1.15889	0.754979	0.674578	0.726997	1.04898	0.909623	0.880125	0.851069	0.731326	0.872067	0.913182	0.953855	1.12517	0.664909	0.806403	0.806856	1.0097	0.646574	0.849107	0.718506	0.820167	0.861155	0.754434	0.685331	0.814908	0.785976	0.915828	0.756979	1.07692	0.438992	1.16798	0.945995	0.837992	0.44385	0.977384	0.730912	0.642318	0.722049	1.01926	0.54452	0.43664	0.734695	0.685376
	Al2O3	18.7666	18.7598	18.6823	18.1921	18.0929	18.2678	18.3235	18.234	18.1852	18.6519	18.4324	18.4726	18.3531	18.193	18.2733	18.6048	18.6453	18.6759	17.8921	18.3255	18.4165	18.3564	18.3162	18.5894	18.7925	18.7626	18.8036	18.6623	18.7026	18.6137	18.9132	18.8342	18.8946	18.7862	18.7469	18.8673	18.9298	18.7513	18.6318	18.6888	18.6975	18.6371	18.7139	18.4456	18.7018	18.7656	18.4667	18.2866
	SiO2	64.5466	64.289	64.3231	65.202	64.6595	65.3655	64.7547	64.2586	64.7642	64.5672	64.3233	64.3791	65.0918	64.3467	64.7334	64.294	64.5609	64.8582	65.1107	66.3166	66.0815	64.9745	64.617	65.2296	64.3114	64.4489	64.2725	64.7126	64.3913	64.5367	64.2411	64.1478	64.2536	65.004	64.2823	65.1671	64.4164	64.407	63.9834	64.9713	64.419	64.4393	65.1426	64.619	64.5108	64.2755	64.683	64.4949
	K2O	14.9248	15.1227	15.1093	14.6469	14.4195	13.9168	14.7629	14.7181	14.8983	14.4759	14.404	14.5321	14.9488	14.8569	14.8552	14.8517	14.6492	14.6775	14.8295	14.8177	14.7453	14.6609	14.9722	14.9706	15.1392	15.249	15.3792	14.8405	14.978	15.0062	15.3713	15.4496	15.2989	14.7279	15.3348	14.3551	14.6629	14.7979	15.3079	14.9273	15.1812	15.2279	14.619	14.4082	15.5337	15.5603	15.2201	15.1081
	CaO
	BaO
	Total	99.294	99.1285	99.0331	98.902	97.9228	98.709	98.5961	97.8853	98.5747	98.744	98.0693	98.264	99.2447	98.1279	98.734	98.6637	98.8093	99.3368	98.4972	100.266	100.05	99.0015	98.5521	99.6386	98.9616	99.2807	99.3164	98.9698	98.7572	98.9716	99.3116	99.3475	99.2041	99.595	98.803	99.5575	98.9551	98.7943	98.367	99.5648	99.0287	98.9466	99.1976	98.4921	99.2907	99.038	99.1045	98.575
No. Ions on basis of 8 O	Na	0.0947745	0.086149	0.0827243	0.0773042	0.0680164	0.103881	0.0680585	0.0612582	0.0655995	0.094393	0.0823578	0.0795775	0.0763047	0.0663155	0.0785948	0.0824225	0.085836	0.100766	0.0599724	0.071362	0.071547	0.090663	0.0583744	0.0758196	0.0647154	0.0737046	0.0774587	0.0677874	0.0617754	0.0733372	0.0706749	0.082423	0.0680999	0.0961822	0.0396052	0.104123	0.0850228	0.07547	0.0402339	0.0873967	0.0657998	0.0578653	0.0645861	0.0918961	0.0489532	0.0393563	0.0660835	0.0619397
	Al	1.02385	1.02643	1.02287	0.992915	0.996219	0.995408	1.0041	1.00655	0.997487	1.02027	1.01449	1.0153	1.00027	1.00284	1.00111	1.02079	1.01995	1.01671	0.981007	0.985808	0.992713	1.00195	1.00522	1.00903	1.02892	1.02496	1.02814	1.01933	1.0248	1.01829	1.03381	1.03039	1.03329	1.01994	1.02813	1.02245	1.03422	1.02657	1.02668	1.01586	1.02321	1.02063	1.01756	1.01094	1.02205	1.02819	1.00971	1.00461
	Si	2.98809	2.98475	2.98832	3.01967	3.02099	3.02227	3.011	3.00992	3.01436	2.99693	3.00403	3.0025	3.01026	3.00969	3.00929	2.9933	2.99674	2.99606	3.02924	3.02711	3.0225	3.00933	3.00914	3.00438	2.98783	2.98744	2.98199	2.99922	2.99388	2.99581	2.97962	2.97788	2.98161	2.99463	2.99143	2.99662	2.9863	2.99199	2.99168	2.9967	2.99134	2.9944	3.00559	3.00514	2.99151	2.98832	3.00101	3.00647
	K	0.881326	0.895588	0.895393	0.865273	0.859363	0.820796	0.875628	0.879394	0.884517	0.857076	0.858081	0.864518	0.881846	0.886409	0.880894	0.881996	0.867365	0.864861	0.880067	0.86277	0.860299	0.866158	0.889388	0.879545	0.897184	0.901644	0.910173	0.877358	0.888318	0.888563	0.909425	0.914857	0.905575	0.86547	0.910278	0.842015	0.867097	0.876873	0.913003	0.878238	0.899223	0.902626	0.860382	0.854716	0.918844	0.9228	0.90075	0.898359
	Ca	0	0	0	0	0	0	0	0	0	0	0	0	0	0	0	0	0	0	0	0	0	0	0	0	0	0	0	0	0	0	0	0	0	0	0	0	0	0	0	0	0	0	0	0	0	0	0	0
	Ba	0	0	0	0	0	0	0	0	0	0	0	0	0	0	0	0	0	0	0	0	0	0	0	0	0	0	0	0	0	0	0	0	0	0	0	0	0	0	0	0	0	0	0	0	0	0	0	0
	Total	4.98804	4.99291	4.98931	4.95516	4.94459	4.94236	4.95879	4.95713	4.96196	4.96867	4.95895	4.9619	4.96868	4.96525	4.96989	4.97851	4.96989	4.9784	4.95028	4.94705	4.94706	4.9681	4.96213	4.96878	4.97866	4.98775	4.99776	4.96369	4.96877	4.976	4.99353	5.00556	4.98858	4.97622	4.96944	4.96522	4.97264	4.9709	4.9716	4.97819	4.97957	4.97553	4.94812	4.9627	4.98136	4.97867	4.97755	4.97138
	Or	90.2905	91.2248	91.5425	91.7986	92.6657	88.7657	92.788	93.4877	93.0956	90.0792	91.2426	91.571	92.0363	93.0394	91.8087	91.4537	90.995	89.5647	93.6202	92.3606	92.322	90.5246	93.8408	92.0638	93.2721	92.4433	92.1571	92.8278	93.498	92.3758	92.789	91.7352	93.0059	89.9982	95.8305	88.995	91.0702	92.0753	95.7792	90.9493	93.1815	93.9755	93.0175	90.2921	94.9418	95.9096	93.165	93.55
	Ab	9.7095	8.77517	8.45749	8.20137	7.33426	11.2343	7.21198	6.51231	6.90437	9.92076	8.75739	8.42897	7.96375	6.96062	8.19132	8.54634	9.00503	10.4353	6.37977	7.63939	7.67798	9.47544	6.15918	7.9362	6.72788	7.55674	7.84288	7.17216	6.50203	7.6242	7.21098	8.26478	6.99411	10.0018	4.16948	11.005	8.92984	7.92466	4.22077	9.0507	6.81847	6.02455	6.98252	9.70789	5.05821	4.09042	6.83505	6.45005
	An	0	0	0	0	0	0	0	0	0	0	0	0	0	0	0	0	0	0	0	0	0	0	0	0	0	0	0	0	0	0	0	0	0	0	0	0	0	0	0	0	0	0	0	0	0	0	0	0
	Total	100	100	100	100	100	100	100	100	100	100	100	100	100	100	100	100	100	100	100	100	100	100	100	100	100	100	100	100	100	100	100	100	100	100	100	100	100	100	100	100	100	100	100	100	100	100	100	100
[truncated: 317 more columns]

## Sheet: Biotite
	Sample	01d(i)	01d(i)	01d(i)	01d(i)	01d(i)	01d(i)	01d(i)	01d(i)	01d(i)	01d(i)	01d(i)	01d(i)	01d(i)	01d(i)	01d(i)	01d(i)	01d(i)	01d(i)	02a(i)	02a(i)	02a(i)	02a(i)	02a(i)	02a(i)	02a(i)	02a(i)	02a(i)	02a(i)	03(i)	03(i)	03(i)	03(i)	03(i)	03(i)	03(i)	03(i)	03(i)	03(i)	03(i)	04a(i)	04a(i)	04a(i)	04a(i)	04a(i)	04a(i)	04a(i)	04a(i)	04a(i)
Oxide wt%	Na2O	0.129733	0.089863	0.0399604	0.050004	0.0200123	0.0100115	0.100222	0.110304	0.0902971	0.13078	0.070458	0.130921	0.0604903	0.0806972	0.111019	0.0606211	0.121308	0.0505722	0.149435	0.139544	0.187055	0.167458	0.226687	0.138137	0.148087	0.128413	0.178002	0.158312	0.0804157	0.100601	0.09	0.07	0.07	0.07	0.11	0.1	0.0398047	0.0597605	0.069783	0.109438	0.179222	0.14947	0.0699734	0.140169	0.08016	0.140391	0.151019	0.171292
	MgO	6.37686	6.41022	6.47359	6.2805	6.3339	6.30725	6.60466	6.40765	6.60172	6.82069	6.80423	6.84818	6.37164	6.4356	6.65102	6.41573	6.37876	6.42267	6.65484	6.50875	5.99562	6.10731	6.19941	6.03858	6.01232	5.78848	6.29928	6.21375	9.13724	8.98368	8.79	8.68	8.91	8.79	8.74	8.74	8.71723	8.43619	8.66307	6.00916	6.0139	6.06847	6.25762	6.38769	6.55308	6.43795	6.46362	6.52923
	Al2O3	18.8312	18.9411	18.8813	18.6515	18.8616	18.7516	19.3129	19.243	19.4239	19.0034	18.9431	19.044	18.9133	19.0748	19.3172	19.5099	19.3183	19.3894	17.7529	17.6823	18.0065	18.2333	18.0266	18.244	18.1752	18.4323	17.909	17.9091	14.7261	14.5268	14.65	14.82	14.95	15.04	14.98	15.02	15.1855	15.1792	15.2625	18.903	18.9279	18.7933	18.9928	18.8927	18.8276	18.9729	19.3908	19.235
	SiO2	34.3492	34.3975	34.4859	34.7828	34.7414	34.76	34.3062	34.2243	34.343	34.4253	34.464	34.4322	33.5419	33.9836	34.2543	34.4025	34.411	34.3183	35.1571	34.9359	34.8907	34.9496	34.831	34.7613	34.8498	34.6025	34.4137	35.0859	36.9209	36.2566	36.33	36.73	36.89	36.73	36.64	36.4	36.272	36.2248	36.6959	34.5228	34.4107	34.5674	34.197	34.852	35.09	34.8572	35.2479	34.883
	K2O	9.3208	9.40566	9.30079	9.39075	9.30572	9.29068	9.62136	9.59644	9.56146	9.55701	9.58228	9.53709	9.44656	9.57271	9.59806	9.4973	9.50244	9.51769	9.46423	9.44915	9.54967	9.57468	9.48145	9.57095	9.65526	9.5915	9.5132	9.57789	9.55942	9.4565	9.55	9.55	9.44	9.67	9.6	9.5	9.53323	9.64136	9.60015	9.48134	9.34942	9.42655	9.25648	9.52146	9.64926	9.54662	9.50413	9.46134
	TiO2	3.00381	3.00542	3.04698	3.35027	3.18196	3.23372	2.69599	2.64729	2.60858	2.6156	2.53649	2.58821	2.32888	2.431	2.4525	2.0106	1.88027	1.94197	3.70599	3.64809	3.02242	3.05365	3.02578	3.45343	3.42574	3.08192	3.20403	3.54223	4.34245	4.37615	4.65	4.56	4.33	4.37	4.36	4.22	4.34867	4.52188	4.37639	3.00458	2.97708	2.9595	2.47906	3.20386	3.06612	3.16883	3.54391	3.52659
	MnO	0.35926	0.379421	0.359644	0.38003	0.410252	0.370426	0.360801	0.360995	0.391287	0.34204	0.372421	0.35248	0.41335	0.373225	0.423889	0.37383	0.374032	0.374234	0.33872	0.299024	0.344576	0.275814	0.315391	0.365077	0.296174	0.365484	0.267003	0.326519	0.231195	0.211262	0.23	0.24	0.23	0.2	0.16	0.19	0.208975	0.219122	0.19938	0.258672	0.169265	0.219222	0.169935	0.210253	0.2004	0.140391	0.130883	0.161216
	FeO	22.1843	22.1263	22.0182	22.7518	22.4238	22.3457	22.54	22.4519	22.0325	22.6954	22.4157	22.3472	22.4217	22.4439	22.4157	23.4199	23.4326	23.6779	21.8873	21.9583	22.8798	23.1684	23.0728	22.4572	22.7066	22.7786	22.8831	22.8563	20.2547	20.3214	21.21	21.16	21.03	20.22	20.43	20.31	20.5293	20.6074	20.5262	23.4795	23.4283	23.5166	24.2708	23.3681	23.2264	23.0944	22.0589	21.9555
	Total	94.5552	94.7555	94.6063	95.6377	95.2786	95.0693	95.5421	95.0418	95.0527	95.5902	95.1887	95.2803	93.4978	94.3956	95.2237	95.6903	95.4186	95.6928	95.1105	94.6211	94.8765	95.5301	95.1791	95.0286	95.2692	94.7691	94.6673	95.67	95.2525	94.233	95.51	95.82	95.84	95.1	95.01	94.49	94.8347	94.8897	95.3934	95.7685	95.4557	95.7005	95.6936	96.5763	96.693	96.3586	96.4911	95.9233
No. Ions on basis of 11 O	Na	0.0196297	0.0135656	0.00603214	0.00749234	0.00300312	0.00150488	0.0150467	0.0166463	0.0135865	0.0196351	0.0106101	0.0196853	0.00930022	0.012274	0.0167203	0.00911038	0.0182951	0.00761387	0.0224476	0.0210904	0.0283322	0.0252007	0.0342483	0.0208483	0.0223202	0.0194694	0.0270561	0.0237625	0.0119641	0.0151646	0.0134435	0.0104015	0.0103755	0.0104361	0.0164272	0.0150146	0.00596147	0.00895661	0.0103779	0.0164414	0.0269919	0.0224686	0.0105502	0.0208488	0.0118984	0.0208962	0.0222864	0.0254545
	Mg	0.741973	0.744128	0.751454	0.723642	0.730909	0.729053	0.762507	0.743604	0.763847	0.787475	0.787922	0.791817	0.753313	0.752721	0.77029	0.741439	0.739774	0.743577	0.768726	0.756462	0.698329	0.70676	0.720242	0.700827	0.696852	0.674876	0.73629	0.717213	1.04537	1.04136	1.00966	0.991823	1.01556	1.00774	1.00369	1.00912	1.00395	0.972282	0.990717	0.694226	0.696489	0.701486	0.725527	0.730619	0.747988	0.736869	0.7335	0.746118
	Al	1.73207	1.73814	1.73259	1.69882	1.72058	1.71341	1.76257	1.76531	1.77661	1.73438	1.73405	1.74066	1.76765	1.76364	1.76854	1.78233	1.77107	1.77451	1.62109	1.62455	1.65791	1.66798	1.65557	1.67379	1.66526	1.6988	1.65475	1.63408	1.33183	1.33113	1.33023	1.33865	1.34702	1.36305	1.35989	1.3709	1.38251	1.38293	1.37978	1.72632	1.73286	1.71731	1.74076	1.70823	1.69883	1.71665	1.73951	1.73757
	Si	2.68085	2.67841	2.68518	2.68825	2.68915	2.69509	2.65669	2.66411	2.6654	2.66601	2.67698	2.67049	2.66003	2.66618	2.66107	2.66682	2.67691	2.66508	2.72409	2.72356	2.72591	2.71293	2.71437	2.70612	2.7094	2.70609	2.69814	2.71645	2.83336	2.81909	2.79915	2.81521	2.82041	2.82459	2.8224	2.81908	2.80209	2.80045	2.81495	2.67527	2.67317	2.68029	2.65955	2.67393	2.68663	2.67615	2.68307	2.67383
	K	0.927937	0.934217	0.923765	0.925793	0.918812	0.918863	0.950416	0.952878	0.946581	0.944093	0.949419	0.943518	0.955614	0.957996	0.951116	0.939104	0.942935	0.942813	0.935412	0.93965	0.951697	0.948049	0.942512	0.950419	0.957516	0.956819	0.951413	0.945906	0.935772	0.937909	0.938583	0.933689	0.920629	0.94857	0.943285	0.938508	0.939419	0.950754	0.939378	0.937218	0.926461	0.932346	0.918279	0.931826	0.942383	0.934924	0.922829	0.925086
	Ti	0.17635	0.176036	0.178463	0.194774	0.185271	0.1886	0.157048	0.155012	0.152291	0.152371	0.148204	0.150998	0.138929	0.143467	0.143317	0.11724	0.110028	0.113442	0.216003	0.213932	0.177624	0.178305	0.177373	0.202231	0.200343	0.181302	0.188963	0.206297	0.250675	0.255952	0.269501	0.262906	0.249022	0.252791	0.252636	0.245847	0.252704	0.262958	0.252532	0.175143	0.173968	0.172615	0.145028	0.184902	0.176587	0.183005	0.202922	0.20334
	Mn	0.0237467	0.0250213	0.0237161	0.0248749	0.0268941	0.0243239	0.0236633	0.0237989	0.0257193	0.0224336	0.0244992	0.0231525	0.0277624	0.0247987	0.0278889	0.0245424	0.0246425	0.0246132	0.0222274	0.0197428	0.0227995	0.0181323	0.0208157	0.0240699	0.0195011	0.0242071	0.0177291	0.02141	0.0150261	0.0139118	0.0150081	0.015579	0.0148926	0.0130257	0.0104381	0.0124623	0.0136723	0.0143465	0.0129531	0.0169766	0.0111363	0.0143959	0.0111929	0.0136617	0.0129945	0.00912845	0.00843766	0.0104657
	Fe	1.44799	1.44086	1.43376	1.47057	1.45158	1.44894	1.45978	1.46162	1.43005	1.46989	1.45612	1.44948	1.48707	1.47259	1.45632	1.51829	1.52448	1.53777	1.41829	1.43162	1.49492	1.50403	1.50372	1.46208	1.47635	1.48979	1.50042	1.47992	1.29993	1.32141	1.36667	1.35634	1.34464	1.3004	1.31612	1.31546	1.32632	1.33232	1.31682	1.52165	1.52208	1.52494	1.57858	1.49937	1.4872	1.48282	1.40426	1.40744
	Total	7.75055	7.75038	7.73496	7.73421	7.7262	7.71979	7.78771	7.78298	7.77409	7.79629	7.7878	7.78979	7.79967	7.79367	7.79526	7.79888	7.80814	7.80943	7.72829	7.7306	7.75752	7.76139	7.76885	7.74039	7.74755	7.75135	7.77476	7.74504	7.72392	7.73593	7.74225	7.7246	7.72256	7.7206	7.72488	7.72639	7.72664	7.72499	7.7175	7.76325	7.76316	7.76585	7.78946	7.76339	7.76451	7.76043	7.71681	7.72931
[truncated: 193 more columns]

## Sheet: Muscovite
	Sample	01d(i)	01d(i)	01d(i)	01d(i)	01d(i)	01d(i)	01d(i)	01d(i)	01d(i)	01d(i)	01d(i)	01d(i)	01d(i)	01d(i)	01d(i)	01d(i)	01d(i)	01d(i)	02a(i)	02a(i)	02a(i)	02a(i)	02b(i)	02b(i)	02b(i)	02b(i)	02b(i)	02b(i)	02b(i)	02b(i)	02b(i)	02b(i)	04a(i)	04a(i)	04a(i)	04a(i)	04a(i)	04a(i)	04a(i)	04a(i)	04a(i)	04a(i)	04a(i)	04a(i)	04a(i)	04a(i)	04a(i)	04a(i)
Oxide wt%	Na2O	0.365108	0.27398	0.274128	0.396394	0.416948	0.3256	0.315769	0.458624	0.397691	0.402099	0.291731	0.382544	0.534317	0.544791	0.474513	0.414535	0.364245	0.384759	0.488656	0.319451	0.415802	0.455656	0.14989	0.090029	0.150207	0.232535	0.344116	0.324221	0.30461	0.386254	0.0306255	0.132854	0.509139	0.499481	0.499806	0.530486	0.470738	0.531179	0.441556	0.431803	0.422038	0.566109	0.54686	0.457889	0.478876	0.479417	0.499958	0.471026
	MgO	0.466527	0.497222	0.467034	0.487869	0.508474	0.549451	0.458375	0.519774	0.479269	0.402099	0.35209	0.382544	0.604887	0.524614	0.454321	0.394314	0.344009	0.374634	0.718025	0.688815	0.772203	0.772635	1.7687	2.1807	1.86257	0.616724	0.536416	0.618046	0.639681	0.813167	2.15399	1.08327	0.648902	0.649325	0.649748	0.750688	0.761194	0.761691	0.551945	0.612558	0.562717	0.705153	0.735775	0.676879	0.718313	0.699149	0.699941	0.651419
	Al2O3	35.8617	35.7696	35.6976	34.9335	34.7898	34.4933	35.4171	35.3548	35.3843	35.6159	35.6717	35.7075	35.4262	35.5022	35.6086	36.3173	36.4751	35.9649	34.3555	33.6421	33.7888	33.253	31.4568	30.6199	31.9441	34.8803	35.5249	34.1648	34.1163	34.3461	27.9407	31.4966	33.9526	33.675	33.557	34.6417	34.3839	34.4465	35.174	34.5643	34.8884	34.7611	34.6709	34.3914	34.4591	34.3582	34.0571	34.6655
	SiO2	45.03	45.4197	45.0484	45.4532	45.4372	45.4925	45.2772	45.3427	45.296	44.9346	44.3331	44.959	45.3061	45.1773	45.3008	45.4472	45.2979	45.4117	45.6046	45.4918	45.7976	44.8822	47.2352	47.5453	46.3139	46.3655	46.6378	45.6037	45.6204	46.2997	48.3168	46.9588	45.7127	45.6325	45.9322	45.9121	45.6516	45.5211	45.5405	45.8816	45.7509	45.7455	45.8567	45.6196	46.0319	45.9341	45.8861	45.9401
	K2O	10.6388	10.7461	10.7215	10.0216	9.98642	10.0224	10.5019	10.3649	10.3604	10.1027	10.2609	10.0367	10.4041	10.4721	10.4696	10.3229	10.4316	10.3075	9.90277	9.70331	9.71194	9.48954	10.2425	10.2533	10.2341	9.96868	9.92875	9.75702	9.87952	9.96129	9.58578	9.87207	9.52389	9.47015	9.45633	9.54875	9.52494	9.51111	9.65402	9.58001	9.74706	9.65364	9.74404	9.64552	9.58749	9.55837	9.53919	9.58087
	TiO2	0.243405	0.162358	0.0913761	0.365902	0.396609	0.42735	0.590794	0.580924	0.509861				0.423421	0.443904	0.474513		0.121415	0.0911272	1.18674	1.31773	1.42561	1.46603	0.239823	0.460148	0.190263	0.818928	0.708473	0.851079	1.01537	0.73185	0.306255	0.838002	0.988328	0.988971	0.97962	0.950871	0.911429	0.942091	0.772723	0.702935	0.633056	1.08256	1.06389	1.02527	1.06749	1.07869	1.07991	0.972117
	FeO	1.36915	1.3699	1.38079	1.25017	1.28135	1.33293	1.33438	1.26377	1.33584	1.13593	1.00597	1.0369	1.32067	1.26109	1.20143	0.99084	1.02191	1.06315	1.40613	1.747	1.90081	1.7731	3.24761	3.82123	3.66506	1.24356	1.2044	1.44886	1.50274	1.79913	3.04213	2.17676	1.48748	1.51842	1.58938	1.69155	1.60251	1.73385	1.22431	1.26528	1.21587	1.54935	1.58092	1.60261	1.52642	1.58807	1.64986	1.23268
	BaO
	Total	93.9747	94.2388	93.6808	92.9086	92.8168	92.6435	93.8955	93.8855	93.7634	92.5933	91.9155	92.5052	94.0197	93.9261	93.9838	93.8871	94.0562	93.5978	93.6624	92.9102	93.8128	92.0921	94.3406	94.9706	94.3602	94.1262	94.8848	92.7676	93.0787	94.3375	91.3763	92.5583	92.8229	92.4339	92.664	94.0261	93.3063	93.4475	93.359	93.0385	93.2201	94.0634	94.1991	93.4192	93.8696	93.696	93.4121	93.5137
No. Ions on basis of 11 O	Na	0.0478263	0.0357746	0.0360208	0.0522587	0.0550316	0.0430625	0.0413494	0.060023	0.0521155	0.0531909	0.0389033	0.0505922	0.0698912	0.0713524	0.0620501	0.0540696	0.047471	0.0503597	0.064025	0.0422026	0.0544641	0.0607771	0.0196743	0.0117798	0.0197857	0.030207	0.0443108	0.0427984	0.0401273	0.050269	0.00412353	0.0176284	0.0671425	0.0661417	0.0660093	0.0691369	0.0617912	0.0697009	0.0578213	0.0566947	0.0553485	0.0737837	0.0712114	0.0600825	0.0624562	0.0626618	0.065574	0.0615527
	Mg	0.0469935	0.0499257	0.0471915	0.0494597	0.0516078	0.0558804	0.0461569	0.0523108	0.0482966	0.0409028	0.0361054	0.0389046	0.0608435	0.0528366	0.045685	0.0395504	0.0344764	0.0377067	0.0723441	0.0699769	0.0777808	0.0792489	0.178525	0.219415	0.188664	0.0616065	0.0531157	0.062737	0.0648002	0.081381	0.223022	0.110533	0.0658047	0.0661203	0.065988	0.0752336	0.0768349	0.0768586	0.0555794	0.0618472	0.0567494	0.0706742	0.0736776	0.0682992	0.0720416	0.070271	0.0705953	0.0654605
	Al	2.8556	2.83918	2.85141	2.7996	2.79128	2.77313	2.81925	2.81275	2.81873	2.86398	2.89167	2.87067	2.81689	2.82655	2.83056	2.87957	2.8897	2.8615	2.73631	2.70172	2.69042	2.69622	2.50995	2.43545	2.55783	2.75436	2.78073	2.74149	2.732	2.71723	2.28689	2.54053	2.7218	2.71073	2.69407	2.74446	2.74362	2.74767	2.79991	2.75871	2.78136	2.75407	2.74448	2.74322	2.73199	2.72987	2.71536	2.75373
	Si	3.04256	3.0591	3.05331	3.09092	3.09338	3.10346	3.05823	3.06097	3.06177	3.06603	3.04946	3.06698	3.05683	3.05204	3.05557	3.05767	3.04512	3.06587	3.0821	3.09998	3.09427	3.08793	3.19806	3.20888	3.14675	3.10675	3.09767	3.10512	3.0999	3.10811	3.35565	3.21401	3.10949	3.1169	3.12905	3.08642	3.09097	3.08107	3.07603	3.10732	3.09489	3.0754	3.08012	3.08767	3.09673	3.09682	3.10435	3.0966
	K	0.916938	0.923226	0.926946	0.869304	0.867243	0.87214	0.904829	0.892538	0.893299	0.879313	0.900304	0.873366	0.895421	0.902429	0.900791	0.885923	0.894511	0.887663	0.853697	0.843443	0.837011	0.832814	0.884572	0.882711	0.886974	0.852035	0.841202	0.84743	0.856313	0.852989	0.849208	0.861883	0.826373	0.825114	0.821726	0.81881	0.82264	0.821163	0.831784	0.827605	0.841063	0.827852	0.83486	0.83275	0.822732	0.822004	0.82321	0.823774
	Ti	0.0123712	0.00822564	0.00465876	0.0187169	0.020311	0.0219299	0.0300174	0.0294997	0.0259245	0	0	0	0.0214899	0.0225583	0.0240758	0	0.00613967	0.00462786	0.0603307	0.0675461	0.0724539	0.075872	0.012214	0.0233609	0.00972413	0.0412765	0.035397	0.0435907	0.0518988	0.0369562	0.0159995	0.0431442	0.0505708	0.0508134	0.0501995	0.0480834	0.0464203	0.0479654	0.0392612	0.0358104	0.0322133	0.0547457	0.0537538	0.0521994	0.0540202	0.0547045	0.054957	0.04929
	Fe	0.0773665	0.0771615	0.0782679	0.0710975	0.0729549	0.0760459	0.0753761	0.071348	0.0755142	0.0648202	0.0578687	0.0591552	0.0745201	0.0712493	0.0677714	0.0557508	0.0574517	0.0600267	0.0794746	0.0995594	0.107403	0.102021	0.183885	0.215681	0.208255	0.0696852	0.066901	0.0825027	0.0853957	0.101006	0.176693	0.124596	0.0846191	0.0867369	0.0905498	0.095099	0.0907411	0.098144	0.0691592	0.0716638	0.0687855	0.0871095	0.0888054	0.0907133	0.0858779	0.0895393	0.0933471	0.069488
	Ba	0	0	0	0	0	0	0	0	0	0	0	0	0	0	0	0	0	0	0	0	0	0	0	0	0	0	0	0	0	0	0	0	0	0	0	0	0	0	0	0	0	0	0	0	0	0	0	0
	Total	6.99965	6.99259	6.99781	6.95135	6.95181	6.94565	6.97521	6.97944	6.97565	6.96823	6.97431	6.95967	6.99589	6.99902	6.9865	6.97254	6.97488	6.96776	6.94828	6.92443	6.9338	6.93488	6.98688	6.99728	7.01799	6.91592	6.91933	6.92566	6.93043	6.94794	6.91158	6.91233	6.9258	6.92255	6.91759	6.93724	6.93302	6.94257	6.92955	6.91966	6.93042	6.94364	6.94692	6.93493	6.92585	6.92587	6.9274	6.9199
	Al(VI)	1.89816	1.89827	1.90472	1.89051	1.88466	1.87659	1.87748	1.87372	1.8805	1.93001	1.94113	1.93765	1.87372	1.87859	1.88612	1.93724	1.93483	1.92738	1.81841	1.8017	1.78469	1.78415	1.70801	1.64433	1.70458	1.86111	1.8784	1.8466	1.83189	1.82534	1.64253	1.75455	1.83129	1.82763	1.82311	1.83088	1.83459	1.82873	1.87595	1.86604	1.87626	1.82947	1.82461	1.83089	1.82872	1.82669	1.81972	1.85034
	mgli	0.0469935	0.0499257	0.0471915	0.0494597	0.0516078	0.0558804	0.0461569	0.0523108	0.0482966	0.0409028	0.0361054	0.0389046	0.0608435	0.0528366	0.045685	0.0395504	0.0344764	0.0377067	0.0723441	0.0699769	0.0777808	0.0792489	0.178525	0.219415	0.188664	0.0616065	0.0531157	0.062737	0.0648002	0.081381	0.223022	0.110533	0.0658047	0.0661203	0.065988	0.0752336	0.0768349	0.0768586	0.0555794	0.0618472	0.0567494	0.0706742	0.0736776	0.0682992	0.0720416	0.070271	0.0705953	0.0654605
	feal	-1.80842	-1.81289	-1.8218	-1.8007	-1.79139	-1.77861	-1.77209	-1.77287	-1.77906	-1.86519	-1.88326	-1.87849	-1.77771	-1.78478	-1.79428	-1.88149	-1.87124	-1.86272	-1.6786	-1.6346	-1.60483	-1.60626	-1.51191	-1.40529	-1.4866	-1.75015	-1.7761	-1.72051	-1.6946	-1.68738	-1.44984	-1.58681	-1.6961	-1.69008	-1.68237	-1.6877	-1.69743	-1.68262	-1.76753	-1.75856	-1.77526	-1.68762	-1.68205	-1.68798	-1.68882	-1.68245	-1.67141	-1.73156
[truncated: 198 more columns]

## Sheet: Garnet Points
	Sample	08(i)	08(i)	08(i)	08(i)	08(i)	08(i)	08(i)	08(i)	08(i)	09a(i)	09a(i)	09a(i)	09a(i)	09a(i)	09a(i)	09a(i)	09a(i)	09a(i)	09a(i)	09a(i)	09a(i)	09b(ii)	09b(ii)	09b(ii)	09b(ii)	09b(ii)	09b(ii)	09b(ii)	09b(ii)	09b(ii)	09b(ii)
Oxide wt%	MgO	1.39679	1.57626	1.78575	1.7672	1.41082	1.53228	1.51349	1.34521	1.1667	1.83826	2.2545	2.13694	1.90145	2.38794	2.25038	2.6086	2.19315	2.44375	2.32574	2.25733	2.28834	1.6042	1.87447	2.02674	1.97815	1.73954	1.77191	2.14374	1.97477	1.87579	1.93728
	Al2O3	20.0306	20.0056	20.2186	20.3724	20.3277	21.0838	20.5915	20.9653	20.0035	21.2091	21.0717	20.8747	19.8266	21.0159	21.2844	21.4044	21.2666	20.6924	20.9217	21.1513	21.3711	21.4823	21.3969	20.8864	20.8705	20.5945	22.0137	21.8481	21.3516	21.1553	20.9788
	SiO2	36.386	36.4225	36.3499	36.3566	36.1249	36.6355	36.2641	36.6295	35.8886	36.6564	36.3687	36.1103	34.1766	36.5127	36.9974	37.0461	36.9759	35.9113	36.4565	36.7438	37.4492	37.3349	36.9411	36.6911	36.0163	35.8405	38.2511	37.9863	37.2901	36.603	36.2863
	CaO	1.74352	1.86375	1.9048	1.87641	1.75856	1.45269	1.73255	1.55446	1.8049	1.47258	2.18528	2.69096	2.49565	2.87346	4.15378	2.86649	2.27254	1.47023	2.84258	2.98326	1.75108	1.3551	1.32609	1.34783	1.34874	1.22967	1.47158	1.36238	1.31317	1.25387	1.29487
	MnO	18.1385	17.1207	16.3297	16.1331	18.0128	18.0491	17.6541	18.9425	19.3254	4.77354	3.19388	2.93829	3.56522	1.34755	1.30859	0.922434	3.80079	2.88085	1.0436	1.58113	3.85039	4.63324	4.10789	3.77394	3.78646	4.1489	4.86523	4.18731	4.34049	4.40359	4.17569
	FeO	22.527	23.3167	23.4032	23.2516	21.4703	21.84	21.9357	21.3041	20.7414	34.324	34.2625	33.6469	33.3843	34.8778	34.4496	35.5584	34.2171	34.8185	35.5521	35.3317	34.9818	35.6112	35.296	35.2334	35.1371	34.6608	36.1589	36.093	35.7664	35.5397	35.1621
	Total	100.222	100.306	99.992	99.7573	99.105	100.594	99.6915	100.741	98.9305	100.274	99.3365	98.3981	95.3498	99.0153	100.444	100.406	100.726	98.2171	99.1423	100.049	101.692	102.021	100.942	99.9594	99.1372	98.2139	104.532	103.621	102.037	100.831	99.8351
No. Ions on basis of 12 O	Mg	0.170764	0.192411	0.217998	0.21583	0.173606	0.185301	0.185025	0.162769	0.144419	0.222396	0.274283	0.262172	0.243238	0.290366	0.269572	0.312348	0.263173	0.301135	0.282991	0.27226	0.272048	0.191078	0.225183	0.245932	0.242534	0.215366	0.205844	0.250692	0.23511	0.226443	0.235965
	Al	1.93582	1.93045	1.95114	1.96687	1.97737	2.01555	1.98995	2.00535	1.95738	2.02838	2.02652	2.02451	2.00493	2.02011	2.01551	2.026	2.01732	2.01567	2.0124	2.01665	2.00843	2.02273	2.03195	2.00348	2.02279	2.01558	2.02161	2.0197	2.00951	2.01882	2.01995
	Si	2.98383	2.98227	2.97653	2.97842	2.98179	2.97178	2.97373	2.97296	2.97987	2.97473	2.96791	2.97167	2.93259	2.97811	2.9728	2.97542	2.97623	2.96831	2.97551	2.97267	2.98636	2.98293	2.97674	2.98642	2.96202	2.97641	2.9807	2.97969	2.97799	2.96391	2.96465
	Ca	0.153175	0.163489	0.1671	0.164684	0.155506	0.126243	0.152207	0.135164	0.160552	0.128026	0.191052	0.237246	0.229419	0.251086	0.357569	0.246648	0.195966	0.130192	0.248554	0.258569	0.149598	0.11599	0.114479	0.11753	0.118833	0.109403	0.122851	0.114489	0.11235	0.108774	0.113338
	Mn	1.25974	1.18724	1.13246	1.11933	1.25918	1.23996	1.22605	1.30207	1.35896	0.328077	0.220739	0.204787	0.259088	0.0930853	0.0890504	0.062745	0.259096	0.201668	0.0721374	0.108335	0.260041	0.31351	0.280342	0.26015	0.263731	0.291803	0.321082	0.278174	0.293567	0.301992	0.288933
	Fe	1.54493	1.59665	1.60268	1.59301	1.48208	1.4816	1.50432	1.44606	1.44026	2.32948	2.33833	2.31568	2.39568	2.37908	2.31495	2.38842	2.30332	2.40687	2.42669	2.39052	2.33295	2.37946	2.37859	2.39833	2.41668	2.40725	2.35642	2.36772	2.38874	2.40673	2.40253
	Total	8.04826	8.05251	8.0479	8.03815	8.02953	8.02044	8.03129	8.02437	8.04144	8.01108	8.01883	8.01607	8.06495	8.01184	8.01945	8.01158	8.01511	8.02385	8.01829	8.019	8.00943	8.0057	8.00728	8.01184	8.02659	8.0158	8.0085	8.01046	8.01726	8.02667	8.02537

## Sheet: Garnet Profiles
Oxides (wt%) normalised									No. Ions on basis of 12 O
Distance (µm)	MgO	Al2O3	SiO2	CaO	MnO	Fe2O3	Total		Mg	Al	Si	Ca	Mn	Fe	Total
01d(i)_Garnet Traverse 1
0	0.4885	42.305	55.6223	0	0.049769	1.53435	100		0.0464645	3.18093	3.54879	0	0.00268923	0.0818687	6.86074
21.3057	0.402389	40.5499	56.8439	0	0.286338	1.91752	100		0.0383284	3.05329	3.63189	0	0.0154941	0.10246	6.84146
42.6114	2.01084	20.9895	36.6339	1.15224	7.67685	31.5367	100		0.243922	2.01271	2.98079	0.100441	0.529017	2.14599	8.01286
63.917	2.1636	20.9831	36.7861	1.18727	6.95863	31.9213	100		0.261969	2.00839	2.98766	0.103305	0.478642	2.16817	8.00814
85.2227	2.4919	20.9944	36.5267	1.14881	6.63755	32.2006	100		0.301901	2.01068	2.96839	0.100019	0.456831	2.18845	8.02627
106.528	2.61943	21.1844	36.4819	1.14111	6.07646	32.4966	100		0.316921	2.02613	2.96072	0.0992136	0.417647	2.20558	8.02621
127.834	2.70509	21.1078	36.4265	1.01478	5.83156	32.9143	100		0.327534	2.02033	2.95847	0.0882963	0.401119	2.23562	8.03137
149.14	2.7983	21.2929	36.6482	1.03918	5.2709	32.9505	100		0.337697	2.0313	2.96661	0.0901195	0.361353	2.23066	8.01774
170.445	2.81441	21.2486	36.5463	1.06943	5.11369	33.2076	100		0.339971	2.02904	2.96124	0.0928333	0.350916	2.25025	8.02424
191.751	2.84934	21.2119	36.6161	1.11037	4.80093	33.4114	100		0.344014	2.02449	2.96536	0.0963379	0.329284	2.2629	8.02239
213.057	3.03595	21.3164	36.6775	1.03326	4.69745	33.2394	100		0.365873	2.03074	2.9649	0.0894834	0.321597	2.24713	8.01973
234.362	2.90164	21.4778	36.8801	1.03299	4.52065	33.1868	100		0.34899	2.04205	2.97534	0.0892814	0.308876	2.2391	8.00363
255.668	3.03797	21.2905	36.4582	1.07502	4.34542	33.7928	100		0.366789	2.032	2.95259	0.0932706	0.298042	2.28873	8.03142
276.974	3.11164	21.2914	36.6654	1.00759	4.03589	33.8881	100		0.374997	2.02837	2.96394	0.0872606	0.276307	2.291	8.02187
298.28	3.21589	21.3809	36.5511	0.984288	4.19627	33.6715	100		0.387521	2.0367	2.95441	0.0852342	0.287258	2.27612	8.02724
319.585	3.06884	21.4463	36.4575	1.10019	4.15752	33.7696	100		0.370095	2.04454	2.94918	0.0953463	0.28483	2.28457	8.02855
340.891	3.19898	21.2227	36.474	1.05091	4.17621	33.8772	100		0.386089	2.0248	2.9528	0.0911459	0.286333	2.29362	8.0348
362.197	3.05368	21.5386	36.5271	0.940717	4.10451	33.8354	100		0.367971	2.0517	2.95244	0.0814603	0.280973	2.28718	8.02172
383.502	3.17018	21.2286	36.6384	1.03361	4.09133	33.8379	100		0.382167	2.023	2.96265	0.0895411	0.280187	2.2883	8.02585
404.808	3.1345	21.3422	36.3993	1.07622	4.21677	33.831	100		0.378337	2.03636	2.94699	0.0933488	0.289137	2.29067	8.03484
426.114	3.0488	21.1929	36.7821	1.10385	4.20933	33.663	100		0.367356	2.01862	2.97283	0.0955797	0.288128	2.27536	8.01786
447.419	2.98496	21.2033	36.3941	1.09055	4.25859	34.0684	100		0.360846	2.02624	2.95113	0.0947383	0.292457	2.31033	8.03574
468.725	3.10673	21.2466	36.4741	1.1026	4.53763	33.5323	100		0.375011	2.02738	2.95325	0.0956434	0.31116	2.27061	8.03306
490.031	3.13487	21.1017	36.4772	1.10332	4.42041	33.7624	100		0.378699	2.01511	2.95578	0.0957796	0.303355	2.28795	8.03667
511.336	3.06634	21.1664	36.6176	1.14756	4.51495	33.4871	100		0.369945	2.01869	2.96335	0.099492	0.309445	2.26638	8.02731
532.642	3.01878	21.1369	36.5881	1.16981	4.40988	33.6765	100		0.364425	2.01709	2.96273	0.101482	0.302425	2.28057	8.02872
553.948	2.96301	21.3351	36.4684	1.17917	4.45934	33.595	100		0.357666	2.03584	2.95281	0.102286	0.305794	2.27488	8.02927
575.253	3.11718	20.9046	36.6664	1.15545	4.28774	33.8687	100		0.376471	1.9958	2.97039	0.100281	0.294179	2.2946	8.03171
596.559	3.00556	21.1082	36.629	0.990994	4.48154	33.7847	100		0.362902	2.01474	2.96663	0.0859866	0.3074	2.28834	8.026
617.865	3.01854	21.4651	36.2756	1.11137	4.35668	33.7727	100		0.364575	2.0494	2.93887	0.0964594	0.298923	2.2882	8.03643
639.17	2.97498	21.1817	36.3221	1.2373	4.3511	33.9329	100		0.359821	2.0252	2.94679	0.107541	0.298962	2.3023	8.04061
660.476	2.98865	21.2907	36.2835	1.21318	4.16648	34.0575	100		0.361333	2.03483	2.9425	0.105404	0.286165	2.30985	8.04008
681.782	2.90438	20.9915	36.421	1.24083	4.29948	34.1428	100		0.351539	2.00849	2.95697	0.107927	0.29563	2.31823	8.03879
703.087	2.92039	21.0558	36.5306	1.3018	4.25623	33.9352	100		0.352971	2.01176	2.96162	0.113068	0.292238	2.30084	8.0325
724.393	3.10803	20.9467	36.7866	1.20407	4.1678	33.7868	100		0.374902	1.99735	2.97644	0.104371	0.285597	2.28622	8.02488
745.699	3.05253	20.9104	36.6653	1.21843	4.00743	34.1458	100		0.368729	1.99671	2.97083	0.105765	0.274996	2.31379	8.03082
767.004	3.06442	21.2948	36.4874	1.34426	3.8688	33.9403	100		0.369699	2.03085	2.95269	0.116541	0.265148	2.29696	8.03189
788.31	2.9609	21.2127	36.5496	1.33536	3.85882	34.0826	100		0.357388	2.02403	2.9592	0.115827	0.264597	2.30774	8.02879
809.616	3.07634	21.2971	36.5677	1.20743	3.70293	34.1485	100		0.370963	2.03012	2.9578	0.10463	0.253662	2.30997	8.02714
830.922	3.06525	21.0061	36.8789	1.30721	3.5692	34.1733	100		0.369362	2.00095	2.98084	0.113195	0.244327	2.31	8.01868
852.227	3.1453	20.9911	36.7092	1.36263	3.70074	34.0911	100		0.379378	2.00147	2.97002	0.118109	0.253578	2.30669	8.02924
873.533	3.14434	21.1157	36.5061	1.28204	3.64547	34.3065	100		0.379621	2.01526	2.95639	0.111229	0.250028	2.32346	8.03599
894.839	3.08342	21.1587	36.6277	1.34764	3.40669	34.3758	100		0.371878	2.01726	2.96315	0.116799	0.233407	2.32573	8.02822
916.144	3.06784	21.3068	36.6394	1.33398	3.59867	34.0533	100		0.36965	2.02946	2.96129	0.115506	0.246328	2.30174	8.02398
937.45	3.17122	21.1767	36.3948	1.34878	3.30987	34.5986	100		0.382977	2.02167	2.94823	0.117054	0.227076	2.34393	8.04094
958.756	3.00865	21.1147	36.5265	1.38458	3.47958	34.486	100		0.363346	2.01576	2.95891	0.120161	0.23872	2.33631	8.03321
980.061	3.23394	21.1129	36.3171	1.3264	3.52278	34.4868	100		0.390847	2.0171	2.94416	0.115198	0.241865	2.33812	8.04729
1001.37	3.12322	21.4159	36.5444	1.28273	3.37766	34.2561	100		0.37629	2.03968	2.95336	0.111059	0.23118	2.31524	8.02681
1022.67	3.13051	21.0792	36.6342	1.24694	3.54321	34.366	100		0.377705	2.01047	2.96482	0.108113	0.242856	2.32598	8.02994
1043.98	3.1724	20.9955	36.3306	1.24822	3.50813	34.7452	100		0.383805	2.00795	2.94829	0.108521	0.241108	2.35806	8.04774
1065.28	3.25598	21.3217	36.5211	1.18391	3.5271	34.1903	100		0.392417	2.03138	2.95246	0.102537	0.241489	2.31157	8.03185
1086.59	3.15561	21.1354	36.3787	1.22064	3.59854	34.5111	100		0.381336	2.01902	2.9488	0.106001	0.247038	2.33949	8.04169
1107.9	3.07768	21.2715	36.1549	1.1005	3.72082	34.6746	100		0.37245	2.03492	2.93486	0.0957042	0.255798	2.35394	8.04768
1129.2	3.06637	21.1908	36.4237	1.1379	3.74914	34.4322	100		0.370482	2.02393	2.9519	0.098797	0.257329	2.33371	8.03614
1150.51	2.9514	21.1633	36.8432	1.08499	3.81091	34.1462	100		0.355689	2.01619	2.97834	0.0939652	0.260907	2.30847	8.01356
1171.81	3.01598	21.2241	36.8009	0.985202	3.89788	34.0759	100		0.363406	2.02161	2.97438	0.0853071	0.266812	2.30329	8.01481
1193.12	3.16776	21.0093	36.6425	1.05101	4.08474	34.0447	100		0.382383	2.00476	2.96693	0.0911697	0.280108	2.30534	8.03069
1214.42	3.15309	20.9728	36.7589	0.915994	3.99614	34.2031	100		0.38046	2.00048	2.97516	0.079426	0.273922	2.31514	8.02459
1235.73	3.05621	21.1613	36.6477	1.0214	4.24355	33.8698	100		0.368745	2.01832	2.96596	0.0885601	0.290862	2.29243	8.02488
1257.04	3.09116	20.9835	36.6071	1.18917	4.31543	33.8137	100		0.373339	2.00339	2.96567	0.10321	0.296088	2.29094	8.03264
1278.34	3.02172	20.9666	36.4516	1.10599	4.46522	33.9888	100		0.365595	2.0053	2.95827	0.0961601	0.306904	2.30686	8.03908
1299.65	3.02027	20.916	36.2443	1.15021	4.36982	34.2993	100		0.366113	2.00426	2.94702	0.100194	0.300916	2.33235	8.05085
1320.95	2.92281	21.0068	36.5113	1.17591	4.64091	33.7422	100		0.353483	2.00832	2.9619	0.102197	0.318849	2.28918	8.03394
1342.26	3.04025	20.9306	36.5468	1.14143	4.60448	33.7365	100		0.36759	2.00051	2.964	0.0991745	0.316264	2.2882	8.03574
1363.56	2.80767	20.8046	36.5107	1.08159	5.04791	33.7476	100		0.340207	1.99279	2.96751	0.0941795	0.347475	2.29392	8.03609
1384.87	2.91416	20.9319	36.3326	1.11906	5.24269	33.4597	100		0.35313	2.00509	2.9532	0.0974475	0.360902	2.27448	8.04425
1406.17	2.72362	21.1368	36.1191	1.03602	5.81844	33.1661	100		0.330479	2.02741	2.93974	0.0903362	0.401068	2.25751	8.04655
1427.48	2.37038	30.8378	38.3028	0.0634649	1.1401	27.2855	100		0.267534	2.75138	2.89979	0.00514745	0.0731	1.72756	7.72452
1448.79	2.46772	20.8641	36.3813	1.12539	6.40434	32.7571	100		0.29961	2.00247	2.96287	0.0981886	0.441721	2.23103	8.03589
1470.09	2.38124	20.9311	36.2024	1.01917	6.77545	32.6906	100		0.289549	2.01195	2.95279	0.0890563	0.468027	2.22988	8.04124
1491.4	2.35025	21.0193	36.0609	1.09089	7.01548	32.4632	100		0.285943	2.02157	2.94291	0.095377	0.484883	2.21562	8.0463
1512.7	2.47866	20.7369	36.3375	1.14185	6.85799	32.4471	100		0.301253	1.99233	2.9624	0.0997283	0.473504	2.21222	8.04144
1534.01	2.51401	20.6719	36.1117	1.11482	6.97955	32.608	100		0.306184	1.99022	2.95011	0.0975703	0.482899	2.22781	8.05478
1555.31	2.37829	20.7826	36.1734	1.14051	6.91362	32.6116	100		0.289473	1.99963	2.95331	0.0997564	0.47804	2.22666	8.04687
1576.62	2.32899	21.0928	36.0708	1.09379	7.07662	32.337	100		0.283226	2.02771	2.94237	0.0955866	0.488884	2.206	8.04378
1597.93	2.28716	20.5125	36.1109	1.21676	7.60985	32.2629	100		0.279063	1.97847	2.95542	0.106686	0.527467	2.20825	8.05535
1619.23	2.05126	20.8084	36.1023	1.07952	7.71203	32.2465	100		0.250144	2.00591	2.95311	0.094601	0.534258	2.20592	8.04394
1640.54	1.7665	20.766	35.7547	0.91212	8.37674	32.424	100		0.216396	2.01091	2.93794	0.0802941	0.58294	2.22813	8.05661
1661.84	0.207427	21.6939	76.957	0	0.0674241	1.0742	100		0.0191746	1.58528	4.77183	0	0.00354072	0.0557038	6.43553
1683.15	0.33846	24.8271	69.8124	4.88665	0	0.135391	100		0.0319751	1.85411	4.42397	0.331751	0	0.00717516	6.64898
01d(i)_Garnet Traverse 2
0	0.0938107	0	99.6898	0.053259	0.0337952	0.129313	100		0.00840333	0	5.98998	0.00342838	0.00171976	0.00649802	6.01002
17.7802	0	0.0308535	99.8366	0	0	0.132562	100		0	0.00218342	5.99503	0	0	0.00665708	6.00387
35.5604	0.00744472	0.0220478	99.813	0	0	0.157528	100		0.000666564	0.0015605	5.99454	0	0	0.00791209	6.00468
53.3406	0.0243094	0	99.5263	0	0.122089	0.327305	100		0.00218028	0	5.98757	0	0.00622055	0.0164675	6.01243
71.1208	2.18074	20.9026	36.0333	1.11798	7.43782	32.3275	100		0.265755	2.01365	2.94549	0.0979056	0.514916	2.20998	8.04769
88.901	2.62386	20.7711	36.218	1.09266	5.88603	33.4083	100		0.318974	1.99609	2.95334	0.0954544	0.40649	2.27828	8.04862
106.681	2.80007	21.0089	36.2528	1.31135	4.43712	34.1897	100		0.339441	2.01328	2.9479	0.114238	0.30557	2.32504	8.04546
124.461	2.99261	21.1144	36.0906	1.21824	4.00291	34.5812	100		0.362759	2.02326	2.93453	0.106121	0.275651	2.35151	8.05384
142.242	3.0193	20.8413	36.2818	1.20785	3.68765	34.9621	100		0.366045	1.99737	2.95048	0.10523	0.253976	2.37774	8.05084
160.022	3.07749	21.1434	36.2965	1.23396	3.54368	34.7049	100		0.372239	2.02165	2.94487	0.107257	0.243497	2.3548	8.04431
177.802	2.20591	26.471	30.3832	1.86093	3.21797	35.861	100		0.271117	2.57184	2.50482	0.164359	0.22468	2.47246	8.20927
195.582	3.16263	20.9592	36.7489	1.18585	3.4786	34.4648	100		0.38151	1.99865	2.97355	0.102798	0.238383	2.33223	8.02712
213.362	3.22083	21.165	36.8114	1.28073	3.53235	33.9897	100		0.387679	2.01386	2.97209	0.11078	0.241536	2.29504	8.02098
231.143	3.04367	21.116	36.3369	1.38502	3.52233	34.5961	100		0.368062	2.01855	2.94745	0.120359	0.241974	2.34687	8.04327
248.923	3.28385	20.9956	36.4644	1.28631	3.45343	34.5164	100		0.396652	2.00475	2.95441	0.111652	0.236969	2.33879	8.04322
266.703	3.16311	20.9298	36.4593	1.27968	3.47762	34.6905	100		0.382449	2.00046	2.95694	0.111188	0.238867	2.35293	8.04283
284.483	3.11378	21.1179	36.2745	1.40485	3.39016	34.6988	100		0.376595	2.01903	2.94282	0.1221	0.232928	2.35418	8.04766
302.263	3.00436	20.997	36.5057	1.28313	3.61716	34.5926	100		0.363219	2.00668	2.96041	0.111477	0.248426	2.34605	8.03626
320.044	3.07339	21.1546	36.5153	1.36531	3.65417	34.2372	100		0.371005	2.0187	2.95673	0.118438	0.25059	2.31846	8.03392
337.824	3.10438	21.0804	36.4746	1.24212	3.41684	34.6817	100		0.375069	2.01336	2.95598	0.107845	0.234517	2.35058	8.03734
355.604	3.21579	21.0222	36.3528	1.34499	3.59655	34.4677	100		0.388783	2.00911	2.94804	0.116853	0.247014	2.33761	8.0474
373.384	3.19691	21.0152	36.7732	1.31475	3.52749	34.1724	100		0.385296	2.00219	2.97284	0.113869	0.241516	2.31036	8.02607
391.165	3.17003	20.9632	36.5754	1.3339	3.41002	34.5474	100		0.382813	2.00118	2.9627	0.115756	0.233934	2.34033	8.03671
408.945	3.25245	21.1449	36.4425	1.33146	3.29559	34.5331	100		0.392589	2.01761	2.95061	0.115492	0.225982	2.33831	8.04059
426.725	3.13474	20.928	36.6026	1.336	3.52387	34.4748	100		0.378608	1.99812	2.96535	0.115956	0.241782	2.33577	8.03559
444.505	3.15858	20.8277	36.6228	1.37756	3.46795	34.5454	100		0.381604	1.98915	2.96789	0.1196	0.238017	2.34126	8.03753
462.285	3.16023	20.9585	36.7148	1.30392	3.35738	34.5051	100		0.381259	1.99879	2.97111	0.113044	0.2301	2.3352	8.0295
480.066	3.24758	21.1639	36.5724	1.35021	3.39695	34.2689	100		0.391549	2.0171	2.95771	0.116983	0.232664	2.31774	8.03374
497.846	3.1778	21.05	36.6014	1.1944	3.50801	34.4684	100		0.383533	2.00832	2.96311	0.103591	0.24052	2.33365	8.03273
515.626	3.10147	21.0089	36.7328	1.28779	3.421	34.448	100		0.374104	2.00324	2.97203	0.111626	0.234418	2.33092	8.02634
533.406	3.07946	21.0298	36.3244	1.35527	3.66635	34.5447	100		0.372584	2.01136	2.94797	0.117834	0.251998	2.3446	8.04635
551.186	3.03753	21.1821	36.6676	1.33315	3.50103	34.2786	100		0.366255	2.019	2.96566	0.115515	0.239813	2.31859	8.02484
568.967	3.17489	21.0857	36.5401	1.25392	3.61416	34.3311	100		0.383245	2.01207	2.95865	0.108772	0.247839	2.32474	8.03532
586.747	4.26299	24.6696	27.9185	0.370538	2.2617	40.5166	100		0.537076	2.45691	2.35933	0.0335468	0.161871	2.86348	8.41221
604.527	3.0568	20.1205	34.1199	1.22373	3.8959	37.5831	100		0.378693	1.97044	2.83532	0.108944	0.274184	2.61187	8.17945
622.307	3.62088	30.8782	25.434	0.602762	3.11715	36.3471	100		0.448179	3.0213	2.11167	0.0536142	0.219184	2.52374	8.37768
640.087	3.10271	21.1455	36.4078	1.34203	3.62396	34.378	100		0.374849	2.01947	2.95042	0.116513	0.248721	2.32988	8.03985
657.868	3.0397	21.2083	36.7702	1.30144	3.76544	33.9149	100		0.36617	2.01959	2.97114	0.112661	0.257681	2.29182	8.01907
675.648	3.04405	20.9198	36.8177	1.20357	3.58703	34.4279	100		0.367277	1.99528	2.9797	0.104354	0.245861	2.33019	8.02266
693.428	3.1502	21.2794	36.7455	1.22614	3.55778	34.041	100		0.379252	2.02513	2.96735	0.106079	0.243323	2.29895	8.02008
711.208	3.18621	21.22	36.6135	1.23229	3.69599	34.052	100		0.384059	2.02196	2.96032	0.106742	0.253086	2.30252	8.0287
728.988	3.24252	21.0512	36.5188	1.28266	3.91042	33.9944	100		0.391416	2.00881	2.95698	0.111266	0.26816	2.30198	8.03862
746.769	3.27359	21.1034	36.6198	1.3101	3.75451	33.9387	100		0.394658	2.01119	2.96133	0.1135	0.257136	2.29525	8.03307
764.549	3.22963	21.2256	36.6456	1.18903	3.66574	34.0444	100		0.389133	2.02167	2.96171	0.102952	0.250912	2.30107	8.02745
782.329	3.07315	21.2615	36.5855	1.26306	3.82693	33.9899	100		0.370579	2.02673	2.95924	0.10945	0.262157	2.29924	8.02739
800.109	3.27781	20.9611	36.3553	1.23145	3.81348	34.3609	100		0.396383	2.00378	2.94899	0.107016	0.261979	2.33096	8.04911
817.889	3.12981	21.1883	36.6706	1.16152	3.91642	33.9333	100		0.377296	2.01914	2.96522	0.100621	0.268205	2.29472	8.02521
835.67	3.07921	21.13	36.4908	1.25313	4.12571	33.9212	100		0.37188	2.01729	2.95612	0.108757	0.283059	2.29812	8.03523
853.45	3.1907	20.7834	36.6322	1.15247	3.96466	34.2766	100		0.385633	1.98569	2.96979	0.100095	0.272213	2.32394	8.03736
871.23	3.05066	21.8444	36.4255	1.23365	4.25011	33.1957	100		0.367026	2.07753	2.93957	0.106657	0.290481	2.24039	8.02166
889.01	2.99254	21.0301	36.6273	1.14195	4.53022	33.6779	100		0.361444	2.00792	2.96744	0.0991168	0.310839	2.28184	8.0286
906.79	2.87749	21.0186	36.733	1.10572	4.86915	33.396	100		0.347473	2.0064	2.97536	0.0959511	0.334021	2.26225	8.02145
924.571	2.98793	21.1326	36.4363	1.06643	5.10138	33.2753	100		0.361232	2.01964	2.95479	0.0926502	0.350363	2.25672	8.03539
942.351	2.90428	21.145	36.2322	1.00104	5.27602	33.4415	100		0.351819	2.02485	2.94409	0.0871424	0.363079	2.2725	8.04349
960.131	2.74589	21.2737	36.4891	1.0074	5.83057	32.6533	100		0.331907	2.03274	2.9585	0.0875049	0.400367	2.21411	8.02513
977.911	2.84958	20.9726	36.4124	1.0568	6.04908	32.6596	100		0.345112	2.00788	2.95803	0.0919745	0.416181	2.21885	8.03803
995.691	2.84925	21.6192	37.1704	0.947501	5.5447	31.8689	100		0.341711	2.04962	2.9902	0.0816591	0.377763	2.14404	7.98499
1013.47	0.00427284	0.0440084	99.64	0	0.0502252	0.261448	100		0.000382919	0.00311768	5.98962	0	0.00255697	0.0131436	6.00882
1031.25	0.0342667	0.076924	99.724	0	0.0597259	0.105114	100		0.0030686	0.00544547	5.99022	0	0.0030384	0.00528042	6.00706
1049.03	0	0.00707882	99.7818	0	0.0533943	0.157734	100		0	0.000501163	5.9943	0	0.00271657	0.0079246	6.00545
1066.81	0.000757063	0.0952557	99.797	0	0.0306456	0.076306	100		6.77683e-05	0.00674048	5.99222	0	0.00155839	0.00383171	6.00441
1084.59	0	0.064251	99.8663	0	0.0645978	0.0048683	100		0	0.00454535	5.99483	0	0.00328408	0.000244398	6.0029
1102.37	0	0.0790309	99.705	0.0104948	0.0841268	0.121349	100		0	0.00559573	5.99028	0.000675502	0.00428058	0.00609719	6.00693
1120.15	0.00314284	0.0678344	99.8885	0	0.00794759	0.0325624	100		0.000281215	0.00479812	5.99524	0	0.000403985	0.00163445	6.00236
1137.93	0.0462494	0.123849	99.8244	0	0	0.00547902	100		0.00413818	0.00875993	5.99122	0	0	0.000275008	6.0044
1155.71	0	0.0426102	99.7314	0	0	0.226038	100		0	0.00301709	5.99206	0	0	0.0113577	6.00643
1173.49	2.74816	21.1426	36.7256	0.991994	5.78054	32.6111	100		0.331845	2.01816	2.97465	0.0860792	0.396529	2.209	8.01627
1191.27	2.71686	20.9789	36.4838	1.00658	6.18525	32.6286	100		0.329056	2.00859	2.964	0.0876088	0.425573	2.21687	8.0317
1209.05	2.69813	21.1397	36.5267	0.963042	6.12617	32.5462	100		0.326397	2.02157	2.96395	0.0837195	0.421005	2.20863	8.02527
1226.83	2.77996	20.9767	36.5929	0.998985	6.16938	32.4821	100		0.336325	2.00615	2.96956	0.0868513	0.42401	2.20446	8.02736
1244.61	2.74158	21.2854	36.502	0.913605	6.14826	32.4091	100		0.331376	2.0338	2.95946	0.0793552	0.422169	2.19749	8.02364
1262.39	2.83682	20.8609	36.5571	0.87788	6.09963	32.7676	100		0.343533	1.99698	2.9695	0.0763956	0.419618	2.22597	8.03201
1280.17	2.67375	21.17	36.578	0.943992	6.00336	32.6309	100		0.323304	2.02356	2.96678	0.0820268	0.41238	2.21339	8.02144
1297.95	2.62163	21.0933	36.3015	0.975247	6.18963	32.8187	100		0.3179	2.02194	2.95269	0.0849827	0.426381	2.23244	8.03634
1315.74	2.79929	21.1684	36.2215	0.946532	6.12863	32.7356	100		0.339246	2.02796	2.94448	0.0824326	0.421933	2.22549	8.04154
1333.52	2.72958	21.0391	36.4392	0.95177	6.1782	32.6621	100		0.330598	2.01436	2.96039	0.0828388	0.425089	2.21916	8.03243
1351.3	2.67026	22.8317	37.83	0.791182	5.64477	30.232	100		0.316543	2.13955	3.00809	0.0673988	0.380136	2.01041	7.92213
1369.08	2.74123	20.9546	36.3728	0.925567	6.09495	32.9108	100		0.332359	2.00839	2.9581	0.080643	0.419803	2.23841	8.0377
1386.86	2.69529	21.1645	36.431	0.977538	6.05084	32.6808	100		0.326247	2.02514	2.95793	0.08503	0.416075	2.21908	8.0295
1404.64	2.69046	20.9947	36.7097	0.979839	5.9484	32.6769	100		0.325305	2.00668	2.97729	0.0851366	0.408581	2.21638	8.01937
1422.42	2.7011	20.945	36.7457	0.910052	5.99936	32.6988	100		0.326621	2.00212	2.98047	0.07908	0.412119	2.21806	8.01847
1440.2	2.8591	20.7538	36.6115	0.921572	5.97151	32.8825	100		0.346261	1.98691	2.97418	0.0802049	0.41084	2.23397	8.03237
1457.98	2.6529	21.1404	36.4602	0.981749	5.7948	32.97	100		0.321155	2.02307	2.96066	0.0854067	0.398517	2.23899	8.0278
1475.76	2.65759	21.195	36.4737	1.01482	5.75778	32.9011	100		0.321555	2.02725	2.96021	0.0882372	0.395765	2.23314	8.02616
1493.54	2.7484	21.0672	36.4292	0.922269	5.97168	32.8613	100		0.332838	2.01681	2.95922	0.0802615	0.410831	2.23242	8.03238
1511.32	2.80451	21.2515	36.5305	0.873982	5.96281	32.5767	100		0.338911	2.03013	2.96114	0.0758975	0.409348	2.20838	8.0238
1529.1	2.55729	22.169	37.7146	0.868948	5.52949	31.1606	100		0.304784	2.08864	3.01506	0.0744222	0.374379	2.08332	7.94061
1546.88	2.44299	26.6029	33.4528	0.873607	5.26294	31.3647	100		0.29293	2.5216	2.6906	0.0752757	0.358495	2.1097	8.0486
1564.66	2.79354	21.266	36.4681	0.916062	5.52549	33.0308	100		0.337725	2.03235	2.9573	0.0795846	0.379482	2.24009	8.02653
1582.44	2.79926	21.0555	36.7009	1.01078	5.16867	33.2649	100		0.338194	2.01091	2.97423	0.0877559	0.354744	2.25449	8.02032
1600.22	3.01193	21.1445	36.4725	0.908665	5.25779	33.2046	100		0.364052	2.02032	2.95705	0.0789258	0.361024	2.25142	8.03279
1618	2.4913	21.057	31.6473	1.07849	5.37792	38.348	100		0.313838	2.09691	2.67418	0.0976321	0.384864	2.70994	8.27737
1635.78	3.02842	20.9847	36.6817	0.886193	4.7061	33.7129	100		0.365812	2.00378	2.97212	0.0769249	0.322936	2.28442	8.02599
1653.56	2.19722	19.1194	32.3165	1.16968	5.34392	39.8533	100		0.279144	1.92015	2.75395	0.106787	0.385682	2.84026	8.28598
1671.34	3.15149	21.1535	36.216	1.00322	4.64558	33.8302	100		0.381392	2.02369	2.93989	0.0872463	0.319381	2.29667	8.04827
1689.12	2.9955	21.1049	36.3574	0.907032	4.28374	34.3514	100		0.362537	2.01917	2.95155	0.0788864	0.294523	2.3322	8.03886
1706.9	2.9701	21.1144	36.7733	0.890968	4.37564	33.8757	100		0.358316	2.01362	2.97579	0.0772419	0.299882	2.29256	8.0174
1724.68	3.22374	20.9244	36.8012	0.948239	4.193	33.9094	100		0.388827	1.99506	2.97738	0.0821887	0.2873	2.29433	8.02509
1742.46	3.07436	21.2257	36.7043	0.828988	4.29931	33.8674	100		0.370702	2.02319	2.96868	0.0718317	0.294499	2.29082	8.01973
1760.24	3.11051	21.1622	36.5206	0.875338	4.22672	34.1047	100		0.375667	2.0204	2.95859	0.0759704	0.289994	2.3106	8.03121
1778.02	3.19582	21.0242	36.6038	0.882967	4.1208	34.1724	100		0.385905	2.00689	2.96483	0.0766196	0.282679	2.3148	8.03172
1795.8	3.15617	21.2986	36.8085	0.934752	3.96979	33.8322	100		0.37989	2.02654	2.97182	0.0808522	0.271443	2.28437	8.01491
1813.58	3.05883	21.0926	36.6899	0.967687	3.9472	34.2438	100		0.369134	2.01217	2.96995	0.083919	0.270602	2.31819	8.02396
1831.36	3.24311	20.8177	36.9356	0.783011	4.05871	34.1619	100		0.391087	1.98449	2.98766	0.0678541	0.278044	2.31096	8.02009
1849.14	3.25837	21.2596	36.3778	0.904258	4.13278	34.0673	100		0.393452	2.02932	2.94648	0.078466	0.283497	2.30764	8.03886
1866.92	3.1277	20.9811	36.5468	0.918822	4.26985	34.1557	100		0.37804	2.00468	2.96304	0.0798069	0.293183	2.31587	8.03462
1884.7	2.98691	21.0386	36.8779	0.886173	4.25456	33.9559	100		0.360198	2.00558	2.98305	0.0767954	0.291466	2.29707	8.01416
1902.48	2.98495	21.0339	36.8268	0.937867	4.52914	33.6874	100		0.360084	2.00582	2.97992	0.0813025	0.310381	2.27967	8.01717
1920.26	3.13253	20.9023	36.5309	0.941895	4.4851	34.0072	100		0.378831	1.99825	2.96337	0.0818559	0.308132	2.30707	8.03751
1938.04	3.07687	20.896	36.8364	0.888484	4.5811	33.7211	100		0.371343	1.99358	2.98207	0.077057	0.314086	2.283	8.02114
1955.82	2.9482	21.0419	36.4163	0.936195	4.83355	33.8238	100		0.356832	2.01325	2.95651	0.0814274	0.332343	2.29651	8.03687
1973.6	2.91761	21.2552	36.6416	0.966466	4.88726	33.3318	100		0.352062	2.0275	2.9658	0.083806	0.33502	2.25626	8.02045
1991.38	2.70217	21.0398	36.6937	1.07591	5.30171	33.1868	100		0.326618	2.01036	2.97505	0.0934543	0.364047	2.25025	8.01977
2009.16	1.14074	26.573	14.6997	1.0414	7.65302	48.8922	100		0.161249	2.9693	1.39377	0.105785	0.614548	3.87692	9.12158
2026.94	2.58812	20.9317	36.4004	1.12705	5.95052	33.0022	100		0.313888	2.00678	2.96123	0.0982264	0.409976	2.24529	8.03538
2044.72	2.42831	21.0207	36.6519	1.14008	6.58762	32.1714	100		0.293947	2.01148	2.97602	0.0991739	0.453009	2.1846	8.01824
2062.5	2.4239	21.5829	36.7936	1.12068	7.10367	30.9753	100		0.292056	2.05573	2.97371	0.0970356	0.486237	2.09366	7.99843
2080.28	7.63682	23.0728	35.413	0	1.02278	32.8546	100		0.90274	2.15604	2.80794	0	0.0686823	2.17864	8.11404
2098.06	8.71195	24.9587	28.468	0	1.40378	36.4577	100		1.06953	2.42217	2.34428	0	0.0979016	2.51076	8.44464
2115.84	7.32497	22.5078	40.9443	0	0.858346	28.3645	100		0.834424	2.02684	3.1286	0	0.0555466	1.81257	7.85798
02b(i)_Garnet Traverse 1
0	1.5569	20.9019	36.56	0.557954	7.56058	32.8627	100		0.189636	2.01257	2.98704	0.0488377	0.523153	2.24544	8.00667
6.47994	1.61463	20.8415	36.3515	0.610686	7.35724	33.2244	100		0.197004	2.01018	2.97509	0.0535447	0.509954	2.27404	8.01982
12.9599	1.66098	20.6672	36.4879	0.660883	7.16057	33.3624	100		0.202608	1.99288	2.98551	0.0579316	0.496198	2.28292	8.01805
19.4398	1.7761	20.8405	36.6628	0.695086	7.23144	32.7941	100		0.21599	2.00346	2.99066	0.0607438	0.49958	2.23718	8.00761
25.9197	1.5183	21.0565	36.3247	0.645535	7.41891	33.036	100		0.185106	2.02933	2.97057	0.056556	0.513826	2.25938	8.01476
32.3997	1.7026	20.7473	36.4175	0.716437	7.51499	32.9012	100		0.207634	2.0001	2.979	0.0627857	0.520628	2.2508	8.02095
38.8796	1.64083	20.8881	36.3844	0.553464	7.41054	33.1227	100		0.200084	2.0135	2.97604	0.0484992	0.513348	2.26575	8.01721
45.3596	1.74428	21.0431	36.2818	0.64605	7.26307	33.0218	100		0.212534	2.02688	2.96536	0.0565688	0.502745	2.25711	8.0212
51.8395	1.74037	20.8487	36.2856	0.622073	7.16351	33.3397	100		0.212327	2.01071	2.96943	0.0545383	0.496482	2.28173	8.02521
58.3194	1.53262	18.6977	33.136	0.85512	7.62629	38.1523	100
64.7994	1.71437	21.0771	36.1553	0.566192	7.55777	32.9293	100		0.209105	2.03225	2.95806	0.0496273	0.523681	2.2531	8.02582
71.2793	1.63973	21.1739	36.2212	0.512122	7.1819	33.2712	100		0.199863	2.04017	2.9614	0.0448571	0.497294	2.27493	8.01851
77.7592	1.92482	20.5972	36.6753	0.561339	7.35232	32.889	100		0.234307	1.98202	2.99463	0.049104	0.508432	2.24587	8.01436
84.2392	1.71248	21.0298	36.5441	0.529931	7.20303	32.9808	100		0.208313	2.02224	2.98184	0.0463243	0.497762	2.25057	8.00704
90.7191	1.64002	20.8175	36.3631	0.511742	7.35189	33.3157	100		0.200123	2.00809	2.97635	0.0448741	0.509637	2.28053	8.0196
97.1991	1.85432	20.9742	36.302	0.480806	7.14672	33.242	100		0.225956	2.02036	2.96719	0.0421023	0.494721	2.2723	8.02263
103.679	1.68775	20.9482	36.4047	0.573265	7.38963	32.9965	100		0.205645	2.01771	2.97537	0.0501951	0.511499	2.25535	8.01577
110.159	1.89978	20.9381	35.9745	0.49385	7.33043	33.3633	100		0.232096	2.02212	2.94805	0.0433568	0.508755	2.28651	8.04089
116.639	1.65552	20.7441	36.5726	0.520382	7.50964	32.9978	100		0.201754	1.99842	2.98964	0.045573	0.519901	2.25586	8.01115
123.119	1.68041	20.956	36.3665	0.477782	7.21863	33.3007	100		0.204842	2.01938	2.97359	0.0418535	0.499888	2.27717	8.01672
129.599	1.59286	20.9146	36.6078	0.541586	7.33017	33.013	100		0.193905	2.01263	2.98922	0.0473777	0.506917	2.25441	8.00446
136.079	1.73889	20.7509	36.3723	0.629534	7.20149	33.3069	100		0.212131	2.00112	2.9763	0.0551884	0.499077	2.27932	8.02314
142.559	1.86648	22.0324	37.252	0.51577	6.78038	31.553	100
149.039	1.66401	20.8554	36.1457	0.500135	7.53644	33.2983	100		0.203331	2.01453	2.96266	0.0439171	0.523154	2.28249	8.03008
155.518	1.79407	20.6129	36.4951	0.451379	7.42851	33.2181	100		0.218846	1.98766	2.98613	0.0395674	0.514772	2.27307	8.02004
161.998	1.76781	21.0514	36.1677	0.540554	7.36008	33.1125	100		0.215597	2.02952	2.95873	0.0473745	0.509923	2.26537	8.02651
168.478	1.79856	20.9498	36.3186	0.56271	7.4263	32.944	100		0.219189	2.01826	2.9689	0.0492803	0.514136	2.2522	8.02197
174.958	1.77398	20.9939	36.4159	0.555688	7.39955	32.861	100		0.215992	2.02063	2.9741	0.0486202	0.511809	2.24444	8.01559
181.438	1.8138	21.0297	36.0503	0.521448	7.40189	33.1829	100		0.221404	2.02924	2.95175	0.0457408	0.513278	2.27221	8.03363
187.918	1.73833	20.7314	36.4049	0.583804	7.45183	33.0897	100		0.212046	1.99909	2.97874	0.0511755	0.516386	2.26428	8.02172
194.398	1.85141	20.9098	36.6062	0.528033	7.3174	32.7871	100		0.225133	2.00999	2.98585	0.046142	0.505485	2.23656	8.00916
200.878	1.70564	20.9753	36.4479	0.483633	7.24418	33.1434	100		0.207732	2.01943	2.97759	0.0423282	0.501211	2.2644	8.01269
207.358	1.71798	20.9191	36.3913	0.44892	7.24333	33.2794	100		0.209404	2.01565	2.97536	0.0393218	0.501556	2.27552	8.01681
213.838	1.75426	21.1354	36.2336	0.556402	7.21951	33.1009	100		0.213729	2.03557	2.96112	0.0487142	0.499679	2.26229	8.0211
220.318	1.74375	21.0374	36.4825	0.568758	7.28203	32.8856	100		0.212167	2.02344	2.9775	0.0497299	0.503338	2.2446	8.01078
226.798	1.78146	21.4599	33.4	0.493086	6.07121	36.7943	100		0.221576	2.10999	2.78657	0.0440725	0.42898	2.56725	8.15844
233.278	1.33492	17.1601	29.741	0.958979	9.24099	41.564	100
239.758	1.74694	20.8938	36.2683	0.611752	7.4497	33.0295	100		0.213089	2.01469	2.96747	0.0536237	0.516223	2.26009	8.02518
246.238	1.80052	21.169	36.1578	0.543866	7.11268	33.2161	100		0.21941	2.03923	2.95555	0.0476266	0.492388	2.27064	8.02484
252.718	1.73296	20.8777	36.1656	0.552235	7.49655	33.1749	100		0.211611	2.0153	2.96225	0.0484586	0.520026	2.27247	8.03011
259.197	1.7931	21.1135	36.1034	0.619537	7.3837	32.9868	100		0.218655	2.03526	2.95309	0.0542898	0.511495	2.25649	8.02928
265.677	1.68574	20.7833	36.3766	0.535229	7.29093	33.3282	100		0.205676	2.00453	2.97708	0.0469277	0.505347	2.2811	8.02066
272.157	2.40589	23.6837	26.7613	0.0931448	2.37423	44.6818	100
278.637	1.86655	21.2536	35.7402	0.568469	7.32744	33.2438	100		0.228011	2.05235	2.92851	0.0499021	0.508488	2.27805	8.04532
285.117	1.75533	21.3063	36.1713	0.615312	7.31009	32.8416	100		0.21371	2.0506	2.95398	0.0538344	0.505597	2.24301	8.02072
291.597	1.7497	21.0878	36.3274	0.685919	7.24805	32.9011	100		0.213039	2.0297	2.96691	0.0600159	0.501339	2.24722	8.01823
298.077	1.77884	21.4131	37.3628	0.645492	7.0299	31.7699	100		0.214377	2.03998	3.02033	0.0559021	0.481286	2.1478	7.95968
304.557	1.70228	20.9717	36.2811	0.659725	7.24737	33.1379	100		0.207547	2.02127	2.96716	0.0578023	0.501972	2.26647	8.02221
311.037	1.84671	21.3198	36.5184	1.42517	7.25456	31.6354	100		0.223821	2.04264	2.96886	0.124127	0.499492	2.15087	8.00982
317.517	1.79847	20.8533	36.4165	0.707268	7.25818	32.9663	100		0.219094	2.00819	2.97577	0.0619165	0.502305	2.25286	8.02014
323.997	1.67236	20.7637	36.6301	0.685596	7.17669	33.0715	100		0.203624	1.99853	2.99166	0.059988	0.496406	2.25887	8.00908
330.477	1.70925	20.7962	36.7708	0.7372	7.34689	32.6396	100		0.207787	1.9985	2.99842	0.0644014	0.507377	2.22586	8.00234
336.957	1.67364	21.068	36.5115	0.583402	7.27172	32.8917	100		0.203609	2.02611	2.97948	0.0510035	0.502558	2.24471	8.00747
343.437	1.78182	20.9746	36.4225	0.646678	7.58538	32.5891	100		0.21692	2.01852	2.97427	0.0565744	0.524597	2.22559	8.01647
349.917	1.91593	21.0979	36.4073	0.698155	7.27413	32.6066	100		0.232939	2.02772	2.96911	0.0609974	0.502409	2.22385	8.01703
356.397	1.75987	21.1786	36.2882	0.727865	7.31147	32.7339	100		0.214195	2.03766	2.96259	0.0636616	0.505531	2.23494	8.01858
362.876	1.68941	21.0545	36.6504	0.646914	7.39955	32.5591	100		0.205282	2.0224	2.98724	0.0564885	0.510782	2.21936	8.00156
369.356	1.62153	21.0698	36.161	0.667793	7.63189	32.8479	100		0.197831	2.03204	2.95926	0.0585472	0.528948	2.24809	8.02472
375.836	1.58298	21.1501	36.5392	0.689981	7.32979	32.7079	100		0.192482	2.03297	2.98021	0.0602903	0.506313	2.23103	8.0033
382.316	1.60349	20.9712	37.113	0.656857	7.44495	32.2105	100		0.194304	2.00884	3.0166	0.0571985	0.512498	2.18954	7.97898
06(i) Traverse 1
0	0.560416	19.7585	34.4564	0.825814	6.66761	37.3934	100		0.0703658	1.96115	2.90199	0.0745128	0.475593	2.63382	8.11743
18.5037	0.518083	21.1523	35.9519	0.784799	6.49808	34.9762	100		0.0636293	2.05362	2.96179	0.0692649	0.453374	2.40973	8.0114
37.0074	0.679226	20.7908	35.6365	0.691361	6.77479	35.1098	100		0.0838714	2.02944	2.95168	0.0613481	0.475236	2.43201	8.0336
55.5111	0.607645	20.8079	35.7944	0.749151	6.54431	35.3297	100		0.0748827	2.02705	2.95884	0.0663434	0.458151	2.44236	8.02763
74.0148	0.629877	20.5703	35.824	0.708861	7.13742	34.8635	100		0.0777608	2.00748	2.96657	0.0628873	0.500565	2.41443	8.02969
92.5185	0.697166	20.4852	35.8111	0.692807	7.3907	34.5845	100		0.0861346	2.00072	2.96779	0.0615107	0.518729	2.39696	8.03185
111.022	0.53504	20.5241	35.7781	0.674561	7.48407	34.7757	100		0.0661128	2.00478	2.96546	0.0598987	0.525353	2.41054	8.03215
129.526	0.512351	20.6424	35.543	0.780663	7.83386	34.4034	100		0.0633951	2.01908	2.94997	0.0694143	0.550653	2.38797	8.04049
148.03	0.623715	20.5992	35.881	0.735302	7.82941	34.1573	100		0.0769047	2.00781	2.96761	0.0651523	0.548416	2.36259	8.02849
166.533	0.57995	20.4813	36.2451	0.763109	7.82487	33.8689	100		0.0713907	1.99304	2.99278	0.0675048	0.547195	2.33879	8.0107
185.037	0.546769	20.7809	36.2063	0.755813	7.8658	33.8049	100		0.0671326	2.01697	2.98187	0.0666869	0.548638	2.32835	8.00965
203.541	0.504313	19.699	34.3746	0.792886	8.57037	35.8445	100		0.0633535	1.95623	2.89656	0.0715777	0.611622	2.52599	8.12533
222.045	0.208849	11.3979	19.8168	1.02404	13.1117	54.4407	100		0.0317107	1.36805	2.01828	0.111734	1.13095	4.63697	9.2977
240.548	0.460003	20.3742	35.6917	0.782605	8.13719	34.2666	100		0.0569614	1.99437	2.96457	0.0696401	0.572411	2.38029	8.03824
259.052	0.581721	20.5973	35.9661	0.844593	8.46606	33.3359	100		0.0716905	2.00661	2.97314	0.0747983	0.59271	2.30461	8.02356
277.556	0.503142	20.5592	35.7336	0.792028	8.49097	33.5432	100		0.0622257	2.00998	2.96436	0.0703909	0.596554	2.32714	8.03065
296.059	0.556898	18.3088	32.0853	0.759433	7.90028	30.6092	100		0.0763613	1.98456	2.95107	0.0748315	0.615395	2.35445	8.05666
314.563	0.530126	20.4266	35.639	0.819553	8.44209	33.7097	100		0.0656791	2.00055	2.96176	0.0729663	0.594172	2.34284	8.03797
333.067	0.63922	19.8155	35.7514	0.749528	8.8616	33.7684	100		0.0793951	1.9456	2.97859	0.0669003	0.625273	2.35284	8.04861
351.57	0.487839	20.0358	35.6411	0.845174	8.55965	34.0105	100		0.0605959	1.96733	2.96956	0.0754415	0.604	2.36984	8.04677
370.074	0.470395	19.5257	34.8364	0.831283	8.59416	34.1884	100		0.0594084	1.94938	2.95116	0.0754451	0.616598	2.42216	8.07415
388.578	0.618668	20.1875	35.3966	0.813457	8.64037	33.6373	100		0.0770088	1.98642	2.95542	0.0727636	0.610983	2.34878	8.05137
407.082	0.647006	20.1534	35.673	0.820836	8.57666	33.6817	100		0.0802425	1.97583	2.96764	0.073156	0.604267	2.34331	8.04445
425.585	0.580651	22.7264	38.4899	0.896062	7.23846	28.9332	100		0.0695729	2.15259	3.09348	0.0771543	0.492703	1.94473	7.83023
444.089	0.529826	20.261	35.9138	0.781067	8.76848	33.2157	100		0.0656064	1.98325	2.98297	0.0695021	0.616809	2.30725	8.0254
462.593	0.545993	20.0921	35.7387	0.781669	8.87812	33.416	100		0.0677789	1.97168	2.97592	0.0697313	0.626098	2.32702	8.03824
481.096	0.57579	20.1275	35.6052	0.850352	9.15968	33.0514	100		0.0715537	1.97726	2.96795	0.0759389	0.646639	2.30408	8.04342
499.6	0.503648	20.1788	35.5187	0.846773	8.8924	33.4302	100		0.0626336	1.98372	2.96286	0.0756735	0.628222	2.33216	8.04527
518.104	0.701926	19.9405	35.8503	0.853174	9.08596	32.9559	100		0.0871026	1.95606	2.98406	0.0760807	0.640507	2.2941	8.03791
536.608	0.560366	20.1193	35.6744	0.798111	8.97436	33.1807	100		0.0696388	1.97651	2.9738	0.0712755	0.633574	2.31315	8.03795
555.111	0.531735	20.1653	35.6789	0.843113	9.17799	33.0579	100		0.0660049	1.97875	2.97076	0.0752079	0.647205	2.30194	8.03987
573.615	0.592094	20.3645	35.3654	0.858093	9.22091	33.0878	100		0.073552	1.99979	2.94685	0.0766012	0.650716	2.30575	8.05325
592.119	0.602086	20.2307	35.7024	0.819126	9.01186	33.0115	100		0.0747053	1.98431	2.97143	0.0730366	0.635215	2.29772	8.03641
610.622	0.602726	20.2203	35.4424	0.833997	9.13257	33.1597	100		0.0749382	1.98736	2.95585	0.0745152	0.645045	2.31277	8.05047
629.126	0.614739	20.1094	35.7863	0.799635	8.966	32.9707	100		0.0763396	1.97408	2.98092	0.0713589	0.632517	2.29681	8.03204
647.63	0.469237	20.3331	35.5956	0.736239	8.92304	32.9644	100		0.0583975	2.00037	2.97149	0.0658444	0.630855	2.30137	8.02833
666.134	0.53823	20.6486	35.5754	0.785143	9.24688	32.7435	100		0.0666306	2.0207	2.95414	0.0698476	0.650302	2.27389	8.03551
684.637	0.494239	20.1956	35.7008	0.846856	9.0274	33.0264	100		0.0613966	1.98322	2.97482	0.0755987	0.637066	2.30148	8.03357
703.141	0.575558	20.2648	35.6455	0.820401	9.0771	33.144	100		0.071377	1.98662	2.96517	0.0731126	0.639484	2.30575	8.04152
721.645	0.548166	20.3421	35.6755	0.804211	8.94566	33.1315	100		0.0679721	1.99398	2.96732	0.0716615	0.630152	2.30462	8.0357
740.148	0.565964	20.2052	35.3946	0.690537	9.18696	32.9633	100		0.0705878	1.99209	2.9611	0.0618907	0.650918	2.30627	8.04286
758.652	0.538351	20.4044	35.4137	0.83872	9.17208	32.9474	100		0.066919	2.005	2.95277	0.07492	0.647687	2.29744	8.04473
777.156	0.575793	20.2537	35.6333	0.786423	9.14781	33.1158	100		0.0714278	1.98614	2.96505	0.0701058	0.644661	2.30449	8.04188
795.659	0.489532	20.6971	35.4276	0.763238	9.14595	32.9751	100		0.0606851	2.02822	2.9459	0.0679919	0.644085	2.29311	8.03999
814.163	0.634181	20.0951	35.1659	0.803512	9.42385	33.0825	100		0.079167	1.98302	2.94461	0.0720809	0.668303	2.31669	8.06388
832.667	0.50961	19.5214	34.5237	0.832031	9.71089	34.2019	100		0.0641872	1.94369	2.91678	0.075309	0.694838	2.41657	8.11138
851.171	0.417423	27.3007	34.2655	0.80421	7.70892	28.8846	100		0.0501315	2.59187	2.76036	0.0694066	0.525947	1.94598	7.9437
869.674	0.598032	17.9234	31.8841	0.893747	10.3893	37.7488	100		0.0777127	1.84117	2.77918	0.0834602	0.766948	2.75176	8.30023
888.178	0.481174	20.2568	35.7816	0.79654	9.09653	33.0601	100		0.0596564	1.98532	2.9757	0.0709674	0.640684	2.29931	8.03164
906.682	0.567183	20.0915	35.5658	0.786547	9.00978	33.3424	100		0.0705366	1.97519	2.96688	0.0702933	0.636531	2.32609	8.04553
925.185	0.676425	20.073	35.5195	0.825319	9.09345	33.1003	100		0.0841531	1.9741	2.96409	0.0737851	0.642677	2.31005	8.04886
943.689	0.580098	20.3251	35.4943	0.7499	9.04656	33.0545	100		0.0721226	1.9976	2.96008	0.0669994	0.638951	2.30536	8.04112
962.193	0.633006	20.0035	35.6026	0.821372	8.95195	33.3045	100		0.0787376	1.96691	2.97051	0.0734195	0.632566	2.32389	8.04603
980.697	0.666142	20.1211	35.6994	0.872255	8.96547	33.1435	100		0.0826396	1.97324	2.97069	0.077761	0.631842	2.30653	8.04269
999.2	0.573365	20.323	35.4817	0.906332	8.79029	33.33	100		0.0712152	1.99542	2.95612	0.0808958	0.620238	2.32229	8.04617
1017.7	0.7574	20.2667	35.2848	0.802835	8.83603	33.3173	100		0.094271	1.99407	2.94588	0.0718085	0.624775	2.32627	8.05708
1036.21	0.574688	20.339	35.538	0.878187	8.69597	33.335	100		0.0713613	1.99648	2.96004	0.0783637	0.613427	2.32204	8.04172
1054.71	0.568997	20.3224	35.5805	0.782843	8.75499	33.3331	100		0.0706578	1.99495	2.96372	0.0698589	0.617617	2.32201	8.03881
1073.22	0.679816	20.7506	36.7727	0.754467	8.343	32.2203	100		0.0832654	2.00913	3.02115	0.0664064	0.580509	2.21381	7.97428
1091.72	0.56348	19.9885	35.2144	0.751404	8.93982	34.0291	100		0.0702779	1.97072	2.94602	0.0673459	0.633408	2.38084	8.06862
1110.22	0.592366	22.1219	33.4409	0.845161	8.68692	33.9301	100		0.0738443	2.17998	2.79627	0.0757117	0.615186	2.37274	8.11374
1128.73	0.627036	20.2528	35.4394	0.795226	8.55268	33.9483	100		0.0778446	1.98759	2.9512	0.0709453	0.603188	2.36425	8.05501
1147.23	0.52288	20.3486	36.1865	0.806732	8.6503	33.2837	100		0.0644456	1.98258	2.99166	0.0714525	0.60567	2.30124	8.01705
1165.73	0.655115	20.6596	35.493	0.872505	8.32287	33.6597	100		0.0810409	2.02029	2.94513	0.0775625	0.584889	2.3358	8.04472
1184.24	0.587527	20.0476	35.9811	0.773788	8.44018	33.8077	100		0.0727248	1.96165	2.98748	0.0688294	0.593499	2.34752	8.0317
1202.74	0.530699	20.4337	35.637	0.819002	8.54242	33.6714	100		0.0657221	2.00039	2.96032	0.0728861	0.600977	2.33917	8.03948
1221.24	0.494369	20.6241	36.0698	0.817711	8.23393	33.4623	100		0.0609234	2.00915	2.98161	0.0724151	0.576439	2.31327	8.01381
1239.75	0.562884	20.5225	35.7771	0.79238	8.44484	33.5359	100		0.0695824	2.00547	2.96661	0.07039	0.593042	2.32557	8.03066
1258.25	0.509367	20.5363	35.7873	0.742499	8.18875	34.0416	100		0.0629156	2.00518	2.96505	0.0659053	0.574591	2.35872	8.03236
1276.76	0.579646	20.4928	36.0447	0.775931	8.07333	33.8385	100		0.0714428	1.99665	2.97998	0.0687252	0.565278	2.33962	8.0217
1295.26	1.01222	20.8179	35.6865	0.697532	7.69312	33.8942	100		0.124636	2.02632	2.94744	0.0617202	0.538123	2.34115	8.0394
1313.76	0.690212	20.5062	35.9389	0.835598	7.69966	33.915	100		0.0851947	2.00088	2.97557	0.0741181	0.539903	2.34834	8.024
1332.27	0.681619	20.563	35.8258	0.702878	7.5147	34.5619	100		0.0840739	2.00498	2.96408	0.0623012	0.526557	2.39142	8.03342
1350.77	0.663601	20.805	35.9019	0.808367	7.18997	34.4102	100		0.0817026	2.02489	2.96498	0.0715212	0.502887	2.37659	8.02258
1369.27	0.65973	20.6132	35.7849	0.69185	7.19599	34.819	100		0.0814258	2.01116	2.96259	0.0613628	0.504546	2.41075	8.03183
1387.78	0.569847	20.7984	35.6229	0.752995	7.10673	34.8831	100		0.0703745	2.03045	2.95095	0.0668261	0.498587	2.41664	8.03383
1406.28	0.6474	20.7405	35.9771	0.774191	6.75041	34.8272	100		0.0797343	2.01928	2.97217	0.06852	0.472299	2.40619	8.01819
1424.79	0.697827	20.5644	35.5356	0.75992	6.71191	35.605	100		0.0862516	2.00928	2.94617	0.067497	0.471281	2.4687	8.04919
1443.29	0.647484	20.6432	35.8633	0.725639	6.4905	35.3038	100		0.0798947	2.01359	2.96835	0.0643438	0.454968	2.44371	8.02486
1461.79	0.699053	20.7457	35.9431	0.792006	6.36758	35.3	100		0.0860317	2.01828	2.96715	0.0700445	0.445181	2.43703	8.02372
06(i) Traverse 2
0	0.661814	21.0451	36.6739	0.680375	6.22467	34.5663	100		0.0808473	2.03229	3.00512	0.0597277	0.431977	2.36877	7.97873
18.1643	0.613124	20.6184	36.2938	0.771077	6.34835	35.1084	100		0.0753791	2.00383	2.99302	0.0681235	0.443381	2.42132	8.00506
36.3287	0.569241	20.8468	35.8445	0.678293	6.50293	35.1915	100		0.0702054	2.03245	2.96533	0.0601159	0.455615	2.43473	8.01845
54.493	0.572973	20.6085	36.104	0.653612	6.57159	35.2738	100		0.0705666	2.0064	2.9826	0.0578472	0.459779	2.43701	8.0142
72.6573	0.707656	20.69	35.9109	0.669538	6.86163	35.0139	100		0.0871516	2.01427	2.96657	0.0592551	0.480058	2.41898	8.02629
90.8216	0.56594	20.9381	36.0716	0.748376	7.0555	34.3188	100		0.069595	2.0354	2.97542	0.066134	0.492889	2.36744	8.00688
108.986	0.488184	20.312	35.1267	0.823343	7.44791	35.4406	100		0.0607691	1.99874	2.933	0.0736507	0.52668	2.4748	8.06763
127.15	0.613607	20.6519	35.7784	0.841602	7.51427	34.2787	100		0.0757516	2.01542	2.96277	0.0746631	0.52699	2.37391	8.02952
145.315	0.538807	20.7945	35.9145	0.803459	7.42228	34.3623	100		0.0663507	2.02426	2.96659	0.0711006	0.519235	2.37374	8.02128
163.479	0.514225	20.6635	36.0484	0.868607	7.70584	33.9073	100		0.0633546	2.01249	2.97911	0.0769034	0.539335	2.34346	8.01465
181.643	0.582181	20.7267	35.957	0.754953	8.02347	33.748	100		0.0717052	2.01803	2.97065	0.0668204	0.561395	2.33174	8.02034
199.808	0.675803	20.6599	35.9231	0.809756	7.97039	33.7761	100		0.0832414	2.01165	2.96803	0.0716755	0.557716	2.33382	8.02614
217.972	0.544091	20.629	35.897	0.831226	8.0134	33.778	100		0.0671299	2.012	2.97083	0.0736988	0.561662	2.33785	8.02317
236.136	0.537473	20.4874	35.5975	0.728779	8.30788	34.1251	100		0.0665103	2.00412	2.95479	0.0648075	0.584032	2.36889	8.04315
254.301	0.551667	20.3779	35.8214	0.781706	8.14401	34.007	100		0.0682221	1.99211	2.97143	0.0694686	0.572137	2.35914	8.03251
272.465	0.500552	20.69	35.857	0.766556	8.30839	33.6941	100		0.0617269	2.01693	2.96602	0.0679307	0.582044	2.33086	8.02551
290.629	0.649394	20.3893	35.8192	0.748405	8.20566	33.7549	100		0.0803257	1.99368	2.97192	0.0665242	0.576599	2.34219	8.03124
308.794	0.596707	20.2197	35.5334	0.827455	8.48005	33.8254	100		0.0741029	1.98496	2.95996	0.073844	0.598254	2.35644	8.04756
326.958	0.718353	20.2935	35.6731	0.836221	8.17722	33.6227	100		0.0891016	1.9898	2.968	0.0745359	0.576192	2.33948	8.0371
345.122	0.515548	20.3171	35.7015	0.885919	8.17447	33.8618	100		0.0639256	1.99146	2.96939	0.0789399	0.57581	2.35534	8.03487
363.287	0.600192	20.2959	35.5506	0.877005	8.6353	33.6122	100		0.0744423	1.98995	2.95768	0.0781679	0.608444	2.33865	8.04734
381.451	0.612589	20.3819	35.2431	0.885234	8.68736	33.4486	100		0.0762593	2.00573	2.94288	0.0791914	0.614362	2.33582	8.05425
399.615	0.558653	19.7863	34.7009	0.819519	9.02091	34.5579	100		0.0700705	1.96183	2.91951	0.0738668	0.642772	2.43153	8.09958
417.779	0.502646	20.0463	35.5749	0.795948	8.64047	33.7818	100		0.0625512	1.97202	2.96956	0.0711796	0.610836	2.35828	8.04443
435.944	0.60829	20.0017	35.4292	0.849498	9.06183	33.475	100		0.0757269	1.96839	2.95853	0.0759975	0.640869	2.33776	8.05727
454.108	0.614817	20.1595	35.7081	0.769414	8.73883	33.3282	100		0.0763459	1.97891	2.97428	0.0686589	0.616463	2.32162	8.03627
472.272	0.665243	19.968	35.8154	0.854944	8.82623	33.3038	100		0.0825524	1.9588	2.98122	0.0762402	0.622213	2.31837	8.03938
490.437	0.637678	20.3487	35.405	0.781464	8.74395	33.4799	100		0.0792362	1.99877	2.95095	0.0697795	0.617226	2.3337	8.04966
508.601	0.66177	19.8705	35.3009	0.861764	8.74697	33.5024	100		0.0827529	1.96422	2.96099	0.0774393	0.621366	2.35012	8.0569
526.765	0.482528	20.1976	35.7126	0.76878	9.06701	33.2526	100		0.05988	1.98137	2.97273	0.068558	0.6392	2.31485	8.03659
544.93	0.580049	19.9349	35.7664	0.783354	8.88863	33.266	100		0.0721499	1.96016	2.98416	0.0700207	0.628087	2.32119	8.03576
563.094	0.585712	20.0592	36.0498	0.727288	8.9257	33.1464	100		0.0725184	1.96328	2.99393	0.0647095	0.627799	2.30218	8.02443
581.258	0.528929	20.0836	35.6571	0.754805	9.20548	33.2606	100		0.0656994	1.97202	2.97088	0.0673745	0.649568	2.31757	8.04311
599.423	0.548601	20.1459	35.6384	0.772813	9.11409	33.2705	100		0.0681182	1.97742	2.96825	0.0689569	0.642885	2.31742	8.04304
617.587	0.662779	20.1328	35.7261	0.846881	8.83852	33.1426	100		0.0822603	1.97529	2.97428	0.0755336	0.623181	2.30753	8.03807
635.751	0.589013	20.459	35.464	0.779533	9.10331	33.2582	100		0.0730081	2.00464	2.94855	0.0694348	0.641001	2.31251	8.04914
653.916	0.616646	20.2551	35.8194	0.843026	8.86595	32.9812	100		0.076419	1.98428	2.97754	0.0750763	0.624172	2.29282	8.03032
672.08	0.638957	21.0381	36.8892	0.788894	8.4346	31.5706	100		0.0781263	2.03347	3.02552	0.0693172	0.585874	2.16545	7.95775
690.244	0.415226	20.1292	35.3313	0.817565	8.98597	33.2883	100		0.0518772	1.98804	2.96092	0.0734026	0.63778	2.33304	8.04506
708.409	0.505163	20.3339	35.7508	0.809043	8.97245	33.0472	100		0.0626271	1.99277	2.97298	0.0720774	0.63191	2.29828	8.03064
726.573	0.511706	20.3402	35.5655	0.811474	9.22329	33.0373	100		0.0635011	1.99536	2.9605	0.0723657	0.650221	2.29987	8.04182
744.737	0.383722	26.6556	33.9278	0.798569	8.6662	28.9922	100		0.0463866	2.54724	2.7511	0.0693721	0.595139	1.96605	7.97528
762.902	0.554117	20.2807	35.5279	0.896508	9.12153	32.8696	100		0.0688848	1.99302	2.96256	0.080089	0.644174	2.29221	8.04093
781.066	0.573478	20.4565	35.5518	0.776594	9.10968	32.9309	100		0.0711433	2.0061	2.95838	0.0692322	0.641999	2.29171	8.03857
799.23	0.637881	20.1649	35.4717	0.765251	9.01463	33.1378	100		0.0794077	1.98438	2.96197	0.068458	0.637507	2.31412	8.04584
817.395	0.684975	20.8037	35.9909	0.738847	8.84378	32.2304	100		0.0845025	2.02881	2.97826	0.0655007	0.619792	2.23048	8.00734
835.559	0.461991	20.2522	35.5838	0.767633	9.26103	33.1084	100		0.0573909	1.98878	2.96508	0.0685267	0.653555	2.3072	8.04053
853.723	0.584406	22.4333	32.9048	0.86349	9.07486	33.5298	100		0.0731169	2.21872	2.76145	0.077635	0.644996	2.35327	8.12919
871.888	0.562433	20.0442	35.7661	0.846447	9.21653	32.9071	100		0.0698561	1.96801	2.97975	0.0755493	0.650301	2.29278	8.03624
890.052	0.439735	18.7332	33.2195	0.783436	9.96913	36.2129	100		0.0562809	1.89534	2.85192	0.0720559	0.724837	2.59998	8.20041
908.216	0.476602	20.0709	35.5643	0.808745	8.85007	33.3163	100		0.0593989	1.9774	2.97311	0.0724321	0.626589	2.32926	8.03819
926.381	0.634027	20.0901	35.8534	0.870002	9.19999	32.8406	100		0.0785748	1.96817	2.98044	0.0774806	0.647704	2.2831	8.03547
944.545	0.501162	22.5291	36.0454	0.926101	8.11079	31.2663	100		0.0611271	2.17222	2.94904	0.0811729	0.561995	2.1393	7.96485
962.709	0.137601	16.5706	21.7084	0.88349	12.483	47.5516	100		0.01982	1.8868	2.09742	0.0914494	1.02145	3.84225	8.95918
980.874	0.660422	20.0769	35.8209	0.797034	8.79387	33.1644	100		0.0819597	1.96961	2.98188	0.0710808	0.619973	2.30881	8.03332
999.038	0.570336	20.2633	35.3439	0.767716	8.66646	33.8965	100		0.0709203	1.99185	2.94802	0.0686021	0.612203	2.36447	8.05606
1017.2	0.54858	20.0686	35.6081	0.831364	8.89088	33.4741	100		0.0681882	1.97193	2.96888	0.0742604	0.627809	2.33409	8.04515
1035.37	0.591428	20.1553	35.9134	0.825787	8.61085	33.2739	100		0.0733018	1.97472	2.98569	0.0735491	0.606279	2.31342	8.02695
1053.53	0.531856	20.1623	35.4414	0.839419	8.70814	33.6642	100		0.066192	1.98362	2.95868	0.0750737	0.615675	2.35028	8.04951
1071.7	0.575025	19.8896	35.6491	0.869518	8.50435	33.8687	100		0.0715506	1.9564	2.97543	0.0777504	0.601148	2.36409	8.04637
1089.86	0.568828	19.6645	35.1266	0.916921	8.83586	34.5628	100		0.0710463	1.94155	2.94288	0.0822982	0.626937	2.42164	8.08635
1108.02	0.646259	20.0945	35.6117	0.832576	8.34822	33.8799	100		0.0802851	1.97338	2.96754	0.0743275	0.589164	2.36107	8.04577
1126.19	0.513042	20.2231	35.5724	0.874391	8.5182	33.9809	100		0.0636369	1.98294	2.95967	0.0779396	0.60023	2.36445	8.04886
1144.35	0.621895	20.113	35.7989	0.765134	8.35233	33.8588	100		0.0771061	1.9713	2.97726	0.068172	0.588292	2.35495	8.03709
1162.52	0.652774	20.4647	35.5675	0.818249	8.30413	33.8891	100		0.0807968	2.00235	2.95297	0.0727803	0.583901	2.35304	8.04585
1180.68	0.656687	20.1454	35.6833	0.910283	8.27637	33.9975	100		0.0813719	1.97332	2.9659	0.0810568	0.582599	2.36321	8.04745
1198.85	0.599637	20.289	35.5992	0.866843	8.40525	33.85	100		0.0743336	1.98821	2.96014	0.0772208	0.591917	2.35394	8.04576
1217.01	0.572513	20.3429	35.8778	0.778994	8.09956	34.0675	100		0.070755	1.98742	2.97422	0.0691835	0.568652	2.36184	8.03207
1235.17	0.584487	20.4656	35.7779	0.759698	8.38303	33.7963	100		0.072221	1.99903	2.96537	0.067457	0.588443	2.34259	8.03511
1253.34	0.609725	20.3232	36.2955	0.743408	7.93149	33.9452	100		0.0750567	1.97766	2.99697	0.0657627	0.554656	2.34408	8.01419
1271.5	0.537282	20.4833	34.7777	0.84062	8.06582	35.0613	100		0.0669261	2.01696	2.90583	0.0752472	0.570763	2.44997	8.08569
1289.67	0.645845	20.3859	35.6828	0.798481	7.66403	34.6057	100		0.0798744	1.99303	2.96015	0.0709645	0.538457	2.40086	8.04333
1307.83	0.571268	20.5389	35.6889	0.776822	7.70772	34.4115	100		0.0706399	2.00768	2.96019	0.0690286	0.54144	2.387	8.03597
1326	0.657518	18.2112	31.2472	0.800726	8.61216	40.2377	100		0.0855669	1.87345	2.72762	0.0748823	0.636685	2.93745	8.33565
1344.16	0.465683	17.7586	30.5524	0.815326	8.53402	41.7374	100		0.0611682	1.84395	2.69188	0.0769598	0.6368	3.07538	8.38614
1362.32	0.669233	20.5175	35.5085	0.756798	7.20438	35.0179	100		0.0828645	2.00826	2.94916	0.0673393	0.506759	2.43232	8.04671
1380.49	0.619482	20.7083	35.5291	0.744573	6.91989	35.2625	100		0.0765692	2.02337	2.94567	0.0661348	0.485891	2.44499	8.04264
1398.65	0.537283	20.4329	36.1046	0.770351	6.57944	35.4305	100		0.0662165	1.99066	2.9847	0.0682258	0.460645	2.44951	8.01996
1416.82	0.638647	20.4662	35.6953	0.813221	6.56738	35.6552	100		0.0789182	1.99922	2.95871	0.0722141	0.461023	2.4716	8.04168
1434.98	0.63885	20.433	35.961	0.814066	6.60616	35.2964	100		0.0788308	1.99312	2.97649	0.0721861	0.463084	2.44324	8.02695
06(ii) Traverse 1
0	0.407162	20.4978	35.8154	0.817069	13.0698	28.6147	100		0.02396	0.953527	1.41373	0.0345522	0.436922	0.9446	3.80729
10.4933	0.278997	20.6515	35.8755	0.833999	12.8259	28.9246	100		0.0167847	0.982134	1.44773	0.0360559	0.438343	0.976158	3.8972
20.9867	0.352018	20.5191	35.725	0.821321	12.9919	29.0368	100		0.0210638	0.970588	1.4339	0.0353169	0.441629	0.974673	3.87717
31.48	0.394549	20.7144	35.7078	0.729327	12.8335	29.1172	100		0.023656	0.981786	1.43608	0.0314238	0.437117	0.979329	3.88939
41.9734	0.352095	20.6965	35.8246	0.774234	12.9175	28.706	100		0.021073	0.979193	1.43821	0.0332993	0.439196	0.963777	3.87475
52.4667	0.387413	20.5784	35.8593	0.783158	12.9855	28.7505	100		0.0231688	0.972853	1.43849	0.0336571	0.441167	0.964525	3.87386
62.9601	0.345351	20.7448	35.852	0.701155	12.9036	28.803	100		0.0206506	0.980586	1.43801	0.0301289	0.438325	0.966157	3.87386
73.4534	0.334909	20.649	35.7317	0.731164	12.9466	28.9306	100		0.019999	0.974737	1.43124	0.0313758	0.439191	0.969125	3.86567
83.9468	0.386981	20.5383	35.5715	0.75132	13.0078	29.0545	100		0.0231896	0.972915	1.42982	0.0323539	0.442816	0.976691	3.87778
94.4401	0.346902	20.7505	35.5844	0.649167	12.69	29.2374	100		0.0208222	0.984587	1.4327	0.028001	0.432709	0.984458	3.88327
104.933	0.407025	20.4308	35.6045	0.730824	12.8882	29.1735	100		0.0244942	0.971923	1.43722	0.0316047	0.440602	0.984847	3.89069
115.427	0.409654	20.4983	35.5215	0.746812	12.8264	29.2741	100		0.0240946	0.953067	1.40142	0.0315653	0.428569	0.965883	3.8046
125.92	0.427449	20.5564	35.6132	0.76513	12.7031	29.2228	100		0.0208009	0.790772	1.16248	0.0267566	0.351173	0.797738	3.14972
136.414	0.369826	20.4031	35.7864	0.758067	12.6575	29.2898	100		0.0220673	0.962392	1.43234	0.0325054	0.429054	0.980406	3.85876
146.907	0.365466	20.417	35.6862	0.714739	12.4791	29.5751	100		0.0219115	0.967657	1.43516	0.0307942	0.425033	0.994693	3.87525
157.4	0.398909	20.5909	35.7805	0.701508	12.6386	29.4278	100		0.0238323	0.972462	1.43388	0.0301177	0.42895	0.986253	3.8755
167.894	0.454108	20.546	35.7818	0.728884	12.4714	29.524	100		0.0244699	0.875197	1.29333	0.0282247	0.38177	0.892457	3.49545
178.387	0.41572	20.4897	35.9366	0.752955	12.543	29.2958	100		0.0247927	0.965971	1.43759	0.0322692	0.424949	0.980093	3.86567
188.88	0.32573	20.6088	35.8162	0.768734	12.5347	29.3732	100		0.0193769	0.969138	1.42916	0.0328625	0.423599	0.980209	3.85435
199.374	0.363449	20.5494	35.9947	0.758143	12.2626	29.492	100		0.0216196	0.966293	1.43621	0.032408	0.414383	0.984119	3.85503
209.867	0.42674	20.4569	36.0394	0.725877	12.2254	29.4569	100		0.024966	0.946089	1.41429	0.0305173	0.406315	0.966745	3.78892
220.36	0.448993	20.3139	36.0128	0.725899	12.4341	29.3881	100		0.0266519	0.953209	1.43391	0.0309643	0.419292	0.978586	3.84261
230.854	0.321574	20.5763	35.9015	0.810862	12.0894	29.6661	100		0.0191582	0.969052	1.4347	0.0347151	0.409159	0.991457	3.85824
241.347	0.426524	20.6423	35.7073	0.813719	12.362	29.4801	100		0.0263021	1.00626	1.47699	0.0360593	0.433059	1.0198	3.99847
251.84	0.44608	20.6515	35.9747	0.763086	12.1844	29.5931	100		0.0266177	0.974124	1.4399	0.0327212	0.413023	0.990576	3.87696
262.334	0.44147	20.4293	35.8032	0.769028	12.1267	29.4768	100		0.0262763	0.961217	1.42942	0.0328929	0.410036	0.9842	3.84405
272.827	0.361776	20.4829	36.0076	0.808953	12.2726	29.7	100		0.0215101	0.962721	1.43606	0.0345639	0.414526	0.990599	3.85998
283.32	0.397842	20.4934	36.1085	0.820389	12.2232	29.5985	100		0.0236375	0.962519	1.43905	0.0350274	0.412563	0.986506	3.8593
293.814	0.386276	20.5069	35.9195	0.794927	12.1352	29.8881	100		0.0230001	0.965244	1.43462	0.0340139	0.410482	0.998317	3.86568
304.307	0.427296	20.4323	35.8862	0.789314	11.9488	29.6697	100		0.0254051	0.960316	1.43118	0.033724	0.403578	0.989562	3.84376
314.8	0.450297	20.5271	35.9448	0.756572	12.2576	29.8358	100		0.0268034	0.965879	1.43517	0.0323622	0.414485	0.996248	3.87094
325.294	0.421878	20.6134	35.8984	0.876212	11.999	29.7912	100		0.025093	0.969217	1.43224	0.0374518	0.405438	0.994015	3.86346
335.787	0.469302	20.7783	36.255	0.820254	11.7971	29.701	100		0.0279467	0.978125	1.44818	0.0351013	0.399085	0.992176	3.88061
346.28	0.426073	20.8082	36.3763	0.821098	11.7165	29.6473	100		0.0253205	0.977526	1.45005	0.0350655	0.395548	0.988352	3.87186
356.774	0.523199	20.7268	36.1744	0.81582	11.662	29.8217	100		0.03113	0.974876	1.44374	0.0348822	0.394183	0.995367	3.87417
367.267	0.500209	20.6208	36.1566	0.879396	11.9663	29.6649	100		0.0296975	0.967787	1.4399	0.0375189	0.403591	0.987984	3.86647
377.76	0.410414	20.8435	36.119	0.856429	11.815	29.753	100		0.0244956	0.983427	1.44603	0.0367328	0.4006	0.996174	3.88745
388.254	0.412033	20.8466	36.0619	0.815212	11.6991	29.9339	100		0.0245073	0.980178	1.43875	0.0348443	0.395303	0.99877	3.87236
398.747	0.452533	20.7432	36.0965	0.834731	11.7149	29.8406	100		0.026962	0.976973	1.44259	0.0357393	0.396509	0.997352	3.87612
409.241	0.527279	20.8271	36.0047	0.861159	11.5256	29.9977	100		0.0314191	0.981039	1.43908	0.036875	0.390148	1.00272	3.88128
419.734	0.427955	20.8994	36.0033	0.849063	11.5595	30.0179	100		0.0253529	0.978743	1.43069	0.0361466	0.389032	0.997583	3.85755
430.227	0.369208	20.7102	36.7564	0.905505	11.4143	29.4911	100		0.0219462	0.973142	1.46553	0.038679	0.385436	0.983371	3.86811
440.721	0.422553	20.8915	36.2647	0.79838	11.4115	29.9411	100		0.0251682	0.983659	1.44887	0.0341725	0.386124	1.00041	3.8784
451.214	0.456124	20.7223	36.2852	0.845485	11.5846	29.9194	100		0.0271865	0.976369	1.45069	0.0362138	0.392253	1.00037	3.88309
461.707	0.433648	20.4933	36.1307	0.84314	11.434	30.3172	100		0.0256672	0.958865	1.43447	0.0358622	0.384461	1.00662	3.84595
472.201	0.441628	20.8596	36.1127	0.769066	11.2322	30.3051	100		0.025907	0.967324	1.42101	0.0324206	0.374316	0.997277	3.81825
482.694	0.450198	20.8047	36.4194	0.808946	10.9495	30.3452	100		0.0276975	1.01182	1.50295	0.0357646	0.382688	1.04729	4.00821
493.187	0.443255	20.6527	36.1678	0.814998	10.9626	30.7155	100		0.0252033	0.928295	1.37943	0.033301	0.354105	0.979715	3.70005
503.681	0.488793	20.9406	36.1814	0.805668	10.793	30.5298	100		0.0291301	0.98653	1.44636	0.034504	0.365402	1.02066	3.88259
514.174	0.508251	20.8215	36.0711	0.759129	10.844	30.8077	100		0.0301966	0.977907	1.43752	0.032411	0.366	1.02678	3.87082
524.667	0.467542	20.7869	36.2847	0.783551	10.6146	30.8551	100		0.0277678	0.975926	1.4455	0.0334415	0.35813	1.02799	3.86875
535.161	0.459521	20.8443	36.0929	0.72218	10.4721	31.1926	100		0.027309	0.979249	1.43879	0.030842	0.35355	1.0399	3.86964
545.654	0.565372	20.8232	35.8462	0.755021	10.446	31.2055	100		0.0335839	0.977798	1.42829	0.0322295	0.352501	1.03984	3.86424
556.147	0.446603	20.7145	36.284	0.793436	10.3782	31.1315	100		0.0265994	0.975283	1.44957	0.0339593	0.351145	1.04013	3.87669
566.641	0.512027	20.7855	36.1076	0.777096	10.0057	31.519	100		0.0304595	0.977452	1.4408	0.0332201	0.338135	1.05182	3.87188
577.134	0.545485	21.1473	36.1964	0.819391	9.71916	31.2983	100		0.0323818	0.992382	1.44131	0.0349548	0.327764	1.04226	3.87106
587.627	0.500902	20.9861	36.0078	0.767109	10.0057	31.4918	100		0.0298053	0.987138	1.43719	0.0328016	0.338222	1.05118	3.87633
598.121	0.550113	20.9115	36.1655	0.769133	9.74788	31.6211	100		0.0327321	0.983586	1.44341	0.0328866	0.329492	1.05545	3.87756
608.614	0.575901	20.7843	36.1264	0.795172	9.51876	31.8014	100		0.0347413	0.991152	1.46184	0.0344712	0.326207	1.07618	3.92458
619.107	0.53306	20.9503	36.1051	0.688815	9.49814	31.9138	100		0.0315796	0.981126	1.43474	0.0293245	0.319656	1.06059	3.85702
Garnet_06_Grain_mount Traverse 1
0	0.455447	20.4952	35.6101	0.759921	6.48536	36.194	100		0.0563066	2.003	2.95304	0.0675129	0.45548	2.51013	8.04546
17.7716	0.48122	20.5983	35.8392	0.772185	6.60965	35.6994	100		0.0593355	2.00775	2.96418	0.0684211	0.462981	2.46928	8.03195
35.5432	0.559792	20.3746	35.968	0.833243	6.81604	35.4484	100		0.0690191	1.98581	2.97464	0.0738264	0.477407	2.45176	8.03246
53.3148	0.492983	20.6059	35.8813	0.781033	7.00952	35.2293	100		0.0607566	2.00751	2.96623	0.0691716	0.490754	2.43559	8.03001
71.0864	0.476678	20.5268	35.7602	0.802164	7.28238	35.1518	100		0.0588352	2.0028	2.96066	0.0711497	0.510622	2.43388	8.03794
88.858	0.501616	20.682	35.8651	0.724053	7.58518	34.642	100		0.0617991	2.01423	2.96386	0.064103	0.530873	2.39416	8.02902
106.63	0.514696	20.5684	35.7354	0.722704	7.84624	34.6125	100		0.0635181	2.00656	2.95815	0.064092	0.550075	2.39617	8.03857
124.401	0.470848	20.5622	35.9692	0.695009	8.23824	34.0645	100		0.0580127	2.0027	2.97268	0.0615361	0.576621	2.35442	8.02597
142.173	0.533173	20.5104	35.882	0.660637	8.60489	33.8088	100		0.0657428	1.99922	2.96779	0.0585383	0.602753	2.33856	8.0326
159.944	0.480331	20.4712	35.4845	0.794132	8.79664	33.9732	100		0.0594321	2.0023	2.94506	0.0706107	0.618317	2.35807	8.05379
177.716	0.565309	20.3244	35.6656	0.73869	9.11833	33.5877	100		0.0698886	1.98629	2.95764	0.0656266	0.640398	2.32937	8.04922
195.488	0.516037	20.5951	35.807	0.719662	9.18529	33.1769	100		0.0636297	2.00747	2.96157	0.0637683	0.643407	2.29484	8.03469
213.259	0.54084	20.41	35.819	0.752771	9.32982	33.1476	100		0.0667492	1.99125	2.96528	0.0667632	0.65413	2.29492	8.0391
231.031	0.449645	20.6173	35.819	0.687778	9.77867	32.6476	100		0.0554471	2.00977	2.96277	0.0609473	0.68502	2.25839	8.03235
248.802	0.448927	20.4462	35.7283	0.840924	9.81349	32.7221	100		0.0554461	1.99624	2.95994	0.0746362	0.688546	2.26713	8.04194
266.574	0.449569	20.3093	35.5699	0.726233	9.90024	33.0447	100		0.0556551	1.98751	2.9537	0.0646073	0.696254	2.29482	8.05255
284.346	0.45763	20.2754	35.7333	0.811454	10.0409	32.6814	100		0.0565805	1.98165	2.96347	0.0720963	0.705239	2.26668	8.04571
302.117	0.49618	20.3401	35.8527	0.769564	10.1565	32.3849	100		0.0612553	1.98501	2.96894	0.0682725	0.712299	2.24277	8.03855
319.889	0.579584	20.0578	35.8229	0.65365	10.2185	32.6676	100		0.0716851	1.96111	2.972	0.0580972	0.717979	2.26657	8.04744
337.661	0.37118	19.9378	34.6375	0.756013	10.6088	33.6886	100		0.0464224	1.97118	2.90579	0.0679467	0.753744	2.36355	8.10862
355.432	0.50684	20.1359	35.5596	0.727389	10.3729	32.6975	100		0.0628018	1.97232	2.95551	0.0647687	0.730153	2.27277	8.05833
373.204	0.52823	20.1353	35.7472	0.650988	10.2762	32.662	100		0.0653559	1.96936	2.96674	0.0578804	0.722286	2.26696	8.04858
390.975	0.548919	20.4158	35.4947	0.75367	10.2544	32.5324	100		0.0679134	1.99673	2.94568	0.0670078	0.72073	2.25789	8.05595
408.747	0.447047	20.1351	35.4263	0.709938	10.2387	33.0429	100		0.0554699	1.97499	2.94854	0.0633027	0.72171	2.29996	8.06397
426.519	0.502502	22.4556	35.5611	0.679192	8.79732	32.0042	100		0.0613584	2.16754	2.91264	0.0595972	0.61024	2.19221	8.00359
444.29	0.503847	20.0887	35.7178	0.663287	10.3363	32.69	100		0.062378	1.96603	2.96615	0.0590107	0.726963	2.27031	8.05084
462.062	0.511509	20.3087	35.9408	0.680023	10.2581	32.3008	100		0.0631201	1.98108	2.97494	0.0603025	0.719112	2.23598	8.03453
479.833	0.382042	20.4357	35.8711	0.684194	10.4391	32.1879	100		0.0471585	1.99408	2.97008	0.0606911	0.732021	2.22885	8.03288
497.605	0.450036	20.4192	36.0749	0.692536	10.3376	32.03	100		0.0554479	1.98876	2.98139	0.0613165	0.723551	2.21378	8.02423
515.377	0.464223	20.7926	35.2663	0.799288	10.5163	32.1614	100		0.0574175	2.03297	2.92585	0.0710424	0.738913	2.23147	8.05766
533.148	0.420366	20.628	35.2949	0.913817	10.5298	32.2131	100		0.0520368	2.01858	2.93069	0.0812904	0.740487	2.23694	8.06002
550.92	0.396443	20.4335	35.2405	0.797453	10.4982	32.6339	100		0.0491733	2.00354	2.93201	0.0710805	0.739736	2.27068	8.06622
568.691	0.482094	20.3571	35.3668	0.675413	10.4725	32.6461	100		0.0597546	1.99462	2.94042	0.0601597	0.737403	2.26991	8.06227
586.463	0.440707	23.6294	37.7326	0.593502	9.05276	28.551	100		0.0525355	2.2267	3.01714	0.0508419	0.613052	1.90925	7.86951
604.235	0.42243	20.5777	35.2457	0.680206	10.5796	32.4944	100		0.0523492	2.01585	2.92979	0.060575	0.744795	2.25893	8.06229
622.006	0.51181	20.3213	35.4268	0.693611	10.5877	32.4588	100		0.0634109	1.99026	2.94416	0.0617544	0.745197	2.25593	8.06071
639.778	0.489955	20.4813	35.3392	0.792098	10.8376	32.0598	100		0.0606785	2.00512	2.93569	0.0704942	0.762475	2.22729	8.06175
657.549	0.470588	20.1966	35.5937	0.767481	10.7376	32.2341	100		0.0582753	1.97709	2.95659	0.0682981	0.755379	2.23922	8.05486
675.321	0.449247	20.3285	35.4225	0.716687	10.8369	32.2461	100		0.0556716	1.9914	2.94444	0.0638226	0.7629	2.24163	8.05986
693.093	0.417673	20.4	35.5033	0.720663	10.5886	32.3698	100		0.0517093	1.99649	2.94833	0.0641153	0.744707	2.24807	8.05342
710.864	0.415713	20.2152	35.7392	0.716125	10.6184	32.2953	100		0.0514309	1.97704	2.96586	0.0636673	0.746284	2.24134	8.04562
728.636	0.463839	20.6165	35.3173	0.75174	10.74	32.1107	100		0.0574151	2.01734	2.93239	0.0668689	0.755229	2.2297	8.05894
746.407	0.431252	20.5057	35.3667	0.732741	10.7263	32.2373	100		0.0534078	2.00749	2.93795	0.0652111	0.754639	2.2396	8.0583
764.179	0.449711	20.096	35.6194	0.768393	10.6307	32.4358	100		0.0557202	1.96832	2.96034	0.0684163	0.748263	2.25446	8.05551
781.951	0.278359	20.4046	35.4303	0.773731	10.774	32.339	100		0.0344993	1.99912	2.94547	0.0689116	0.758572	2.24839	8.05497
799.722	0.422533	20.5371	35.5446	0.692273	10.6258	32.1776	100		0.0522485	2.00751	2.94824	0.061516	0.746427	2.23206	8.04801
817.494	0.473829	20.3048	35.5513	0.738558	10.843	32.0885	100		0.0586572	1.98703	2.9521	0.0657024	0.762537	2.22837	8.05439
835.265	0.431825	20.2729	35.3924	0.778687	10.7895	32.3347	100		0.0535437	1.98711	2.94365	0.0693843	0.760002	2.2491	8.06279
853.037	0.609524	20.3502	35.5496	0.772299	10.3488	32.3695	100		0.0753866	1.98966	2.94926	0.0686414	0.727124	2.24584	8.05591
870.809	0.473061	20.4624	35.464	0.756442	10.4867	32.3573	100		0.0585438	2.00182	2.94393	0.0672724	0.737254	2.24634	8.05516
888.58	0.492962	20.3082	35.5548	0.726873	10.6066	32.3105	100		0.0610195	1.98716	2.95209	0.0646564	0.74584	2.24357	8.05433
906.352	0.485575	20.4626	35.4671	0.792884	10.7668	32.0251	100		0.0600828	2.00152	2.9437	0.0705018	0.756819	2.22292	8.05554
924.124	0.430361	20.5195	35.6401	0.710415	10.43	32.2697	100		0.0531791	2.00438	2.95407	0.0630837	0.732161	2.23687	8.04374
941.895	0.402116	20.1008	35.3791	0.726927	10.603	32.7881	100		0.0499325	1.9731	2.94682	0.0648664	0.747954	2.28395	8.06663
959.667	0.4379	20.5791	35.3469	0.778181	10.5597	32.2982	100		0.0542092	2.01386	2.93512	0.069227	0.742612	2.24293	8.05795
977.438	0.510138	20.3087	35.5172	0.782	10.671	32.211	100		0.0631537	1.98747	2.94934	0.0695689	0.750464	2.23694	8.05693
995.21	0.457456	20.2459	35.6808	0.767953	10.4687	32.3792	100		0.0565959	1.98006	2.96104	0.0682758	0.735769	2.24719	8.04893
1012.98	0.488685	20.4953	35.2431	0.745667	10.4533	32.574	100		0.0605691	2.00809	2.93003	0.0664147	0.736017	2.26481	8.06593
1030.75	0.444062	20.4889	35.5419	0.777568	10.391	32.3565	100		0.054917	2.00303	2.94834	0.0691032	0.730022	2.24473	8.05014
1048.52	0.416451	20.5701	35.2358	0.954268	10.2736	32.5498	100		0.0515944	2.01456	2.92819	0.0849584	0.723059	2.26218	8.06453
Garnet_06_Grain_mount Traverse 2
0	0.188448	20.5253	35.4629	0.371451	17.7708	25.6811	100		0.0233444	2.00995	2.94673	0.0330666	1.25058	1.78461	8.04829
17.1946	0.0770607	20.7212	35.193	0.454858	17.8779	25.676	100		0.00955823	2.03172	2.92804	0.0405432	1.25972	1.78653	8.05611
34.3891	0.202038	20.77	35.5935	0.370465	17.9656	25.0984	100		0.0249604	2.02843	2.9496	0.0328899	1.26088	1.73941	8.03618
51.5837	0.170998	20.582	35.3159	0.357708	18.2424	25.3309	100		0.0212015	2.01729	2.93712	0.0318714	1.28491	1.76184	8.05423
68.7782	0.0813554	20.8373	35.3226	0.314124	18.4496	24.995	100		0.0100745	2.03979	2.93404	0.0279535	1.29789	1.73632	8.04607
85.9728	0.173627	20.8789	35.4068	0.328364	18.353	24.8593	100		0.0214712	2.04104	2.93698	0.0291804	1.28932	1.72452	8.0425
103.167	0.195705	20.7214	35.4621	0.265617	18.7533	24.6019	100		0.0242146	2.02674	2.94316	0.0236171	1.31815	1.70758	8.04347
120.362	0.190299	20.7568	35.1564	0.385617	18.6388	24.8721	100		0.0235944	2.03442	2.92384	0.0343579	1.31282	1.72992	8.05895
137.556	0.17501	20.4561	35.3579	0.376176	18.984	24.6508	100		0.021707	2.0057	2.94171	0.0335294	1.33764	1.71517	8.05545
154.751	0.163533	20.706	35.2478	0.356623	19.0803	24.4457	100		0.0202704	2.02889	2.93064	0.0317659	1.34356	1.6998	8.05492
171.946	0.148585	20.4449	35.2872	0.31415	19.4276	24.3775	100		0.0184448	2.00627	2.93826	0.0280242	1.37004	1.69757	8.0586
189.14	0.27756	20.6524	35.8666	0.330517	18.9633	23.9097	100		0.0342294	2.01334	2.96694	0.029291	1.32852	1.65407	8.02639
206.335	0.136192	20.5481	35.4371	0.367842	19.773	23.7378	100		0.0168738	2.0125	2.94505	0.0327505	1.3917	1.64983	8.0487
223.529	0.217792	20.7402	35.0062	0.39787	19.7705	23.8675	100		0.0270327	2.03501	2.91453	0.0354884	1.39405	1.66186	8.06797
240.724	0.236318	20.8797	35.1077	0.353284	19.9102	23.5128	100		0.0292812	2.04513	2.9179	0.0314567	1.40147	1.63431	8.05954
257.918	0.132783	20.3564	35.3907	0.530128	19.8793	23.7107	100		0.0164737	1.99643	2.94518	0.0472634	1.40108	1.65018	8.0566
275.113	0.111936	20.5276	35.5123	0.36725	19.8843	23.5966	100		0.0138634	2.00975	2.95021	0.0326857	1.39901	1.63941	8.04492
292.307	0.158231	20.6411	35.1189	0.369601	20.1905	23.5216	100		0.0196402	2.02532	2.92396	0.0329674	1.42369	1.6378	8.06338
309.502	0.187093	20.6408	35.2139	0.413251	20.0594	23.4855	100		0.0232005	2.02335	2.92907	0.0368257	1.41309	1.63372	8.05926
326.697	0.100208	20.5194	35.4119	0.308772	20.2629	23.3967	100		0.012423	2.01092	2.94476	0.027508	1.42706	1.62712	8.04978
343.891	0.138075	20.5026	35.2898	0.367561	19.8697	23.8323	100		0.0171322	2.01099	2.93711	0.0327735	1.40056	1.65882	8.05739
361.086	0.0536619	21.3407	35.3099	0.405932	19.8078	23.0821	100		0.0066235	2.08226	2.92344	0.0360058	1.3889	1.59821	8.03544
378.28	0.111597	20.4903	35.2233	0.39117	20.623	23.1606	100		0.0138557	2.01108	2.93346	0.034901	1.45459	1.61311	8.061
395.475	0.123501	20.7265	35.1077	0.407367	20.1891	23.4458	100		0.0153238	2.03296	2.92196	0.0363228	1.42308	1.63193	8.06156
412.669	0.119607	20.6804	35.3205	0.298579	20.2873	23.2936	100		0.0148224	2.02594	2.93605	0.02659	1.42824	1.61934	8.05098
429.864	0.160549	20.6245	35.1975	0.283382	20.1507	23.5833	100		0.0199201	2.0229	2.92935	0.025267	1.42033	1.64145	8.0592
447.058	0.136289	20.7366	35.3633	0.383545	20.1666	23.2137	100		0.0168744	2.02959	2.93693	0.0341255	1.41844	1.61231	8.04827
464.253	0.204656	20.4848	35.3338	0.400458	20.0309	23.5454	100		0.0253779	2.00803	2.93898	0.0356851	1.41107	1.63786	8.057
481.448	0.116086	20.5772	35.4537	0.36305	20.1578	23.3322	100		0.014379	2.01484	2.94569	0.0323157	1.41843	1.62123	8.04688
498.642	0.211043	20.5813	35.1404	0.434752	20.2096	23.423	100		0.0261919	2.01918	2.92535	0.0387736	1.42484	1.63071	8.06506
515.837	0.0204143	20.679	35.1897	0.346189	19.987	23.7776	100		0.00253356	2.02876	2.92945	0.030875	1.40915	1.6554	8.05617
533.031	0.0933249	20.5486	35.4343	0.362418	19.8179	23.7435	100		0.0115652	2.01299	2.94546	0.0322747	1.39517	1.65058	8.04804
550.226	0.203229	20.3959	35.2726	0.370676	19.5166	24.241	100		0.0252303	2.00163	2.93731	0.0330695	1.37643	1.68821	8.06188
567.42	0.154189	20.2763	35.4744	0.410235	19.7191	23.9658	100		0.0191285	1.98847	2.95201	0.0365727	1.38972	1.66786	8.05376
584.615	0.200422	20.422	35.5102	0.436696	19.3562	24.0745	100		0.0248279	1.99986	2.95069	0.0388751	1.36216	1.67298	8.04939
601.809	0.231711	20.3103	35.199	0.395989	19.3848	24.4782	100		0.0287947	1.9952	2.93407	0.0353627	1.36848	1.70641	8.06833
619.004	0.217234	20.4847	34.916	0.400208	19.3729	24.6089	100		0.0270285	2.01479	2.91404	0.035783	1.36932	1.71762	8.07857
636.198	0.155016	20.3841	35.3839	0.434179	18.9338	24.709	100		0.019232	1.99915	2.94462	0.0387092	1.33444	1.71966	8.05581
653.393	0.282616	59.8154	9.01029	4.64177	7.34571	18.9042	100		0.0334423	5.59522	0.715177	0.394711	0.493795	1.25487	8.48721
670.588	0.178163	20.7153	35.0878	0.363698	18.9052	24.7498	100		0.0221095	2.03216	2.92074	0.0324339	1.33278	1.72295	8.06318
687.782	0.0913565	20.5008	35.3261	0.473227	18.9437	24.6648	100		0.0113334	2.01047	2.93962	0.0421879	1.33506	1.71648	8.05514
704.977	0.279425	20.277	35.5423	0.893409	18.6265	24.3814	100		0.0346018	1.98492	2.95226	0.0795025	1.31032	1.69368	8.05528
722.171	0.180189	20.7895	35.2114	0.428363	18.2523	25.1382	100		0.0223264	2.0363	2.92651	0.0381418	1.28477	1.74729	8.05534
739.366	0.244144	20.4905	35.3019	0.412161	18.5594	24.9919	100		0.0302785	2.00885	2.93672	0.0367327	1.30758	1.73871	8.05886
756.56	0.323419	20.5301	35.1264	0.525043	18.4332	25.0619	100		0.0401353	2.01399	2.92395	0.0468223	1.2995	1.74467	8.06906
773.755	0.152838	20.7617	35.0759	0.518677	18.0368	25.4541	100		0.0189615	2.03615	2.91894	0.0462419	1.2712	1.77149	8.06298
790.949	0.226237	20.9003	35.1283	0.489627	18.0043	25.2512	100		0.0280227	2.04646	2.91863	0.0435821	1.26688	1.75456	8.05814
808.144	0.212971	20.7454	35.1598	0.461836	18.0386	25.3813	100		0.0264019	2.03302	2.92373	0.0411434	1.27038	1.76509	8.05976
825.339	0.189489	20.9612	34.9946	0.458086	17.9609	25.4357	100		0.0234922	2.05429	2.91016	0.0408116	1.26498	1.76898	8.0627
842.533	0.151917	23.5697	33.5955	0.550691	17.0447	25.0876	100		0.0187317	2.29737	2.77861	0.0487952	1.19392	1.73528	8.0727
859.728	0.252847	20.6875	35.2635	0.516438	17.557	25.7228	100		0.0313235	2.02593	2.9303	0.0459757	1.2356	1.78759	8.05673
876.922	0.257631	20.6199	35.0507	0.507455	17.6268	25.9375	100		0.0319846	2.02365	2.91886	0.0452727	1.24316	1.80638	8.06931
894.117	0.248075	20.69	35.0843	0.545684	17.1397	26.2923	100		0.0307764	2.02909	2.9196	0.0486489	1.20796	1.82979	8.06586
911.311	0.0534589	2.59648	4.66149	81.0053	7.16157	4.52173	100		0.00864536	0.331936	0.505665	9.41397	0.657938	0.41021	11.3284
928.506	0.204161	20.9007	34.997	0.475403	16.7815	26.6413	100		0.0253204	2.04911	2.91141	0.0423699	1.18234	1.85349	8.06404
945.7	0.251255	20.5039	35.3528	0.527622	16.5363	26.8281	100		0.0311427	2.00902	2.93928	0.0469961	1.16438	1.86539	8.05621
962.895	0.289463	20.4141	35.5024	0.735567	16.3386	26.7198	100		0.0358383	1.99797	2.94841	0.0654446	1.14917	1.85578	8.05261
980.09	0.224818	20.4693	35.0922	0.471999	16.1284	27.6132	100		0.0279375	2.01078	2.92512	0.0421498	1.13858	1.92492	8.06949
997.284	0.249841	21.0027	35.0553	0.398191	15.899	27.3949	100		0.0309502	2.05675	2.91292	0.0354478	1.11888	1.90375	8.0587
1014.48	0.434977	20.5139	35.3166	0.49414	15.7503	27.4901	100		0.0538883	2.009	2.93482	0.0439921	1.10849	1.91048	8.06068
1031.67	0.289611	20.5442	35.0527	0.553169	15.5959	27.9644	100		0.0359693	2.01702	2.92021	0.049371	1.10038	1.94833	8.07128
1048.87	0.279398	20.3963	35.3661	0.563294	15.315	28.0799	100		0.0346481	1.99945	2.94183	0.0501982	1.07892	1.9534	8.05844
1066.06	0.272839	20.5347	35.6088	0.542655	14.8528	28.1883	100		0.0337417	2.0075	2.95388	0.048226	1.04348	1.95555	8.04237
1083.26	0.388522	20.5723	35.1858	0.595633	14.9273	28.3305	100		0.0481708	2.01631	2.92624	0.0530693	1.05139	1.97043	8.0656
1100.45	0.349228	20.5086	35.0799	0.699868	15.1765	28.186	100		0.0433533	2.01259	2.9211	0.0624348	1.07028	1.96284	8.0726
1117.65	0.379028	20.1809	35.6828	0.738967	14.6127	28.4057	100		0.0469163	1.97468	2.96269	0.0657317	1.02753	1.97241	8.04997
1134.84	0.340952	20.4121	35.2941	0.615403	14.5377	28.7997	100		0.0422886	2.00135	2.93634	0.0548513	1.02433	2.00381	8.06298
1152.04	0.233012	20.2274	35.6603	0.598514	14.5336	28.7472	100		0.0288647	1.98077	2.96313	0.0532797	1.02277	1.99768	8.04649
1169.23	0.316998	20.2788	35.2241	0.61979	14.4478	29.1126	100		0.039378	1.99133	2.93502	0.0553272	1.01956	2.02869	8.06931
1186.42	0.250687	20.2764	35.3301	0.633411	14.1286	29.3808	100		0.0311239	1.99002	2.94227	0.0565127	0.9965	2.04628	8.06271
1203.62	0.289451	20.0432	35.4237	0.765957	14.0328	29.445	100		0.0359498	1.96786	2.95115	0.0683634	0.9901	2.0515	8.06492
1220.81	0.292921	20.3264	35.776	0.671165	13.8013	29.1322	100		0.0362171	1.98668	2.96708	0.0596334	0.969389	2.02058	8.03958
1238.01	0.365061	20.476	35.5557	0.581393	13.4365	29.5853	100		0.0451662	2.00262	2.95074	0.0516909	0.944381	2.05335	8.04795
1255.2	0.320296	20.1862	35.8762	0.741583	13.4597	29.416	100		0.0395972	1.97275	2.97505	0.0658823	0.945281	2.04002	8.03858
1272.4	0.35151	20.5852	35.7178	0.765552	12.998	29.5819	100		0.0433935	2.00885	2.95765	0.0679138	0.911541	2.04857	8.03792
1289.59	0.383076	20.5197	35.6645	0.738814	12.7699	29.924	100		0.0473265	2.00399	2.9555	0.0655922	0.896234	2.07385	8.0425
1306.79	0.356894	20.4576	35.8122	0.788463	12.6396	29.9452	100		0.0440593	1.99645	2.96555	0.0699483	0.886436	2.07379	8.03623
1323.98	0.365374	20.4203	35.6084	0.790568	12.8096	30.0058	100		0.0451886	1.99645	2.95405	0.070263	0.899994	2.08178	8.04772
1341.18	0.406187	20.399	35.6902	0.775235	12.6097	30.1198	100		0.0502027	1.99304	2.95887	0.0688544	0.885358	2.0883	8.04462
1358.37	0.326428	20.3853	35.6242	0.823529	12.5764	30.2641	100		0.0403814	1.9935	2.95607	0.0732099	0.883823	2.1002	8.04718
1375.56	0.369856	20.343	35.6107	0.780213	12.5904	30.3058	100		0.0457654	1.98987	2.9557	0.0693769	0.88503	2.10363	8.04937
1392.76	0.479337	20.3592	35.8933	0.735342	12.1246	30.4082	100		0.0591486	1.98596	2.97093	0.0652064	0.849932	2.10491	8.03609
1409.95	0.428639	20.4119	35.3577	0.67276	12.1275	31.0015	100		0.0531206	1.99968	2.93921	0.059914	0.853802	2.15522	8.06095
1427.15	0.433143	20.3228	35.5548	0.79064	12.0008	30.8977	100		0.0536135	1.98853	2.952	0.0703265	0.843857	2.1454	8.05373
1444.34	0.366579	20.3801	35.6244	0.81442	11.9317	30.8828	100		0.0453444	1.99282	2.95582	0.0723939	0.838443	2.14295	8.04777
1461.54	0.500392	20.8292	35.6926	0.7921	11.7855	30.4001	100		0.0616499	2.02862	2.94969	0.0701293	0.82487	2.10105	8.036
1478.73	0.425969	20.433	35.6314	0.793141	11.7816	30.9349	100		0.052658	1.99675	2.95457	0.0704587	0.827381	2.14523	8.04705
1495.93	0.47525	20.5604	35.7268	0.788246	11.7224	30.7268	100		0.0586447	2.0056	2.95717	0.0698981	0.821747	2.12698	8.04003
1513.12	0.477681	20.5373	35.9685	0.848401	11.5575	30.6107	100		0.0588336	1.99956	2.97157	0.0750906	0.808657	2.11494	8.02865
1530.32	0.44389	20.5784	35.4849	0.837501	11.4508	31.2046	100		0.0548796	2.01119	2.94276	0.0744078	0.804239	2.16418	8.05165
1547.51	0.420278	20.6175	35.5456	0.877588	11.5478	30.9912	100		0.0519238	2.01359	2.94572	0.0779144	0.810484	2.14786	8.04749
1564.7	0.547368	20.428	35.9037	0.783701	11.3885	30.9487	100		0.0674857	1.99097	2.96924	0.0694351	0.797651	2.14049	8.03527
1581.9	0.438698	20.5331	35.6929	0.875574	11.1358	31.3239	100		0.0541621	2.00396	2.95588	0.0776819	0.781026	2.16943	8.04214
1599.09	0.457123	20.5975	35.5502	0.806511	11.3074	31.2814	100		0.0564792	2.01175	2.94627	0.0716081	0.793652	2.1681	8.04786
1616.29	0.398109	20.4477	36.0944	0.806188	10.9658	31.2878	100		0.0490349	1.99091	2.98207	0.071357	0.767288	2.16181	8.02247
1633.48	0.437213	20.6115	35.5713	0.859193	11.0912	31.4297	100		0.0540062	2.01264	2.94731	0.0762674	0.778293	2.17786	8.04637
1650.68	0.472898	20.4745	35.7054	0.787339	11.08	31.4798	100		0.0584001	1.99878	2.95771	0.0698724	0.77732	2.18081	8.0429
1667.87	0.565162	20.5851	35.4352	0.792025	10.9726	31.65	100		0.0698671	2.01168	2.93839	0.0703616	0.770586	2.19488	8.05577
1685.07	0.419333	20.524	35.7336	0.802649	10.8129	31.7075	100		0.0517693	2.00299	2.95913	0.0712091	0.758352	2.19591	8.03937
1702.26	0.424967	20.3438	35.7442	0.83303	10.575	32.079	100		0.0525181	1.98743	2.96302	0.0739796	0.742417	2.22389	8.04326
1719.46	0.443331	20.8795	35.5393	0.770847	10.4271	31.9399	100		0.0546907	2.03616	2.94083	0.0683362	0.730742	2.21034	8.04109
1736.65	0.521505	20.6106	35.2805	0.741356	10.0226	32.8234	100		0.0645624	2.01705	2.92975	0.0659546	0.70488	2.27952	8.06172
1753.84	0.500706	20.7909	35.4799	0.731687	9.62313	32.8737	100		0.0618249	2.02937	2.93858	0.0649237	0.675011	2.27702	8.04673
1771.04	0.535168	20.5494	35.739	0.70683	9.49957	32.97	100		0.0660382	2.00452	2.95817	0.0626783	0.665921	2.28225	8.03957
1788.23	0.413739	20.6152	35.5415	0.742268	9.19951	33.4878	100		0.0511399	2.01431	2.94676	0.0659313	0.64597	2.32198	8.04609
1805.43	0.504161	20.7456	35.6012	0.720903	8.98795	33.4401	100		0.062212	2.02366	2.94676	0.0639262	0.630057	2.31479	8.04141
1822.62	0.405349	20.3983	35.6074	0.718216	8.73155	34.1392	100		0.0501519	1.99506	2.95511	0.0638572	0.61371	2.36946	8.04736
1839.82	0.565997	20.4978	35.8349	0.727375	8.38521	33.9887	100		0.0698055	1.99842	2.96454	0.0644661	0.587494	2.35152	8.03625
1857.01	0.588931	20.2364	35.8101	0.654951	8.1562	34.5534	100		0.0727729	1.97671	2.96815	0.0581582	0.572541	2.39516	8.04349
1874.21	0.585477	20.6419	35.6027	0.751641	7.71687	34.7014	100		0.0722701	2.01421	2.94786	0.066674	0.541132	2.40289	8.04504
1891.4	0.589587	20.3627	35.7126	0.706733	7.24825	35.3802	100		0.0728503	1.98895	2.95992	0.0627532	0.508781	2.45235	8.0456
1908.6	0.681755	20.5059	35.6123	0.692762	7.2576	35.2496	100		0.0841958	2.00192	2.95011	0.0614813	0.509177	2.44205	8.04893
1925.79	0.584826	20.4231	35.6853	0.702591	7.07312	35.531	100		0.0722528	1.9946	2.95728	0.0623775	0.496424	2.46249	8.04542
1942.98	0.570646	20.6306	35.6247	0.74204	6.68371	35.7483	100		0.0704433	2.01321	2.94984	0.0658259	0.46871	2.47552	8.04355
1960.18	0.558396	20.3047	35.8644	0.787065	6.54192	35.9435	100		0.0689423	1.98173	2.97017	0.0698314	0.458841	2.48945	8.03896
1977.37	0.573718	20.7147	35.5974	0.757516	6.36311	35.9936	100		0.0707986	2.02074	2.94659	0.0671761	0.446077	2.49166	8.04304
1994.57	0.581745	20.6659	35.3806	0.884765	6.24465	36.2423	100		0.07192	2.01966	2.93398	0.0786035	0.43857	2.51346	8.05619
2011.76	0.740619	22.3346	38.2013	0.715118	5.55591	32.4525	100		0.0885663	2.11133	3.06427	0.0614538	0.377436	2.17701	7.88007
2028.96	0.428519	15.8071	32.287	1.16335	7.24303	43.071	100		0.0561387	1.63701	2.83723	0.109522	0.539047	3.16531	8.34426
2046.15	0	0	75.271	9.29094	0	15.4381	100		0	0	5.20887	0.688807	0	0.893454	6.79113
Garnet_06_Grain_mount Traverse 3
0	0.344333	21.995	39.1006	0.796263	4.99638	32.7675	100		0.041044	2.07252	3.12629	0.0682063	0.33833	2.19105	7.83745
18.0962	0.594173	20.6649	35.9855	0.731283	5.17415	36.85	100		0.0731211	2.01034	2.97052	0.0646714	0.361729	2.54393	8.02431
36.1924	0.714145	20.5037	35.1822	0.7152	5.22619	37.6585	100		0.0885	2.00861	2.92452	0.0636914	0.367922	2.61793	8.07117
54.2887	0.534976	20.6788	35.7443	0.693682	5.39414	36.9541	100		0.0659782	2.01603	2.95698	0.0614785	0.377922	2.55663	8.03501
72.3849	0.665278	20.6578	35.8741	0.711396	5.34007	36.7514	100		0.0819238	2.01092	2.96321	0.0629528	0.373566	2.53874	8.03132
90.4811	0.675497	20.5175	36.0133	0.776404	5.32251	36.6948	100		0.0831518	1.99654	2.97363	0.0686804	0.372202	2.53391	8.02811
108.577	0.696892	20.3486	35.9355	0.770867	5.46424	36.7839	100		0.0859236	1.98329	2.97198	0.0683004	0.382728	2.54416	8.03638
126.674	0.735317	20.5819	35.327	0.697067	5.5392	37.1195	100		0.0909635	2.01272	2.9314	0.0619676	0.389272	2.57593	8.06224
144.77	0.618228	20.7357	35.7086	0.725129	5.93866	36.2737	100		0.076204	2.02047	2.95241	0.0642305	0.415845	2.50819	8.03735
162.866	0.65847	20.5605	35.8586	0.814926	5.85253	36.255	100		0.081132	2.0026	2.96363	0.0721558	0.40965	2.50589	8.03507
180.962	0.690527	20.8576	36.218	0.797379	5.98883	35.4476	100		0.0846659	2.02161	2.9787	0.070257	0.417142	2.43811	8.01049
199.058	0.652419	20.4884	35.803	0.78955	6.2446	36.022	100		0.0804627	1.99747	2.96185	0.0699752	0.437508	2.49215	8.03942
217.155	0.658847	20.5044	35.8238	0.801937	6.42521	35.7858	100		0.0812285	1.99837	2.96258	0.0710496	0.450013	2.47499	8.03823
235.251	0.496956	20.8354	35.623	0.779421	6.44604	35.8193	100		0.0612846	2.03114	2.94671	0.069072	0.451585	2.47792	8.03772
253.347	0.5167	20.6459	35.7041	0.810261	6.84525	35.4778	100		0.0637447	2.01346	2.9546	0.0718336	0.479743	2.45528	8.03867
271.443	0.557196	20.5578	35.539	0.717703	7.17072	35.4576	100		0.0688669	2.00856	2.94634	0.0637448	0.503477	2.45839	8.04938
289.539	0.560353	20.5964	36.0485	0.789413	7.137	34.8683	100		0.0689488	2.00337	2.97527	0.0698017	0.498878	2.40677	8.02304
307.636	0.538088	20.6427	35.8168	0.716147	7.50143	34.7848	100		0.0663252	2.0114	2.96133	0.0634343	0.52527	2.40521	8.03297
325.732	0.54066	20.5192	35.9338	0.825708	7.5286	34.652	100		0.0666198	1.99869	2.97001	0.0731143	0.526996	2.39522	8.03065
343.828	0.456567	20.7058	35.682	0.785453	7.60909	34.761	100		0.0563288	2.01941	2.95291	0.0696375	0.533301	2.40579	8.03738
361.924	0.627203	20.6361	35.7854	0.751284	7.75782	34.4423	100		0.0772954	2.01038	2.95819	0.0665345	0.543125	2.38109	8.03662
380.021	0.461936	20.9341	35.5413	0.670965	8.05059	34.3412	100		0.0569794	2.04124	2.94066	0.0594748	0.564128	2.37624	8.03872
398.117	0.542214	20.3989	35.8499	0.689869	8.29106	34.228	100		0.0669184	1.99016	2.96783	0.0611841	0.581298	2.36971	8.03709
416.213	0.475057	20.6315	35.7474	0.734612	8.44142	33.9699	100		0.0586036	2.01194	2.958	0.0651229	0.591573	2.35078	8.03603
434.309	0.58035	23.824	39.0566	0.681033	7.42547	28.4326	100		0.0683545	2.21818	3.08565	0.0576424	0.496838	1.87859	7.80526
452.405	0.427916	20.9079	35.4991	0.672196	9.05754	33.4353	100		0.0528139	2.03989	2.93888	0.0596188	0.635059	2.31491	8.04117
470.502	0.513969	20.5353	35.8683	0.757133	9.05501	33.2703	100		0.0633652	2.00134	2.9662	0.0670785	0.634187	2.30096	8.03313
488.598	0.422413	20.3261	35.5907	0.749939	9.64319	33.2677	100		0.0522843	1.98881	2.95491	0.0667047	0.67806	2.30991	8.05068
506.694	0.560594	23.1045	39.9306	0.724595	8.13123	27.5485	100		0.0658752	2.14622	3.14741	0.0611879	0.542804	1.81598	7.77948
524.79	0.466415	20.5364	35.7719	0.763836	9.77798	32.6835	100		0.0575553	2.00328	2.96094	0.0677345	0.68545	2.26246	8.03742
542.887	0.492012	20.339	35.8755	0.671356	10.2153	32.4067	100		0.0607406	1.9849	2.97082	0.0595598	0.716423	2.24428	8.03673
560.983	0.473623	20.4732	35.9099	0.698977	10.5234	31.9209	100		0.0584048	1.99575	2.97034	0.0619407	0.737201	2.20816	8.03179
579.079	0.423001	20.5788	35.6429	0.827878	10.6307	31.8967	100		0.0522394	2.00901	2.95261	0.0734718	0.745819	2.20974	8.04289
597.175	0.420133	20.4749	35.928	0.706127	10.8042	31.6666	100		0.0518114	1.99602	2.97199	0.0625776	0.756911	2.19068	8.03
615.271	0.467875	20.5786	35.8608	0.725591	10.908	31.4593	100		0.0576771	2.00537	2.9653	0.0642781	0.763892	2.17551	8.03202
633.368	0.373671	20.6239	35.6079	0.783457	11.1414	31.4698	100		0.0461588	2.01391	2.95044	0.0695469	0.781839	2.18071	8.0426
651.464	0.39995	20.5987	35.6578	0.78417	11.3819	31.1775	100		0.0493864	2.0107	2.95346	0.0695839	0.798415	2.15964	8.04119
669.56	0.431548	20.5797	35.8004	0.74665	11.2964	31.1453	100		0.0532297	2.00664	2.96202	0.0661818	0.791548	2.15504	8.03466
687.656	0.345393	20.632	35.8	0.750578	11.4473	31.0247	100		0.0426044	2.01182	2.9621	0.0665326	0.802152	2.14678	8.03199
705.753	0.325744	20.9046	35.6145	0.763937	11.6442	30.7471	100		0.0401723	2.03797	2.94614	0.0677026	0.815781	2.12712	8.03488
723.849	0.407393	20.6333	35.6406	0.741712	11.3681	31.2089	100		0.0503031	2.01398	2.9519	0.0658132	0.797409	2.16172	8.04111
741.945	0.326806	20.7936	35.6012	0.758834	11.6055	30.9141	100		0.0403366	2.02882	2.94747	0.0673059	0.813742	2.14045	8.03812
760.041	0.412786	20.5629	35.8516	0.856165	11.6567	30.6599	100		0.050894	2.00415	2.96501	0.075857	0.816451	2.12056	8.03292
778.137	0.290036	20.4438	35.7261	0.830311	11.7059	31.0038	100		0.0358443	1.99726	2.96162	0.0737407	0.821844	2.14943	8.03975
796.234	0.340568	20.3951	35.7	0.79715	11.7148	31.0524	100		0.042104	1.9932	2.96049	0.0708202	0.822751	2.15354	8.04291
814.33	0.431759	20.4489	35.6622	0.818844	11.9993	30.639	100		0.0533507	1.99744	2.95584	0.0727105	0.842304	2.12379	8.04544
832.426	0.444125	20.132	35.9493	0.870405	11.9948	30.6093	100		0.0548562	1.96568	2.97843	0.0772572	0.841642	2.12087	8.03873
850.522	0.360518	20.7093	35.7756	0.766929	11.8541	30.5336	100		0.0444513	2.01849	2.95882	0.0679531	0.830311	2.1119	8.03193
868.618	0.422709	20.2841	35.6437	0.797452	12.2969	30.5551	100		0.0522984	1.98385	2.95805	0.0709003	0.864287	2.12065	8.05003
886.715	0.325087	20.4268	35.6774	0.816387	12.3955	30.3588	100		0.0401888	1.99624	2.95851	0.0725268	0.87053	2.10537	8.04337
904.811	0.29955	20.3093	35.8494	0.8202	12.2788	30.4427	100		0.0370129	1.98374	2.97127	0.0728285	0.861896	2.11012	8.03686
922.907	0.399187	20.4959	35.6494	0.841643	12.2787	30.3351	100		0.0493204	2.00181	2.95446	0.0747266	0.861824	2.1025	8.04464
941.003	0.340739	20.4501	35.6345	0.825134	12.5621	30.1874	100		0.0421279	1.9987	2.95525	0.0733111	0.882318	2.09369	8.0454
959.1	0.292126	20.2503	35.5256	0.785474	12.3645	30.7819	100		0.0362066	1.98406	2.95348	0.0699595	0.870582	2.14019	8.05448
977.196	0.405577	20.2696	36.084	0.78196	12.4209	30.038	100		0.050011	1.9758	2.98457	0.0692905	0.870078	2.07779	8.02753
995.292	0.31055	20.1929	35.524	0.781052	12.5122	30.6793	100		0.0385016	1.97902	2.95423	0.0695863	0.881239	2.13369	8.05626
1013.39	0.409054	20.225	35.5974	0.804845	12.6738	30.2899	100		0.0506482	1.9796	2.9565	0.0716132	0.891467	2.10387	8.0537
1031.48	0.270263	20.1886	35.5981	0.886117	12.634	30.423	100		0.0334878	1.97748	2.95871	0.0789022	0.889311	2.11466	8.05255
1049.58	0.306075	20.4394	35.4877	0.823159	12.8185	30.1252	100		0.0378948	2.00044	2.94717	0.0732375	0.901577	2.09229	8.05261
1067.68	0.397138	19.9836	35.6897	0.846715	12.7186	30.3642	100		0.049212	1.95753	2.96652	0.0753987	0.895329	2.11072	8.05471
1085.77	0.388327	20.094	35.6185	0.847917	12.8294	30.2218	100		0.0481149	1.96813	2.96028	0.0754975	0.903029	2.10059	8.05565
1103.87	0.400142	20.4072	35.6421	0.836495	12.9762	29.7379	100		0.0494673	1.99431	2.95557	0.0743128	0.911306	2.06231	8.04727
1121.97	0.365797	20.1394	35.7497	0.798891	12.891	30.0552	100		0.0452703	1.97027	2.96771	0.071049	0.9063	2.08656	8.04716
1140.06	0.261316	20.4341	35.4449	0.827485	13.0471	29.9852	100		0.0323713	2.00104	2.94526	0.0736634	0.918166	2.08372	8.05422
1158.16	0.275597	20.3822	35.506	0.802492	13.0639	29.9699	100		0.0341342	1.99559	2.9498	0.0714254	0.919181	2.08228	8.05241
1176.25	0.395032	20.0032	35.8139	0.858215	13.0018	29.9278	100		0.0488944	1.95719	2.9734	0.0763344	0.914208	2.07798	8.048
1194.35	0.217453	20.001	35.6585	0.844731	13.124	30.1543	100		0.026971	1.96105	2.96668	0.0752918	0.924726	2.09807	8.05279
1212.45	0.237104	20.0386	35.6689	0.823975	13.4125	29.819	100		0.0293965	1.96394	2.96635	0.0734122	0.94467	2.07391	8.05168
1230.54	0.345957	20.3581	35.4779	0.787614	13.2307	29.7998	100		0.0428519	1.99338	2.94768	0.0701065	0.930986	2.07062	8.05563
1248.64	0.373447	20.02	36.0196	0.812778	13.2929	29.4813	100		0.0461483	1.95567	2.98566	0.0721764	0.933171	2.04367	8.0365
1266.74	0.268951	20.1651	35.6883	0.85239	13.3933	29.6319	100		0.0333063	1.97405	2.96452	0.0758557	0.942224	2.0585	8.04846
1284.83	0.292782	20.2545	35.5761	0.835195	13.5821	29.4593	100		0.036266	1.98326	2.95589	0.0743429	0.955733	2.04699	8.05248
1302.93	0.269056	20.2062	35.3981	0.801341	13.6549	29.6703	100		0.0333906	1.98231	2.9467	0.0714654	0.962687	2.06558	8.06214
1321.02	0.262826	20.271	35.3957	0.763738	13.7534	29.5533	100		0.0326071	1.98804	2.94557	0.0680903	0.969324	2.05678	8.06041
1339.12	0.265116	20.3188	35.4687	0.769982	14.1122	29.0652	100		0.0328602	1.99085	2.94886	0.0685822	0.993667	2.02091	8.05572
1357.22	0.270785	20.1949	35.7154	0.705062	13.7747	29.3392	100		0.0335265	1.97656	2.96615	0.0627317	0.968855	2.03774	8.04557
1375.31	0.295445	19.9012	35.9497	0.748417	13.9366	29.1687	100		0.0365727	1.94744	2.98505	0.0665767	0.980057	2.02552	8.04122
1393.41	0.385601	20.1306	35.4884	0.768873	13.9604	29.2661	100		0.0478188	1.97343	2.95204	0.0685192	0.983496	2.03594	8.06124
1411.51	0.2288	20.1204	35.7138	0.793629	14.0318	29.1116	100		0.0283429	1.97029	2.96757	0.0706486	0.987451	2.02299	8.04729
1429.6	0.268809	20.3739	35.3466	0.759544	14.3641	28.8871	100		0.0333382	1.99746	2.9405	0.0676938	1.01203	2.00975	8.06077
1447.7	0.290311	20.0445	35.4428	0.739068	14.3957	29.0876	100		0.0360513	1.96769	2.9523	0.0659536	1.01556	2.0263	8.06385
1465.79	0.220424	20.2173	35.3752	0.808767	14.5421	28.8362	100		0.0273622	1.98391	2.94555	0.0721462	1.0255	2.00803	8.0625
1483.89	0.260439	20.0186	35.395	0.835945	14.6366	28.8534	100		0.0323583	1.96616	2.94983	0.0746371	1.03308	2.01102	8.06709
1501.99	0.318265	20.3458	35.2306	0.686053	14.6505	28.7688	100		0.0395111	1.99668	2.93376	0.0612047	1.03323	2.0035	8.0679
1520.08	0.270293	20.3445	35.5118	0.657466	14.7399	28.4761	100		0.0334884	1.99256	2.95127	0.058537	1.03745	1.97915	8.05245
1538.18	0.231017	20.437	35.2097	0.675976	14.7384	28.7079	100		0.0286792	2.0056	2.93198	0.0603048	1.03941	1.99923	8.06522
1556.27	0.254488	20.1972	35.2415	0.757981	14.8912	28.6576	100		0.0316259	1.98414	2.93769	0.0676911	1.05129	1.99781	8.07024
1574.37	0.208486	20.3401	35.2014	0.764521	14.9709	28.5146	100		0.0258986	1.99736	2.93315	0.0682473	1.05648	1.98703	8.06817
1592.47	0.232741	20.7772	35.2063	0.688012	14.8752	28.2205	100		0.0288296	2.0345	2.92524	0.0612433	1.04675	1.96096	8.05752
1610.56	0.24281	20.3468	35.2333	0.65358	15.3137	28.2098	100		0.0301533	1.99742	2.93492	0.0583262	1.08034	1.9652	8.06637
1628.66	0.266626	20.5331	35.1103	0.529413	15.3007	28.2598	100		0.033107	2.01548	2.92434	0.04724	1.07931	1.96846	8.06792
1646.76	0.15997	20.5342	35.3154	0.607047	15.4269	27.9565	100		0.0198375	2.01293	2.93756	0.0540962	1.08678	1.94477	8.05598
1664.85	0.318162	20.4488	35.3995	0.501663	15.7635	27.5684	100		0.0394269	2.00317	2.9425	0.0446739	1.10971	1.91644	8.05592
1682.95	0.207635	20.4463	35.4436	0.496262	15.8661	27.5401	100		0.0257345	2.00325	2.94665	0.0442001	1.11712	1.91478	8.05173
1701.04	0.15603	20.7789	35.3342	0.462279	16.0439	27.2246	100		0.0193194	2.03383	2.93465	0.0411327	1.12852	1.89098	8.04843
1719.14	0.235159	20.7335	35.3024	0.448616	16.2628	27.0175	100		0.0291228	2.02978	2.93259	0.0399248	1.14414	1.87696	8.05252
1737.24	0	33.2447	36.7132	1.64295	4.88281	23.5163	100		0	2.9802	2.79264	0.133887	0.314558	1.49598	7.71726
1755.33	0.210224	20.4203	35.3364	0.425433	16.6778	26.9299	100		0.0260834	2.00286	2.9409	0.0379325	1.17553	1.87438	8.05768
1773.43	0.330089	20.5932	35.0007	0.518169	16.5702	26.9877	100		0.0409927	2.02164	2.9156	0.0462428	1.169	1.8801	8.07358
1791.53	0.131629	20.9548	35.0378	0.479064	16.9259	26.4709	100		0.0163188	2.05365	2.91374	0.0426805	1.19208	1.84097	8.05944
1809.62	0.211417	20.5539	35.2967	0.377085	17.3914	26.1696	100		0.0262177	2.01491	2.93606	0.0336041	1.22519	1.8205	8.05649
1827.72	0.305563	20.735	34.9014	0.436345	17.3934	26.2283	100		0.0379496	2.0357	2.90753	0.0389434	1.22717	1.82732	8.07462
1845.81	0.134597	20.69	35.2647	0.464351	17.2965	26.1499	100		0.0166845	2.02742	2.93221	0.041364	1.21801	1.81839	8.05408
1863.91	0.226014	20.6464	34.9011	0.462621	17.7679	25.9959	100		0.0280943	2.02877	2.91002	0.0413242	1.25468	1.8127	8.07559
1882.01	0.148757	20.7294	35.1643	0.307651	17.8479	25.802	100		0.0184529	2.03272	2.92592	0.0274247	1.25773	1.79547	8.05772
1900.1	0.231088	20.8103	34.9154	0.347569	18.1488	25.5468	100		0.0286951	2.04275	2.90819	0.0310148	1.28025	1.77953	8.07043
1918.2	0.281404	20.4601	35.1735	0.331613	18.1286	25.6248	100		0.0349424	2.00833	2.92963	0.0295903	1.27879	1.78493	8.06621
1936.3	0.253806	20.7278	35.4887	0.362439	17.9004	25.2669	100		0.0313841	2.02612	2.94356	0.0322062	1.25743	1.75266	8.04337
1954.39	0.213935	20.4919	35.1085	0.3319	18.7627	25.091	100		0.02658	2.01261	2.92591	0.0296331	1.32429	1.74876	8.06778
1972.49	0.232202	20.6259	35.068	0.369182	18.8313	24.8734	100		0.0288297	2.02438	2.92052	0.0329391	1.32821	1.7324	8.06729
1990.58	0.167857	20.4379	35.269	0.282313	19.2527	24.5902	100		0.0208407	2.00592	2.93725	0.0251883	1.35793	1.71267	8.05979
2008.68	0.214134	20.6593	35.0545	0.394701	19.1916	24.4858	100		0.0265839	2.02748	2.91912	0.0352127	1.3535	1.70524	8.06714
2026.78	0.213668	20.7594	34.958	0.343978	19.1469	24.5781	100		0.0265319	2.03774	2.91173	0.0306942	1.35065	1.71205	8.0694
2044.87	0.127922	20.5017	35.0281	0.310843	19.6344	24.3969	100		0.0159085	2.01549	2.92198	0.0277794	1.38713	1.70199	8.07028
2062.97	0.157861	14.3301	24.6687	0.481255	26.8464	33.5158	100		0.0223804	1.60601	2.34593	0.0490305	2.16219	2.66552	8.85106
2081.07	0.104094	20.4733	35.2154	0.321804	19.5491	24.3364	100		0.0129292	2.01021	2.93398	0.0287235	1.3794	1.69568	8.06092
2099.16	0.196849	20.6221	34.9251	0.346282	20.0214	23.8883	100		0.0244719	2.02662	2.91238	0.0309358	1.41398	1.66594	8.07431
2117.26	0.118926	20.3823	35.06	0.356631	20.1928	23.8893	100		0.0147962	2.00463	2.92593	0.0318855	1.4272	1.66732	8.07176
2135.35	0.165802	20.5994	35.1164	0.426227	19.9548	23.7373	100		0.0205837	2.02159	2.92428	0.0380252	1.40733	1.65312	8.06493
2153.45	0.0766453	20.3261	35.2078	0.301007	20.1369	23.9516	100		0.0095307	1.99802	2.93666	0.0268976	1.42248	1.67075	8.06433
Garnet_06_Grain_mount Traverse 4
0	0.445491	20.264	35.7074	0.705844	5.85837	37.0189	100		0.0551244	1.98215	2.96373	0.0627641	0.411809	2.56961	8.04519
22.7736	0.620475	20.3703	35.4962	0.703909	5.41948	37.3896	100		0.0767966	1.99306	2.94696	0.0626082	0.381057	2.59602	8.05651
45.5472	0.603946	20.175	35.8034	0.737916	5.5065	37.1732	100		0.0746612	1.97158	2.9689	0.0655542	0.38671	2.5779	8.04531
68.3208	0.735518	20.3619	35.3245	0.674571	5.67389	37.2296	100		0.0911217	1.99412	2.93549	0.0600555	0.399321	2.58735	8.06746
91.0944	0.704714	20.4146	35.4512	0.777391	5.78064	36.8715	100		0.0871837	1.9965	2.9419	0.0691128	0.406267	2.55889	8.05985
113.868	0.694292	20.4949	35.4951	0.783447	6.01946	36.5128	100		0.0858213	2.00265	2.94304	0.069592	0.422692	2.53184	8.05564
136.642	0.580331	20.3233	35.7392	0.862904	6.25458	36.2397	100		0.0716996	1.9849	2.96184	0.0766125	0.438988	2.51167	8.04571
159.415	0.595932	20.1288	35.93	0.912232	6.58931	35.8438	100		0.0735933	1.96501	2.97628	0.0809551	0.46227	2.4831	8.04121
182.189	0.558292	20.5731	35.5383	0.725186	6.81789	35.7873	100		0.0689966	2.00989	2.94603	0.064404	0.478663	2.48104	8.04902
204.962	0.691513	20.3533	35.6235	0.791874	6.99923	35.5406	100		0.0854612	1.98842	2.95311	0.070327	0.491398	2.46395	8.05268
227.736	0.586489	20.3139	35.6585	0.716075	7.18239	35.5426	100		0.0725221	1.98568	2.95766	0.0636306	0.504538	2.46546	8.0495
250.51	0.578826	20.4821	35.4384	0.721141	7.40578	35.3738	100		0.0716245	2.00352	2.94146	0.0641255	0.520593	2.45546	8.05678
273.283	0.721153	20.1805	35.5358	0.733133	7.63148	35.198	100		0.089279	1.97496	2.95095	0.0652231	0.536716	2.44443	8.06157
296.057	0.538021	20.0809	35.914	0.810389	7.99094	34.6657	100		0.0664923	1.96183	2.97722	0.0719719	0.561027	2.40332	8.04186
318.831	0.614444	20.5666	35.5489	0.852509	7.92802	34.4895	100		0.0758917	2.00808	2.94519	0.0756672	0.556276	2.38967	8.05077
341.604	0.50215	20.25	35.7154	0.859848	8.32933	34.3432	100		0.0620942	1.97947	2.96243	0.0764077	0.585116	2.38231	8.04783
364.378	0.605797	20.4305	35.6174	0.755582	8.20175	34.3889	100		0.0748613	1.99579	2.95235	0.0670978	0.575771	2.38389	8.04976
387.151	0.396145	20.6787	35.3737	0.787034	8.44576	34.3187	100		0.0490144	2.02255	2.93579	0.0699777	0.593638	2.38198	8.05294
409.925	0.527312	20.2246	35.6912	0.880232	8.31119	34.3655	100		0.0652196	1.9774	2.96106	0.0782357	0.583966	2.38436	8.05024
432.699	0.463823	20.4909	35.5768	0.880068	8.41255	34.1758	100		0.0573376	2.00241	2.95005	0.0781808	0.590784	2.36998	8.04874
455.472	0.561775	20.2514	35.8082	0.826342	8.29721	34.2551	100		0.0694002	1.97769	2.96726	0.0733592	0.582296	2.37389	8.0439
478.246	0.575262	20.1626	35.412	0.802726	8.5394	34.508	100		0.0713312	1.97636	2.94537	0.0715283	0.601527	2.40034	8.06645
501.019	0.518926	20.1244	35.6863	0.751818	8.42677	34.4918	100		0.0642417	1.96942	2.96338	0.0668838	0.592634	2.39534	8.0519
523.793	0.575616	20.1792	35.6856	0.807749	8.76186	33.99	100		0.0712085	1.97337	2.96119	0.0718079	0.615757	2.35879	8.05212
546.567	0.692408	20.4898	35.5261	0.805251	8.21288	34.2735	100		0.0855538	2.00134	2.94442	0.0714999	0.576483	2.37561	8.05491
569.34	0.586116	20.3126	35.4952	0.846817	8.58893	34.1703	100		0.0725491	1.98755	2.94709	0.0753243	0.603951	2.37267	8.05913
592.114	0.501105	20.2995	35.5872	0.878893	8.47663	34.2567	100		0.062007	1.98565	2.9538	0.0781528	0.595866	2.37791	8.05338
614.887	0.566955	20.2591	35.5305	0.843046	8.57138	34.229	100		0.0701883	1.98263	2.95047	0.0750005	0.60281	2.37711	8.05821
637.661	0.503722	20.2396	35.9693	0.857205	8.42634	34.0039	100		0.0621653	1.97453	2.97758	0.0760219	0.590759	2.3541	8.03515
660.435	0.483036	20.2166	35.5073	0.767258	8.7011	34.3247	100		0.0598564	1.98035	2.95137	0.0683233	0.612518	2.38603	8.05845
683.208	0.537358	20.2215	35.5622	0.777024	8.57239	34.3296	100		0.0665394	1.9794	2.95378	0.0691427	0.603019	2.38464	8.05652
705.982	0.684476	20.0319	35.9006	0.736247	8.52201	34.1248	100		0.0845789	1.95673	2.97564	0.0653769	0.598219	2.36544	8.04599
728.755	0.545905	20.0131	35.6397	0.839868	8.76931	34.1921	100		0.0676359	1.96011	2.96189	0.074777	0.617219	2.37643	8.05806
751.529	0.429105	20.1459	35.7968	0.783741	8.72931	34.1151	100		0.0530851	1.97016	2.9705	0.0696753	0.613484	2.36753	8.04443
774.303	0.60269	20.1175	35.7781	0.804974	8.75062	33.9461	100		0.0745231	1.96642	2.96749	0.071528	0.614682	2.35465	8.0493
797.076	0.542688	20.3481	35.5146	0.782458	8.97128	33.8408	100		0.0671661	1.99081	2.94837	0.0695918	0.630765	2.34952	8.05623
819.85	0.495581	20.2218	35.6461	0.828978	8.64127	34.1662	100		0.0613308	1.97829	2.95904	0.0737231	0.607513	2.37191	8.05181
842.624	0.560604	20.2837	35.4023	0.87142	9.04926	33.8327	100		0.069459	1.98667	2.94224	0.0775885	0.636942	2.35152	8.06442
865.397	0.445405	20.1965	35.4367	0.828797	9.02082	34.0718	100		0.0552344	1.97986	2.9477	0.0738584	0.635498	2.37022	8.06237
888.171	0.575751	20.0674	35.3954	0.949453	8.95738	34.0547	100		0.0714259	1.96796	2.94539	0.0846431	0.631271	2.36993	8.07063
910.944	0.619201	20.4723	35.4392	0.847703	9.02615	33.5955	100		0.076586	2.00166	2.9402	0.0753457	0.634212	2.33097	8.05897
933.718	0.669274	20.4084	35.5071	0.819646	9.15217	33.4434	100		0.0827524	1.99476	2.94487	0.0728282	0.642857	2.31967	8.05774
956.492	0.527401	20.5955	35.3734	0.97137	9.13163	33.4006	100		0.065228	2.01359	2.93458	0.0863325	0.641586	2.31732	8.05863
979.265	0.58604	20.2411	35.4051	1.03231	9.39961	33.3359	100		0.0725996	1.9822	2.94203	0.0918995	0.661502	2.31663	8.06687
1002.04	0.656988	20.3831	35.66	0.919818	9.10887	33.2712	100		0.0811383	1.98996	2.9541	0.0816333	0.639068	2.30502	8.05092
1024.81	0.604437	20.7865	35.3232	0.987296	9.01252	33.286	100		0.0746666	2.02985	2.92692	0.0876436	0.632464	2.30662	8.05816
1047.59	0.61403	20.3245	35.7739	0.81967	9.07212	33.3957	100		0.0758193	1.98389	2.96301	0.0727322	0.636375	2.31323	8.04505
1070.36	0.59834	20.5753	34.694	0.995747	8.80643	34.3302	100		0.0743929	2.02225	2.89342	0.088967	0.622009	2.3944	8.09545
1093.13	0.5318	20.5532	35.8778	0.89226	9.32428	32.8207	100		0.0655302	2.00206	2.96547	0.0790099	0.652713	2.26871	8.0335
1115.91	0.566101	20.3783	35.6549	0.881387	9.09533	33.424	100		0.0699519	1.99057	2.95529	0.0782653	0.638467	2.31687	8.04942
1138.68	0.470992	20.4215	35.5979	0.946854	9.08064	33.4821	100		0.0582289	1.99581	2.95205	0.0841211	0.637757	2.32208	8.05004
1161.45	0.570329	20.3167	35.9516	0.857594	9.29246	33.0113	100		0.0703348	1.98063	2.97398	0.0760018	0.651013	2.28374	8.0357
1184.23	0.537911	20.2251	35.6221	1.0333	9.39016	33.1915	100		0.0665422	1.97781	2.95584	0.0918565	0.659894	2.30331	8.05525
1207	0.533647	20.5733	35.7878	0.867368	9.44449	32.7934	100		0.0657983	2.00525	2.95985	0.076853	0.661535	2.26822	8.03752
1229.77	0.545168	20.3367	35.8266	0.799021	9.28816	33.2043	100		0.0673049	1.98473	2.96685	0.0708877	0.651417	2.29958	8.04078
1252.55	0.576037	20.7029	35.6245	0.797858	9.2894	33.0094	100		0.0710542	2.01871	2.94756	0.0707232	0.650939	2.2841	8.04309
1275.32	0.468766	20.3801	35.8905	0.943026	9.47556	32.842	100		0.0578322	1.98759	2.97008	0.0836055	0.664099	2.27291	8.03612
1298.1	0.459973	20.4845	35.6836	0.898919	9.56928	32.9036	100		0.0568096	1.99996	2.9562	0.0797824	0.671402	2.27967	8.04382
1320.87	0.636203	20.2298	35.7389	0.969198	9.64599	32.78	100		0.078597	1.97564	2.9616	0.0860439	0.676973	2.27173	8.05058
1343.64	0.541316	20.4635	35.3936	1.05835	9.59694	32.9463	100		0.066979	2.00158	2.93757	0.0941058	0.674582	2.28683	8.06164
1366.42	0.419899	20.781	35.5125	0.946378	9.72739	32.6128	100		0.0518374	2.02801	2.94073	0.0839577	0.682196	2.25853	8.04526
1389.19	0.5509	20.4706	35.6493	0.945688	9.54419	32.8393	100		0.0680316	1.99836	2.953	0.0839233	0.669562	2.27494	8.04782
1411.96	0.477356	20.4144	35.4205	0.831114	9.53607	33.3205	100		0.0591101	1.9983	2.94205	0.0739566	0.670815	2.31457	8.0588
1434.74	0.564141	20.4836	35.577	0.806408	9.83868	32.7302	100		0.0697115	2.00091	2.94891	0.0716091	0.690665	2.26884	8.05064
1457.51	0.480134	20.5243	35.7481	0.815126	9.81727	32.6151	100		0.0592553	2.00234	2.95933	0.0722914	0.688287	2.25799	8.0395
1480.28	0.456676	20.5998	35.7051	0.824728	9.92919	32.4845	100		0.056357	2.00959	2.9556	0.0731388	0.696094	2.24882	8.0396
1503.06	0.581904	20.4784	35.594	0.883022	9.99489	32.4677	100		0.0718834	1.99977	2.94937	0.0783873	0.701406	2.24992	8.05074
1525.83	0.540776	21.0133	35.1751	0.861789	9.70845	32.7006	100		0.0668141	2.05234	2.91515	0.0765153	0.681419	2.26645	8.05868
1548.61	0.480529	20.4474	35.4682	0.910794	9.77482	32.9183	100		0.0594579	2.00001	2.94377	0.0809856	0.687089	2.2849	8.05622
1571.38	0.519467	20.4186	35.5109	0.866151	9.96459	32.7203	100		0.0642582	1.99665	2.94651	0.0769948	0.700235	2.27053	8.05517
1594.15	0.471809	20.5624	35.6283	0.803522	10.0172	32.5168	100		0.0582721	2.00759	2.95165	0.0713164	0.702838	2.25289	8.04456
1616.93	0.534219	20.533	35.5491	0.76314	9.90048	32.72	100		0.066021	2.00595	2.94691	0.0677741	0.695077	2.26838	8.05011
1639.7	0.585623	20.1553	35.7344	0.824041	10.0811	32.6195	100		0.072417	1.97023	2.96404	0.0732265	0.708181	2.26276	8.05085
1662.47	0.52564	20.4205	35.421	0.822668	9.86851	32.9417	100		0.0650713	1.99835	2.94129	0.0731851	0.694012	2.28763	8.05954
1685.25	0.476421	20.3989	35.5936	0.776285	10.0196	32.7352	100		0.0589215	1.99432	2.95277	0.0689924	0.703961	2.2711	8.05007
1708.02	0.378528	20.3843	35.8308	0.702495	9.93534	32.7685	100		0.0467563	1.99042	2.96875	0.0623566	0.697171	2.27058	8.03604
1730.79	0.513748	20.3843	35.7992	0.757	9.91749	32.6283	100		0.0634307	1.98953	2.96482	0.067165	0.695609	2.25986	8.04042
1753.57	0.455846	20.4377	35.6142	0.7024	10.0008	32.789	100		0.0563655	1.99771	2.95389	0.0624133	0.702495	2.27438	8.04725
1776.34	0.553956	20.2747	35.8892	0.688444	9.81455	32.7791	100		0.0683895	1.97867	2.97203	0.0610773	0.688332	2.27012	8.03863
1799.12	0.508316	20.3025	35.7062	0.759171	9.84994	32.8739	100		0.0628417	1.98412	2.96096	0.0674452	0.69177	2.27984	8.04698
1821.89	0.503069	20.3299	35.7401	0.73588	9.92469	32.7663	100		0.0621685	1.98602	2.96261	0.0653503	0.696745	2.27148	8.04438
1844.66	0.396647	20.5471	35.8749	0.793512	9.62127	32.7666	100		0.0489157	2.00309	2.96763	0.0703227	0.674048	2.26681	8.03082
1867.44	0.433663	20.368	35.8524	0.6902	9.75773	32.898	100		0.0535514	1.98826	2.9697	0.0612478	0.684513	2.27891	8.03617
1890.21	0.443161	20.184	35.8948	0.810272	9.8284	32.8394	100		0.0547572	1.97148	2.97499	0.0719461	0.689884	2.27621	8.03927
1912.98	0.399753	20.5253	35.3308	0.790406	9.79922	33.1546	100		0.0495208	2.00997	2.93578	0.0703629	0.689607	2.30398	8.05923
1935.76	0.522058	20.2616	35.688	0.823102	9.84806	32.8572	100		0.0645563	1.98061	2.96017	0.0731426	0.691806	2.27924	8.04952
1958.53	0.478722	20.2907	35.858	0.792626	9.6483	32.9316	100		0.0591209	1.98089	2.97043	0.0703434	0.676897	2.28144	8.03913
1981.3	0.48194	20.2269	35.9187	0.829292	9.45061	33.0926	100		0.0595103	1.97439	2.97505	0.0735874	0.662937	2.29228	8.03776
2004.08	0.605508	20.1648	35.9507	0.762681	9.36798	33.1484	100		0.0747459	1.96773	2.9768	0.0676562	0.656942	2.29545	8.03933
2026.85	0.544672	20.5766	35.4383	0.794632	9.5885	33.0573	100		0.0673488	2.01129	2.9393	0.0706087	0.673534	2.29298	8.05506
2049.62	0.481685	20.5892	35.7426	0.798708	9.32977	33.058	100		0.0594279	2.00804	2.95793	0.0708129	0.653901	2.28793	8.03805
2072.4	0.478552	20.2942	35.6713	0.794518	9.51088	33.2506	100		0.0591879	1.98418	2.95936	0.0706162	0.668249	2.30697	8.04856
2095.17	0.51766	20.3834	35.9957	0.815415	9.35617	32.9317	100		0.0638089	1.98618	2.9762	0.0722291	0.655161	2.27714	8.03071
2117.95	0.502563	20.3138	35.7733	0.849605	9.61309	32.9477	100		0.062086	1.98381	2.9644	0.0754254	0.674653	2.28332	8.04369
2140.72	0.490663	20.4287	35.8126	0.816161	9.45932	32.9926	100		0.0605592	1.99316	2.96489	0.0723886	0.663241	2.2843	8.03853
2163.49	0.554992	20.1299	35.8551	0.70331	9.09301	33.6637	100		0.0686018	1.96696	2.97286	0.062473	0.638513	2.33426	8.04366
2186.27	0.568879	20.4165	36.0064	0.755887	9.06713	33.1852	100		0.0700935	1.98858	2.97586	0.0669286	0.63466	2.29372	8.02985
2209.04	0.519935	20.5792	36.0422	0.742476	8.89466	33.2215	100		0.063994	2.00228	2.97561	0.0656705	0.621919	2.29376	8.02324
2231.81	0.326513	27.2603	51.5062	0	1.25294	19.6541	100		0.0345256	2.27864	3.65321	0	0.0752636	1.16582	7.20747
2254.59	0.479386	20.6237	35.9297	0.791875	8.78724	33.3882	100		0.0590461	2.00806	2.96848	0.0700906	0.614855	2.30695	8.02749
2277.36	0.40968	20.5532	35.9016	0.77918	8.98049	33.3758	100		0.0505108	2.0032	2.96913	0.0690358	0.629004	2.3084	8.02927
2300.13	0.53149	20.0219	40.5241	0.653166	8.14594	30.1233	100		0.0633778	1.88735	3.24138	0.0559709	0.551819	2.01504	7.81494
2322.91	0.493733	20.5789	35.9391	0.770504	8.72129	33.4964	100		0.0608246	2.00408	2.96982	0.0682117	0.610354	2.31486	8.02814
2345.68	0.576672	20.7148	36.0944	0.791797	8.47648	33.3458	100		0.0708644	2.01227	2.97519	0.0699215	0.591738	2.29869	8.01867
2368.46	0.581206	20.5872	35.832	0.822913	8.51926	33.6574	100		0.0716251	2.00557	2.96197	0.0728763	0.596419	2.32678	8.03524
2391.23	0.589182	20.6131	36.0313	0.734832	8.39002	33.6416	100		0.0724887	2.00479	2.97355	0.0649689	0.586404	2.32186	8.02406
2414	0.5749	20.5832	35.9031	0.748195	8.05418	34.1365	100		0.0708224	2.00446	2.96678	0.0662355	0.563656	2.35904	8.03099
2436.78	0.537904	20.5881	35.94	0.703398	7.77318	34.4575	100		0.0662604	2.0048	2.96963	0.0622655	0.543954	2.38106	8.02797
2459.55	0.666486	20.7156	35.8651	0.747839	7.42152	34.5834	100		0.0820303	2.01552	2.96094	0.0661437	0.518907	2.38776	8.0313
2482.32	0.652688	20.7062	35.9797	0.701669	7.2037	34.7561	100		0.0802754	2.01318	2.96831	0.0620164	0.503323	2.39799	8.0251
2505.1	0.637479	20.9092	35.8338	0.713538	6.84495	35.061	100		0.0784004	2.0328	2.95611	0.0630619	0.47823	2.41889	8.02749
2527.87	0.595167	20.7917	35.7112	0.808052	6.62067	35.4732	100		0.0733277	2.025	2.95127	0.0715427	0.463388	2.4517	8.03623
2550.64	0.551723	20.7065	35.6084	0.793356	6.13079	36.2093	100		0.0680859	2.01998	2.94756	0.070356	0.4298	2.50666	8.04245
2573.42	0.615449	20.8434	35.9768	0.756913	6.06441	35.743	100		0.0756429	2.02512	2.96602	0.0668527	0.423426	2.46437	8.02142
2596.19	0.612694	20.6529	36.0685	0.766004	5.57096	36.329	100		0.0753434	2.00765	2.97512	0.0676908	0.389176	2.50607	8.02105
2618.97	0.554074	20.7471	36.0767	0.723906	5.28601	36.6122	100		0.0681133	2.01617	2.97486	0.0639504	0.369153	2.52481	8.01706
2641.74	0.623842	20.8995	36.1821	0.766768	5.21353	36.3143	100		0.076522	2.02653	2.97701	0.0675886	0.363293	2.49878	8.00972
2664.51	0.596362	20.8095	36.058	0.655891	5.17465	36.7056	100		0.0732883	2.02158	2.97236	0.0579233	0.36126	2.53043	8.01685
2687.29	0.603226	20.8329	36.4229	0.678909	5.34197	36.1201	100		0.0738993	2.01751	2.99302	0.059768	0.371771	2.48226	7.99823
2710.06	0.512234	20.7812	36.3013	0.690999	5.66003	36.0542	100		0.0628566	2.01586	2.988	0.0609337	0.394562	2.48186	8.00407
Garnet_06_Grain_mount Traverse 5
0	0.263316	19.0276	30.8992	1.23331	8.02599	40.5506	100		0.0341705	1.95192	2.68965	0.115012	0.591679	2.95195	8.33439
18.0204	0.548807	20.5344	35.8918	0.752824	5.36959	36.9026	100		0.067656	2.00112	2.96796	0.0666926	0.376047	2.55201	8.03148
36.0408	0.660057	20.6096	35.8956	0.664241	5.2276	36.9429	100		0.0813007	2.00672	2.96571	0.0587944	0.365788	2.5526	8.03092
54.0611	0.656935	20.7624	35.6514	0.703725	5.17073	37.0549	100		0.0809917	2.02348	2.94828	0.0623473	0.362146	2.56272	8.03998
72.0815	0.570801	20.4877	35.9444	0.757852	5.33652	36.9027	100		0.0703514	1.99612	2.97163	0.0671228	0.373646	2.55144	8.03031
90.1019	0.54807	20.6542	36.0465	0.750216	5.22334	36.7777	100		0.0674309	2.0088	2.97482	0.0663295	0.365077	2.53831	8.02078
108.122	0.682453	20.6675	35.4443	0.665213	5.31085	37.2297	100		0.0843237	2.01869	2.93764	0.0590656	0.372782	2.58051	8.05301
126.143	0.672651	20.7079	35.7606	0.808635	5.14871	36.9015	100		0.0828658	2.01663	2.95505	0.0715871	0.360328	2.55016	8.03663
144.163	0.53078	20.6205	35.7638	0.880177	5.26936	36.9355	100		0.0654571	2.01023	2.95842	0.0780026	0.369159	2.5552	8.03646
162.183	0.589966	20.4408	35.9874	0.845643	5.23409	36.902	100		0.0726942	1.99103	2.9744	0.0748785	0.366377	2.55072	8.03009
180.204	0.579376	20.8443	35.6444	0.730289	5.43267	36.7689	100		0.0714166	2.0311	2.94717	0.064689	0.380422	2.54248	8.03728
198.224	0.669617	20.5914	35.7284	0.796061	5.54584	36.6687	100		0.0825755	2.00732	2.95538	0.0705452	0.388513	2.53664	8.04097
216.245	0.679374	20.7837	35.9528	0.781156	5.43293	36.3701	100		0.0835242	2.01991	2.96491	0.0690142	0.379447	2.50834	8.02514
234.265	0.696113	20.3927	35.8182	0.738763	5.55933	36.7949	100		0.0858882	1.98899	2.96437	0.0655022	0.389664	2.54672	8.04113
252.285	0.696623	20.6106	35.8282	0.748691	5.68102	36.4348	100		0.0858218	2.00722	2.96073	0.0662825	0.397594	2.518	8.03565
270.306	0.641622	20.5482	35.7689	0.691773	5.84592	36.5036	100		0.079141	2.00355	2.9594	0.0613173	0.409627	2.52579	8.03883
288.326	0.67546	20.6368	35.6154	0.812897	6.00625	36.2531	100		0.08334	2.0128	2.94759	0.0720752	0.420989	2.50921	8.04601
306.346	0.727109	20.5423	35.6183	0.779094	6.15102	36.1822	100		0.089748	2.00438	2.94899	0.0691054	0.431307	2.50529	8.04882
324.367	0.655214	20.5544	35.7655	0.783136	6.15193	36.0898	100		0.0807978	2.00367	2.9584	0.0693986	0.430965	2.49654	8.03977
342.387	0.617859	20.7162	35.6692	0.716705	6.19859	36.0814	100		0.0761918	2.01945	2.95045	0.0635121	0.434236	2.49598	8.03982
360.408	0.632798	20.6191	35.8665	0.816095	6.46236	35.6031	100		0.0779399	2.00757	2.96319	0.0722325	0.452169	2.45992	8.03303
378.428	0.546175	20.7171	35.6469	0.734589	6.59037	35.7649	100		0.0673817	2.02043	2.9499	0.0651255	0.461884	2.47517	8.03989
396.448	0.588431	20.781	35.5346	0.836583	6.57254	35.6869	100		0.0726047	2.02693	2.941	0.074178	0.460698	2.47011	8.04553
414.469	0.614218	20.7752	35.8993	0.680059	6.67245	35.3588	100		0.0755779	2.02079	2.96301	0.0601334	0.466414	2.44067	8.02659
432.489	0.572855	21.0025	35.6922	0.777342	6.73201	35.2231	100		0.0705042	2.04336	2.94658	0.068751	0.470683	2.43185	8.03173
450.509	0.540212	20.6813	35.7224	0.788274	6.94976	35.318	100		0.0666151	2.01601	2.95478	0.0698527	0.486847	2.44311	8.03722
468.53	0.626695	20.7749	35.8543	0.756716	7.086	34.9014	100		0.0771248	2.02107	2.95974	0.0669219	0.495397	2.40946	8.02972
486.55	0.637395	20.5288	35.9111	0.746202	6.84039	35.3362	100		0.0785287	1.99935	2.96772	0.0660653	0.478756	2.44219	8.0326
504.571	0.649012	20.2044	35.9734	0.771433	7.12791	35.2738	100		0.0800774	1.97065	2.97724	0.0683994	0.499613	2.44145	8.03743
522.591	0.64079	20.3043	35.9608	0.690068	7.2189	35.1852	100		0.0790331	1.97964	2.97508	0.0611621	0.505799	2.4344	8.03511
540.611	0.577712	20.8295	35.6977	0.738983	7.46273	34.6933	100		0.0711768	2.02867	2.95014	0.0654272	0.522322	2.39779	8.03553
558.632	0.567677	20.5529	35.9781	0.787758	7.39383	34.7197	100		0.0699053	2.00073	2.97182	0.0697106	0.51724	2.39841	8.02782
576.652	0.557837	20.7775	35.6869	0.792093	7.68149	34.5042	100		0.0687562	2.02443	2.95045	0.070158	0.537853	2.3857	8.03734
594.673	0.535775	20.6406	35.7139	0.7503	7.67036	34.6891	100		0.0660918	2.01276	2.95513	0.0665115	0.53752	2.40047	8.03849
612.693	0.522355	20.8599	35.7106	0.675999	7.81189	34.4193	100		0.0643584	2.03168	2.95128	0.0598525	0.546776	2.37892	8.03287
630.713	0.58626	20.544	35.7655	0.860786	7.98042	34.2631	100		0.0723033	2.00289	2.95874	0.0762887	0.559123	2.37046	8.03981
648.734	0.596365	20.7251	35.8065	0.765412	7.93784	34.1688	100		0.0734482	2.01777	2.95805	0.0677425	0.555374	2.36068	8.03307
666.754	0.470311	20.5023	35.7889	0.718882	8.09998	34.4196	100		0.0580512	2.00048	2.96312	0.0637648	0.567967	2.38325	8.03664
684.774	0.517041	20.5288	35.9798	0.764158	8.32078	33.8894	100		0.0636915	1.99906	2.97297	0.0676452	0.582284	2.34185	8.0275
702.795	0.538108	20.4847	35.7235	0.819563	8.36716	34.0669	100		0.0664294	1.99906	2.95815	0.072706	0.58679	2.35919	8.04232
720.815	0.522045	20.7994	35.6947	0.745694	8.4997	33.7385	100		0.0643429	2.02651	2.95101	0.0660466	0.595128	2.33269	8.03573
738.836	0.546999	20.6177	35.8579	0.651287	8.59372	33.7324	100		0.0674112	2.00859	2.96418	0.0576786	0.601645	2.33201	8.03152
756.856	0.559498	20.7499	35.7093	0.720373	8.4363	33.8247	100		0.0689644	2.02184	2.95245	0.0638089	0.590735	2.33883	8.03663
774.876	0.556949	20.746	35.6432	0.72743	8.7264	33.6	100		0.0686868	2.02254	2.94856	0.0644684	0.611374	2.32453	8.04017
792.897	0.53729	20.4799	35.7894	0.673483	8.902	33.6179	100		0.0663087	1.998	2.96273	0.059729	0.624113	2.3274	8.03827
810.917	0.544533	20.566	35.7337	0.663875	8.89586	33.596	100		0.0671943	2.00615	2.95775	0.0588697	0.623606	2.3256	8.03917
828.937	0.469203	20.706	35.7227	0.707513	8.92923	33.4654	100		0.0578673	2.01871	2.95523	0.0627052	0.625605	2.3153	8.03541
846.958	0.4978	20.6813	35.5885	0.660619	9.04951	33.5222	100		0.0614663	2.01867	2.94759	0.0586179	0.634776	2.32196	8.04308
864.978	0.47177	20.3904	35.8789	0.700733	9.29049	33.2677	100		0.0582273	1.98942	2.97037	0.0621507	0.651401	2.30334	8.03492
882.999	0.45007	20.3766	35.7843	0.686002	9.35127	33.3518	100		0.0556028	1.99	2.9654	0.060903	0.656297	2.31139	8.0396
901.019	0.444841	20.6203	35.8218	0.686898	9.04139	33.3849	100		0.0548567	2.01013	2.9631	0.0608715	0.633394	2.30948	8.03183
919.039	0.431859	20.7225	35.816	0.693521	9.41896	32.9172	100		0.0532245	2.0189	2.96088	0.0614223	0.659456	2.27578	8.02967
937.06	0.514146	20.603	35.7943	0.769412	9.35495	32.9642	100		0.0633945	2.00817	2.96042	0.0681744	0.65527	2.28006	8.03549
955.08	0.545514	20.5873	35.597	0.709249	9.59691	32.964	100		0.0673713	2.0099	2.94889	0.0629456	0.673309	2.28375	8.04616
973.1	0.553608	20.7827	35.6797	0.726001	9.5186	32.7394	100		0.068236	2.02497	2.9499	0.064305	0.666497	2.26371	8.03761
991.121	0.436254	20.7473	35.7298	0.706472	9.5964	32.7838	100		0.0537918	2.02228	2.95517	0.0625991	0.6722	2.26764	8.03369
1009.14	0.578834	20.4157	35.673	0.652065	9.70757	32.9728	100		0.071517	1.994	2.95645	0.0578952	0.681365	2.28533	8.04655
1027.16	0.434985	20.5511	35.7643	0.758284	9.74689	32.7445	100		0.0536833	2.00496	2.96067	0.0672502	0.683352	2.26695	8.03686
1045.18	0.419796	20.525	35.9544	0.772047	9.70707	32.6217	100		0.051741	1.9998	2.97251	0.0683812	0.679671	2.25549	8.02759
1063.2	0.46275	20.6721	35.7204	0.772404	9.65321	32.7192	100		0.0570776	2.01562	2.95536	0.0684637	0.676401	2.26391	8.03683
1081.22	0.506987	20.4687	35.7814	0.729088	9.60688	32.9069	100		0.0625771	1.99716	2.96245	0.0646689	0.67362	2.27848	8.03896
1099.24	0.383661	20.5153	35.6533	0.727497	10.0396	32.6807	100		0.0474147	2.00424	2.95556	0.064609	0.704846	2.26566	8.04232
1117.26	0.480384	20.6525	35.4809	0.783437	9.8881	32.7147	100		0.0593673	2.0176	2.94123	0.0695761	0.694202	2.26799	8.04997
1135.28	0.538168	20.5047	35.6438	0.809848	9.74663	32.7568	100		0.0664651	2.00187	2.95281	0.0718747	0.683824	2.26943	8.04626
1153.3	0.550023	20.5361	35.2991	0.767203	9.65017	33.1974	100		0.0681056	2.01014	2.93184	0.0682668	0.678814	2.30592	8.06309
1171.32	0.452748	20.3884	35.6436	0.760498	10.0166	32.7382	100		0.0559825	1.99289	2.95632	0.0675757	0.703609	2.27085	8.04723
1189.35	0.136374	7.76208	12.6193	0.930064	17.6883	60.8639	100		0.0230072	1.03518	1.42805	0.112757	1.69525	5.76012	10.0544
1207.37	0.34561	16.5351	29.9175	1.04585	12.1057	40.0502	100		0.0459875	1.73926	2.67027	0.100005	0.915077	2.9895	8.4601
1225.39	0.540273	21.6524	32.8558	0.816438	9.9749	34.1602	100		0.0677398	2.14606	2.76324	0.0735616	0.710482	2.40264	8.16373
1243.41	0.453291	20.7569	35.8809	0.742052	9.81822	32.3486	100		0.055813	2.02035	2.96344	0.0656583	0.68676	2.23435	8.02638
1261.43	0.482901	20.3944	35.8097	0.78183	9.86427	32.6669	100		0.0596193	1.99042	2.96555	0.0693648	0.691844	2.26243	8.03924
1279.45	0.426125	20.5888	35.7398	0.763929	10.0286	32.4527	100		0.052588	2.00857	2.95853	0.0677484	0.703075	2.24667	8.03718
1297.47	0.546739	20.4934	35.8719	0.711448	9.96867	32.4078	100		0.067412	1.99745	2.96679	0.0630373	0.698246	2.24154	8.03448
1315.49	0.399319	20.533	36.0023	0.852654	9.64507	32.5676	100		0.049194	1.99963	2.97508	0.0754853	0.675013	2.2507	8.0251
1333.51	0.477726	20.4464	35.7206	0.758989	9.8796	32.7166	100		0.0590064	1.99638	2.95948	0.0673679	0.693224	2.26687	8.04233
1351.53	0.604664	20.572	35.5582	0.772104	9.98141	32.5117	100		0.0746774	2.00843	2.94571	0.0685248	0.700295	2.25244	8.05008
1369.55	0.549227	20.3627	35.8935	0.786655	9.83927	32.5686	100		0.0677556	1.9858	2.97019	0.0697388	0.689557	2.25388	8.03692
1387.57	0.526501	20.5699	35.7865	0.667983	9.62984	32.8194	100		0.0649414	2.00567	2.96085	0.0592087	0.67477	2.27087	8.03631
1405.59	0.509549	20.5297	36.0325	0.731155	9.70464	32.4924	100		0.0627409	1.99826	2.97601	0.0646951	0.678825	2.24432	8.02486
1423.61	0.449257	20.7065	35.7603	0.749363	9.70251	32.6321	100		0.0553885	2.01808	2.95734	0.0663918	0.679552	2.25688	8.03363
1441.63	0.578871	20.4545	36.0601	0.732267	9.67095	32.5032	100		0.0712729	1.99085	2.97814	0.0647902	0.676434	2.24496	8.02644
1459.65	0.431461	20.6521	35.4899	0.751529	9.71343	32.9616	100		0.0533328	2.018	2.94261	0.0667569	0.682086	2.2856	8.04839
1477.67	0.537764	20.4301	35.8215	0.68183	9.60136	32.9274	100		0.0663669	1.99313	2.96537	0.060469	0.673141	2.27959	8.03807
1495.69	0.462564	20.6634	35.8384	0.674862	9.40572	32.9551	100		0.0570139	2.01334	2.963	0.0597752	0.658589	2.27861	8.03033
1513.71	0.477548	20.6165	35.8498	0.70158	9.3871	32.9675	100		0.0588666	2.00896	2.96425	0.0621479	0.657352	2.27969	8.03127
1531.73	0.448538	20.5188	35.9183	0.69997	9.26279	33.1516	100		0.0553028	1.99988	2.97057	0.0620189	0.648789	2.29293	8.02949
1549.75	0.432418	20.5147	36.1421	0.663973	9.1628	33.084	100		0.0532284	1.99623	2.98421	0.0587338	0.640741	2.28453	8.01767
1567.77	0.491301	20.4062	35.8935	0.744626	9.26678	33.1976	100		0.0606151	1.99022	2.97046	0.0660189	0.649495	2.29762	8.03443
1585.79	0.586672	20.4828	35.711	0.761632	9.27395	33.1839	100		0.0724189	1.99872	2.95688	0.0675614	0.650332	2.29785	8.04376
1603.81	0.529092	20.3964	35.7584	0.713448	9.04536	33.5573	100		0.0653458	1.99134	2.96237	0.0633207	0.634638	2.32494	8.04196
1621.83	0.567326	20.611	35.6906	0.652738	9.36533	33.113	100		0.0700027	2.01041	2.954	0.0578786	0.656475	2.29203	8.04079
1639.85	0.553713	20.5905	35.8564	0.789604	8.7075	33.5023	100		0.0682334	2.00578	2.96384	0.0699228	0.609564	2.31593	8.03327
1657.87	0.592612	20.6259	35.7029	0.713482	8.83283	33.5322	100		0.0730957	2.01113	2.95393	0.0632414	0.618921	2.32018	8.0405
1675.9	0.617999	20.5081	35.8344	0.650065	8.73076	33.6587	100		0.076204	1.99904	2.96391	0.0576028	0.611584	2.32823	8.03657
1693.92	0.571024	20.5882	35.9516	0.697643	8.43924	33.7523	100		0.0703203	2.00424	2.96975	0.0617386	0.590397	2.33168	8.02813
1711.94	0.497815	20.6378	35.6095	0.690426	8.41026	34.1542	100		0.0614749	2.01464	2.94965	0.0612694	0.590001	2.36599	8.04303
1729.96	0.609763	20.4353	35.6699	0.671809	8.44343	34.1698	100		0.0753248	1.99555	2.95565	0.0596375	0.592529	2.36787	8.04657
1747.98	0.680023	20.4485	35.5698	0.709075	8.24216	34.3505	100		0.084034	1.99755	2.94841	0.0629682	0.578611	2.38124	8.05281
1766	0.570382	20.7995	35.7325	0.695041	8.11344	34.0891	100		0.0702715	2.02568	2.95293	0.0615349	0.567849	2.35596	8.03423
1784.02	0.512856	20.7703	35.8049	0.69397	7.94057	34.2774	100		0.0631768	2.0226	2.95856	0.0614327	0.555684	2.36869	8.03014
1802.04	0.592541	20.5077	35.8915	0.858919	7.67705	34.4723	100		0.0730209	1.9978	2.96685	0.0760638	0.537449	2.38308	8.03425
1820.06	0.604266	20.5708	35.7627	0.71174	7.72375	34.6267	100		0.0745261	2.00556	2.9586	0.0630811	0.541156	2.39569	8.03862
1838.08	0.696856	20.5805	35.534	0.768153	7.70261	34.7179	100		0.0860544	2.00905	2.9434	0.0681671	0.540358	2.40504	8.05207
1856.1	0.663181	20.4605	35.9175	0.758927	7.50725	34.6925	100		0.0817221	1.9931	2.96885	0.0672053	0.525535	2.39818	8.0346
1874.12	0.630404	20.6303	35.7367	0.748378	7.24398	35.0102	100		0.0777253	2.01073	2.95552	0.0663073	0.507381	2.42146	8.03912
1892.14	0.642736	21.0278	36.673	0.653456	6.87095	34.1321	100		0.0784662	2.02931	3.00311	0.0573275	0.476519	2.3375	7.98223
1910.16	0.691652	20.5376	35.7959	0.725576	7.08079	35.1685	100		0.0852677	2.00148	2.96009	0.0642801	0.495898	2.43215	8.03917
1928.18	0.65772	20.41	35.7315	0.771031	6.89686	35.5329	100		0.0812005	1.99189	2.95899	0.0684048	0.483708	2.46086	8.04506
1946.2	0.546518	20.3448	35.8141	0.863779	6.66749	35.7633	100		0.0674802	1.98578	2.9662	0.0766428	0.467679	2.47713	8.04091
1964.22	0.573607	20.518	35.8434	0.720126	6.47637	35.8684	100		0.0707383	2.00024	2.965	0.0638184	0.453717	2.48137	8.03488
1982.24	0.595	20.6694	35.779	0.727592	6.18227	36.0468	100		0.0733367	2.0139	2.95807	0.0644451	0.432879	2.49236	8.03498
2000.26	0.532465	20.6101	35.7251	0.638937	6.06179	36.4316	100		0.0657109	2.01063	2.9573	0.0566633	0.424974	2.52211	8.03739
2018.28	0.646838	20.4986	35.6543	0.693164	5.67832	36.8288	100		0.0798822	2.00117	2.95353	0.061516	0.398372	2.55141	8.04588
2036.3	0.572203	20.451	35.5288	0.710922	5.72192	37.0151	100		0.0707797	1.99976	2.94791	0.0631942	0.402082	2.56848	8.05221
2054.32	0.540614	20.6665	35.6724	0.633917	5.53886	36.9477	100		0.0667212	2.01627	2.95315	0.056222	0.388339	2.55801	8.03872
2072.34	0.444004	20.3994	35.6197	0.663941	5.58027	37.2927	100		0.0549365	1.99525	2.95624	0.0590339	0.392233	2.58844	8.04613
2090.36	0.426362	20.3284	35.7399	0.731585	5.57083	37.2028	100		0.0527253	1.98724	2.96462	0.0650133	0.391358	2.58081	8.04176
2108.38	0.608	20.7581	35.5755	0.662752	5.43688	36.9587	100		0.0750263	2.02489	2.94467	0.0587704	0.38113	2.55839	8.04288
2126.4	0.36387	20.508	35.9053	0.619665	5.50007	37.1032	100		0.0449068	2.00075	2.97234	0.0549566	0.385609	2.56871	8.02728
2144.43	0.399077	20.5044	35.7451	0.714199	5.98399	36.6532	100		0.0492992	2.00233	2.96193	0.0634015	0.419941	2.54	8.03691
Garnet_09a(i) Traverse 1
0	1.66359	21.1077	36.3573	1.89811	4.75766	34.2156	100		0.202203	2.0281	2.9642	0.16579	0.32851	2.33294	8.02175
40.8986	1.89392	21.1632	36.3167	2.07308	4.37801	34.1752	100		0.229898	2.03077	2.95703	0.180837	0.301902	2.32715	8.02758
81.7973	2.2003	21.004	36.3445	2.6879	3.23074	34.5326	100		0.266697	2.01253	2.95494	0.234124	0.22246	2.34803	8.03879
122.696	2.20508	21.1919	36.7107	2.61648	2.17312	35.1026	100		0.266237	2.02264	2.97311	0.227016	0.149053	2.37751	8.01557
163.595	2.50444	21.1252	36.4952	2.63874	1.78976	35.4467	100		0.302617	2.01785	2.95797	0.229127	0.122855	2.40269	8.03311
204.493	2.36407	20.6846	36.9169	2.58884	1.66892	35.7767	100		0.285703	1.97609	2.99265	0.224831	0.114579	2.42546	8.01931
245.392	2.39745	21.0557	36.8135	2.44701	1.6135	35.6728	100		0.28932	2.00865	2.97997	0.212208	0.110615	2.41493	8.0157
286.29	2.35486	21.1062	36.8017	2.83069	1.47308	35.4334	100		0.284001	2.01219	2.97713	0.245326	0.100924	2.3972	8.01678
327.189	2.50755	21.2886	36.4055	2.91481	1.37789	35.5056	100		0.302767	2.03194	2.9485	0.252911	0.0945122	2.40489	8.03553
368.088	2.43842	21.0041	36.8946	3.16832	1.49682	34.9977	100		0.293787	2.00047	2.98168	0.274315	0.102448	2.36538	8.01808
408.986	2.48655	20.9488	37.0586	3.06112	1.27022	35.1747	100		0.299297	1.99328	2.99205	0.264778	0.0868556	2.37505	8.01131
449.885	2.16294	20.3981	36.8853	3.29956	1.19735	36.0568	100		0.261879	1.95233	2.99561	0.287085	0.0823552	2.44897	8.02823
490.784	2.47388	20.8424	36.9349	3.56904	1.26263	34.9172	100		0.298036	1.98492	2.98471	0.308986	0.0864131	2.35976	8.02283
531.682	2.41585	21.1855	36.8275	3.56791	1.30271	34.7005	100		0.290737	2.01547	2.9729	0.308563	0.089062	2.34265	8.01937
572.581	2.26384	21.0872	37.1263	3.80275	1.32649	34.3934	100		0.272057	2.00326	2.99274	0.328404	0.090559	2.31861	8.00563
613.479	2.2152	21.1847	36.708	3.8883	1.39466	34.6091	100		0.266941	2.01804	2.96714	0.336712	0.0954736	2.33954	8.02384
654.378	2.14455	20.8136	37.3484	4.01818	1.16937	34.5059	100		0.257765	1.97761	3.01116	0.347068	0.079846	2.32659	8.00003
695.277	2.34352	21.0037	37.0637	3.83008	1.31222	34.4468	100		0.281807	1.99656	2.98955	0.330969	0.0896401	2.32364	8.01217
736.175	2.22301	21.2521	37.0507	3.89314	1.22395	34.3571	100		0.267043	2.01812	2.98547	0.336076	0.083525	2.31524	8.00547
777.074	2.36395	21.0345	37.0164	4.34777	1.06851	34.1689	100		0.284061	1.99807	2.9836	0.375436	0.07294	2.30325	8.01736
817.973	2.26519	21.0133	36.8584	4.17406	1.28286	34.4062	100		0.272755	2.00018	2.977	0.36118	0.0877526	2.32404	8.02291
858.871	2.1523	21.2101	37.221	4.10911	1.07999	34.2275	100		0.258269	2.01194	2.99593	0.354334	0.0736209	2.304	7.9981
899.77	2.23429	21.3221	36.8216	4.13786	1.20087	34.2833	100		0.268645	2.02663	2.96973	0.357531	0.0820256	2.31239	8.01695
940.668	2.21325	21.3392	36.7715	3.85835	0.96405	34.8536	100		0.266338	2.02996	2.96817	0.333658	0.0659046	2.35282	8.01685
981.567	2.27107	21.1078	36.8397	4.19789	1.0121	34.5714	100		0.273329	2.00819	2.97403	0.363064	0.0691981	2.33406	8.02187
1022.47	2.26316	21.5584	37.051	3.95367	0.858637	34.3152	100		0.27128	2.04279	2.97904	0.340564	0.0584689	2.30742	7.99956
1063.36	2.29153	21.1618	37.113	4.16981	0.814395	34.4494	100		0.275101	2.00828	2.9886	0.359733	0.0555413	2.32	8.00726
1104.26	2.4521	21.2698	37.1459	3.85683	0.700498	34.575	100		0.294044	2.01624	2.98786	0.332355	0.0477194	2.32581	8.00402
1145.16	2.61315	21.2054	37.0496	3.83969	0.653319	34.6389	100		0.313506	2.01109	2.98153	0.331035	0.0445267	2.33122	8.01292
1186.06	2.40737	20.9644	37.3366	4.022	0.65207	34.6176	100		0.288783	1.98801	3.00427	0.346712	0.0444363	2.32951	8.00172
1226.96	2.49649	21.4392	36.8759	3.77163	0.702645	34.7142	100		0.299663	2.03431	2.96907	0.325334	0.0479129	2.33748	8.01377
1267.86	2.46387	21.4579	37.0585	3.45518	0.509287	35.0553	100		0.295485	2.03428	2.98113	0.297774	0.0346972	2.35836	8.00173
1308.76	2.63075	21.3632	37.2394	3.5694	0.436789	34.7604	100		0.314955	2.02181	2.99052	0.307087	0.0297067	2.33449	7.99857
1349.65	2.6656	21.3435	36.9322	3.33977	0.710565	35.0084	100		0.319993	2.02542	2.97389	0.288111	0.0484577	2.35753	8.0134
1390.55	2.64063	21.2936	36.845	3.01116	0.759237	35.4503	100		0.317508	2.02396	2.97168	0.260183	0.0518608	2.39115	8.01634
1431.45	2.58263	21.4241	36.8781	2.469	1.03244	35.6137	100		0.310539	2.0364	2.9744	0.213341	0.0705234	2.40221	8.00741
1472.35	2.57612	21.2541	36.9428	2.44119	1.38842	35.3974	100		0.309945	2.02146	2.98142	0.211066	0.094897	2.38906	8.00785
1513.25	6.6	23.1378	35.1809	0	0.292407	34.789	100
1554.15	2.16426	21.1892	36.9431	2.24284	3.20844	34.2522	100		0.261019	2.02014	2.98862	0.194383	0.219821	2.31734	8.00131
1595.05	1.38652	21.4166	37.3615	1.33754	4.95567	33.5422	100		0.167225	2.04188	3.02256	0.115925	0.33954	2.26937	7.9565
Garnet_09a(i) Traverse 2
0	1.83311	21.3097	37.0667	1.58252	4.70202	34.613	101.107		0.219856	2.02038	2.98201	0.136395	0.320368	2.32878	8.0078
42.6514	2.36291	21.0674	37.1223	2.54441	3.17954	34.428	100.705		0.283286	1.99662	2.98531	0.219211	0.216549	2.31542	8.01639
85.3028	2.4739	21.232	37.0255	2.56525	2.19924	35.756	101.252		0.295473	2.00462	2.96628	0.220172	0.149218	2.39565	8.03141
127.954	2.58102	21.4663	37.1405	2.98503	1.52027	35.5353	101.228		0.307254	2.02008	2.96571	0.255359	0.102811	2.37304	8.02425
170.606	2.69914	21.3547	37.1238	3.14216	1.20512	35.2554	100.78		0.322144	2.01477	2.97204	0.269496	0.0817093	2.36043	8.02058
213.257	2.65967	21.4719	37.6241	2.80929	1.35468	35.2659	101.186		0.315482	2.01336	2.99356	0.239464	0.0912845	2.34661	7.99976
255.908	2.49347	21.7416	36.9596	2.84024	1.12203	35.8334	100.99		0.297324	2.04938	2.95616	0.243376	0.0760056	2.39692	8.01916
298.56	2.63153	21.3148	36.9568	2.66147	1.15082	36.2279	100.943		0.314607	2.01441	2.96367	0.228654	0.0781595	2.42964	8.02913
341.211	2.50901	21.5521	36.5831	2.88696	0.879594	36.1549	100.566		0.301086	2.04448	2.94472	0.248958	0.0599631	2.43385	8.03305
383.863	2.39756	20.8863	36.4259	2.72922	0.701431	32.3923	95.5327		0.297952	2.05185	3.03643	0.243732	0.0495195	2.25818	7.93765
426.514	2.54031	21.0267	37.1653	2.90801	0.952139	35.6023	100.195		0.305037	1.99592	2.9935	0.250934	0.0649503	2.39819	8.00854
469.165	2.68543	21.2978	37.1598	2.80121	0.938583	36.2984	101.181		0.320013	2.00629	2.97032	0.239881	0.063539	2.4265	8.02654
511.817	2.39269	21.3342	37.5346	3.73382	0.971576	35.4129	101.38		0.283873	2.00087	2.98706	0.318337	0.0654829	2.35688	8.0125
554.468	2.46708	21.0182	37.1862	3.73729	1.0377	34.9797	100.426		0.295535	1.99033	2.98801	0.321721	0.070617	2.35061	8.01682
597.12	2.22957	21.0066	37.2824	4.29995	1.11772	34.3269	100.263		0.267186	1.99	2.9969	0.370299	0.076092	2.30763	8.0081
639.771	2.22466	21.3035	36.792	4.15154	1.37707	34.6356	100.484		0.266855	2.02008	2.96034	0.357865	0.093839	2.33063	8.02962
682.422	2.02194	21.3527	37.0388	4.10868	1.35791	34.7611	100.641		0.242017	2.0204	2.97379	0.35341	0.0923343	2.33406	8.01601
725.074	2.06526	21.1242	36.963	4.05941	1.3822	34.9069	100.501		0.247868	2.00416	2.9757	0.350112	0.0942391	2.35016	8.02223
767.725	2.1493	21.5343	37.0585	3.81033	1.4711	35.2801	101.304		0.255959	2.02727	2.96031	0.326087	0.0995243	2.35691	8.02606
810.377	2.14793	21.3188	37.1356	4.00005	1.61715	34.6342	100.854		0.256551	2.0129	2.97522	0.343334	0.109728	2.32059	8.01833
853.028	2.09123	21.0465	37.1732	3.71478	1.50631	35.3045	100.837		0.25033	1.99157	2.98481	0.319552	0.102433	2.37072	8.01941
895.679	2.07347	21.097	37.3357	3.76554	1.51651	35.1368	100.925		0.247689	1.99221	2.99164	0.323247	0.102913	2.35457	8.01226
938.331	2.17304	20.7178	37.3355	3.25817	2.5756	34.4034	100.464		0.260946	1.96668	3.00733	0.281161	0.175702	2.31752	8.00934
980.982	2.09726	21.2198	36.8108	2.67128	3.61965	34.0257	100.445		0.252414	2.01887	2.97175	0.231036	0.247481	2.29725	8.01881
1023.63	1.81771	20.9437	36.7254	2.21668	4.30533	34.5749	100.584		0.219541	1.99964	2.97532	0.192395	0.295401	2.34257	8.02486
1066.28	2.09411	21.1563	36.8723	2.41704	3.44252	34.1926	100.175		0.252505	2.01658	2.98227	0.209437	0.23581	2.31283	8.00944
1108.94	2.24352	21.392	37.6022	2.58503	2.77861	34.9133	101.515		0.266357	2.00767	2.99449	0.220545	0.187402	2.32522	8.00168
1151.59	2.26188	21.2357	36.6668	2.5729	2.77489	34.7539	100.266		0.272642	2.02347	2.96464	0.222866	0.190013	2.34999	8.02362
1194.24	1.92153	20.7672	36.7583	2.25872	3.5867	34.4026	99.695		0.23334	1.99354	2.99414	0.197107	0.247429	2.34354	8.00909
1236.89	1.79969	20.8736	36.7378	1.79083	4.92146	33.9993	100.123		0.218164	2.00026	2.98725	0.156004	0.338916	2.31202	8.01262
7.1.4 f02(i) Traverse 1
0	0.999178	23.3231	38.9419	0.901194	7.70522	28.1311	100.002		0.117894	2.17541	3.08206	0.0764126	0.516474	1.86198	7.83023
7.57573	1.58595	21.2965	37.1195	1.05842	4.0733	34.8681	100.002		0.191713	2.03505	3.0098	0.0919422	0.279719	2.36444	7.97267
15.1515	1.80548	20.8291	36.4155	1.15394	3.78819	36.0097	100.002		0.219871	2.00517	2.97466	0.100985	0.262073	2.46	8.02276
22.7272	1.88771	20.9657	36.2412	1.19537	3.43421	36.2777	100.002		0.22991	2.01854	2.96074	0.104622	0.237609	2.47857	8.02999
30.3029	1.9428	20.9629	36.7068	1.12256	3.5337	35.7331	100.002		0.235722	2.01062	2.98741	0.0978762	0.243566	2.4321	8.00729
37.8786	1.84755	21.211	36.3703	1.03121	3.40478	36.1371	100.002		0.224539	2.03781	2.96496	0.0900615	0.235071	2.4637	8.01614
45.4544	1.76212	21.0971	36.637	1.03491	3.95332	35.5174	100.002		0.213932	2.02473	2.98356	0.0902902	0.272656	2.41891	8.00408
53.0301	2.03879	21.0348	36.3565	1.09628	3.32175	36.1538	100.002		0.247849	2.02143	2.96465	0.0957714	0.229402	2.46552	8.02463
60.6058	1.97392	21.2738	36.3513	1.09664	3.04055	36.2657	100.002		0.239685	2.04203	2.96078	0.0956911	0.209738	2.47028	8.0182
68.1816	2.00599	21.4306	36.3341	1.10522	2.97818	36.1478	100.002		0.243334	2.05501	2.95641	0.0963431	0.205229	2.45977	8.01609
75.7573	1.94522	21.343	35.9044	1.08558	2.99882	36.725	100.002		0.236968	2.05533	2.93389	0.0950344	0.207533	2.5097	8.03845
83.333	1.9935	21.1525	36.541	0.950866	3.09063	36.2734	100.002		0.24192	2.02919	2.97448	0.0829224	0.213067	2.46935	8.01092
90.9087	2.06101	20.9541	36.3461	1.07967	3.13758	36.4235	100.002		0.250685	2.01476	2.96538	0.0943708	0.216799	2.48524	8.02724
98.4845	2.14398	21.4069	36.349	0.957646	3.09966	36.0447	100.002		0.25998	2.05201	2.95657	0.0834493	0.213525	2.45189	8.01742
106.06	1.86137	20.8234	36.4198	1.21699	3.91602	35.7642	100.002		0.226597	2.00391	2.97395	0.106465	0.270819	2.44236	8.02409
113.636	2.00267	21.0238	36.3978	1.16088	3.19068	36.226	100.002		0.243413	2.01999	2.96746	0.101396	0.220308	2.46998	8.02255
121.212	1.96731	21.4076	36.3991	1.10433	3.1707	35.9528	100.002		0.238593	2.05238	2.96108	0.0962453	0.21845	2.44599	8.01273
128.787	2.26821	21.0077	36.737	1.20228	3.0061	35.7806	100.002		0.27464	2.01078	2.98373	0.104612	0.206775	2.43034	8.01088
136.363	2.09854	21.0915	36.2813	1.18775	3.17149	36.1713	100.002		0.255072	2.02655	2.95803	0.103745	0.218989	2.46631	8.02869
143.939	2.01284	20.9867	36.5728	1.21998	3.15681	36.0527	100.002		0.244335	2.01384	2.97789	0.106421	0.21769	2.45501	8.01519
151.515	2.03565	21.2959	36.2219	1.2448	2.97973	36.224	100.002		0.247273	2.04492	2.95135	0.108661	0.20562	2.46837	8.02619
159.09	2.02209	21.1976	36.5019	1.12614	2.98326	36.1709	100.002		0.245297	2.03275	2.97018	0.0981708	0.205588	2.46145	8.01344
166.666	2.14141	21.3098	36.1957	1.19743	3.2019	35.9556	100.002		0.260045	2.04566	2.94836	0.104495	0.220887	2.44937	8.02881
174.242	2.03442	21.3222	36.1645	1.15838	3.09644	36.2261	100.002		0.247229	2.04831	2.94792	0.101159	0.213764	2.46955	8.02793
181.817	1.94062	20.8655	36.6839	1.10863	3.0092	36.394	100.002		0.235661	2.00301	2.98813	0.0967458	0.207593	2.47923	8.01037
189.393	1.90777	21.1053	36.3645	1.19677	3.22562	36.2019	100.002		0.231904	2.02804	2.96507	0.104542	0.222745	2.46861	8.02091
196.969	2.04533	21.0623	36.2889	1.1265	3.20137	36.2775	100.002		0.248718	2.02467	2.96	0.0984401	0.221153	2.47468	8.02766
204.545	2.11995	20.9236	36.8295	1.04348	3.0095	36.0759	100.002		0.256871	2.00415	2.99337	0.09086	0.207157	2.45214	8.00455
212.12	2.19867	21.3028	36.1972	1.11275	3.31891	35.8716	100.002		0.266972	2.04479	2.9482	0.0970959	0.228937	2.44341	8.02941
219.696	2.04738	21.0768	36.726	1.22048	3.04769	35.8835	100.002		0.24805	2.0186	2.98462	0.10626	0.209761	2.43879	8.00608
227.272	2.06558	21.0786	36.4482	1.14032	3.23049	36.0387	100.002		0.25081	2.02325	2.96861	0.0995002	0.222836	2.45477	8.01977
234.848	2.08328	21.2123	36.5716	0.986149	3.28286	35.8657	100.002		0.25254	2.03271	2.97374	0.0859059	0.226073	2.43894	8.00991
242.423	2.21679	21.4162	35.9562	1.13734	3.20038	36.075	100.002		0.269463	2.05789	2.93172	0.0993482	0.220999	2.45991	8.03933
249.999	2.09609	20.9358	36.6848	1.01914	3.22782	36.0382	100.002		0.254284	2.00772	2.98517	0.0888465	0.222449	2.4525	8.01097
257.575	1.97416	20.9554	36.3892	1.13683	3.44259	36.1038	100.002		0.240103	2.01473	2.96867	0.0993593	0.237856	2.46324	8.02396
265.15	1.96307	20.8028	36.7188	1.02913	3.16957	36.3185	100.002		0.238421	1.99726	2.99138	0.0898207	0.218687	2.47442	8.00999
272.726	2.09153	21.2331	36.2881	0.983454	3.16197	36.2437	100.002		0.254069	2.03895	2.95683	0.0858496	0.218202	2.46978	8.02369
280.302	2.14726	21.1465	36.4604	1.0917	3.0546	36.1015	100.002		0.26052	2.02815	2.96723	0.0951822	0.210535	2.45708	8.01869
287.878	2.0244	21.0138	36.5335	1.14429	3.10036	36.1856	100.002		0.245791	2.01687	2.97532	0.0998394	0.213843	2.46458	8.01624
295.453	2.05601	21.0214	36.4989	1.12469	3.15042	36.1504	100.002		0.249656	2.01783	2.97284	0.0981404	0.21732	2.46246	8.01824
303.029	2.08467	21.4123	36.6974	1.12511	2.99109	35.6913	100.002		0.252088	2.04684	2.97664	0.0977701	0.205475	2.42112	7.99994
310.605	2.01229	21.1627	36.2151	1.1003	3.23983	36.2717	100.002		0.244733	2.03459	2.95438	0.0961636	0.22384	2.47461	8.02832
318.181	2.08963	21.0642	36.5448	1.13923	3.34231	35.8217	100.002		0.253531	2.02028	2.97414	0.0993271	0.230368	2.43807	8.01572
325.756	2.09254	21.0748	36.4797	1.13058	3.1535	36.0708	100.002		0.254001	2.02222	2.97022	0.0986186	0.217454	2.45615	8.01867
333.332	2.08085	20.9424	36.2593	1.12953	3.31073	36.2791	100.002		0.253245	2.0148	2.96002	0.0987858	0.228896	2.47683	8.03258
340.908	2.01601	20.9406	36.8154	1.16105	3.36283	35.706	100.002		0.244338	2.00629	2.99298	0.101122	0.231535	2.42761	8.00387
348.484	2.03652	20.7926	36.3175	1.27353	3.23191	36.3499	100.002		0.247965	2.00131	2.96614	0.111431	0.22355	2.48281	8.0332
356.059	2.01888	21.784	37.165	1.07873	4.24536	33.7099	100.002		0.242739	2.07048	2.99735	0.0932049	0.289973	2.27366	7.96741
363.635	2.06314	21.1279	36.5241	1.24153	3.22181	35.8234	100.002		0.250248	2.02583	2.97164	0.108217	0.222001	2.43751	8.01545
371.211	1.97313	20.9988	36.2461	1.23908	3.32851	36.2162	100.002		0.240148	2.02033	2.9591	0.108373	0.230136	2.47266	8.03074
378.786	2.12716	21.1118	36.3841	1.17243	2.98684	36.2196	100.002		0.258284	2.02641	2.96335	0.102301	0.206026	2.46706	8.02344
386.362	2.0479	20.9303	36.5495	1.11569	3.10271	36.2558	100.002		0.248729	2.00955	2.97765	0.0973773	0.214078	2.4702	8.01758
393.938	1.9761	21.0669	36.3476	1.21029	3.26363	36.1373	100.002		0.240221	2.02446	2.96383	0.105728	0.225381	2.46432	8.02394
401.514	2.04289	21.1012	36.3259	1.31766	3.08884	36.1254	100.002		0.248216	2.02674	2.96057	0.115049	0.213203	2.46228	8.02606
409.089	1.91037	20.8787	36.4659	1.09735	3.18683	36.4627	100.002		0.232402	2.00784	2.97566	0.0959317	0.220239	2.48834	8.02042
416.665	1.98995	20.9738	36.3736	1.21873	3.33965	36.1062	100.002		0.241978	2.01612	2.96685	0.106498	0.2307	2.46294	8.02509
424.241	2.00758	20.9788	36.0521	1.18444	3.2459	36.533	100.002		0.244733	2.02165	2.94798	0.10376	0.224786	2.49829	8.0412
431.817	2.02828	20.9847	36.3648	1.05133	3.2444	36.3283	100.002		0.246665	2.01738	2.96644	0.091879	0.224144	2.47836	8.02487
439.392	1.9056	20.7813	36.0682	0.982335	3.50052	36.7638	100.002		0.23274	2.0064	2.95487	0.0862175	0.242876	2.51882	8.04193
446.968	1.27138	20.7966	35.8806	1.03939	6.91822	34.0955	100.002		0.155886	2.01571	2.95098	0.0915814	0.48188	2.34513	8.04117
7.1.4 f02(i) Traverse 2
0	0.883352	21.4129	37.382	1.18171	7.68609	31.4556	100.002		0.106766	2.04588	3.03066	0.102638	0.527739	2.13273	7.94641
8.73052	1.35737	22.892	39.7849	1.10278	4.7141	30.1506	100.002		0.159286	2.12358	3.13165	0.0929962	0.314263	1.98479	7.80656
17.461	1.82607	25.6168	44.2163	1.01255	3.34837	23.9819	100.002		0.203646	2.25834	3.30763	0.081147	0.212132	1.50031	7.5632
26.1916	2.15305	24.6151	42.5871	1.00586	2.66412	26.9768	100.002		0.244104	2.20611	3.23873	0.0819514	0.171589	1.71573	7.65822
34.9221	1.89231	21.7734	37.1332	1.07674	3.20691	34.9194	100.002		0.227737	2.07144	2.99763	0.0931213	0.219251	2.35747	7.96665
43.6526	1.9471	20.8896	36.2091	0.976161	3.46261	36.5173	100.002		0.237338	2.01286	2.96055	0.0855063	0.239771	2.49699	8.03302
52.3831	1.96346	20.9143	36.2541	1.09923	3.30962	36.4612	100.002		0.239147	2.01369	2.96194	0.0962119	0.229	2.49123	8.03122
61.1136	1.92932	21.1731	36.2367	1.07141	3.17334	36.418	100.002		0.234685	2.03597	2.95668	0.0936558	0.219286	2.48505	8.02533
69.8442	1.92093	20.8689	36.3445	1.03148	3.3351	36.501	100.002		0.233937	2.00905	2.96893	0.0902703	0.230733	2.49362	8.02654
78.5747	2.05256	21.2895	36.0766	1.0409	3.24623	36.2961	100.002		0.249682	2.04721	2.94369	0.0909908	0.224328	2.4768	8.0327
87.3052	1.8925	20.9106	36.5817	1.03332	3.19625	36.3874	100.002		0.230012	2.00903	2.98232	0.0902495	0.220683	2.48087	8.01317
96.0357	2.07933	21.2691	35.9784	1.04322	3.12386	36.5079	100.002		0.25314	2.04687	2.93801	0.0912658	0.216043	2.49323	8.03856
104.766	2.00399	21.1397	36.255	1.07952	3.35352	36.1702	100.002		0.243698	2.03216	2.95731	0.0943372	0.23167	2.46743	8.02661
113.497	2.05706	21.0247	36.5453	1.18031	3.27343	35.921	100.002		0.249661	2.01715	2.97517	0.102943	0.225695	2.44564	8.01626
122.227	1.96858	21.3799	37.361	1.0593	3.2699	34.9632	100.002		0.237004	2.03475	3.01714	0.0916472	0.223641	2.3613	7.96549
130.958	2.13024	21.6074	37.3697	1.10174	3.17488	34.6179	100.002		0.255886	2.05176	3.01102	0.0951034	0.21665	2.33269	7.96311
139.688	2.16597	20.7331	36.5563	1.15208	3.22361	36.1708	100.002		0.263227	1.99181	2.98	0.100614	0.222554	2.4659	8.0241
148.419	2.10737	20.9702	36.6325	1.18596	3.15825	35.9477	100.002		0.255623	2.01078	2.98057	0.103377	0.217629	2.44606	8.01404
157.149	2.09088	21.0893	36.2581	1.1125	3.4849	35.9662	100.002		0.254224	2.027	2.95711	0.0972043	0.240709	2.45313	8.02939
165.88	2.13612	21.0021	36.4698	1.21021	3.44264	35.741	100.002		0.259342	2.01565	2.96999	0.105586	0.237439	2.43418	8.02218
174.61	1.96287	20.9944	36.4338	1.17658	3.31955	36.1147	100.002		0.238586	2.01726	2.97052	0.102771	0.229216	2.46249	8.02085
183.341	2.18069	21.3376	36.0652	1.13128	3.29762	35.9896	100.002		0.265021	2.04992	2.94002	0.0987994	0.227667	2.45359	8.03502
192.071	2.05099	21.1359	36.4228	1.09126	3.26021	36.0407	100.002		0.249033	2.02871	2.96648	0.0952179	0.224881	2.45485	8.01917
200.802	2.15513	21.0877	36.183	1.09261	3.3695	36.114	100.002		0.26213	2.02758	2.95204	0.0955007	0.232821	2.4641	8.03417
209.532	2.14137	21.1973	36.21	1.25736	3.29033	35.9055	100.002		0.260169	2.03587	2.95099	0.109779	0.2271	2.44717	8.03108
218.263	2.15859	21.1541	35.9033	1.24994	3.29507	36.2409	100.002		0.262953	2.03708	2.93372	0.109419	0.228027	2.47654	8.04774
226.993	2.0561	21.0619	36.3061	1.2337	3.40195	35.9421	100.002		0.249936	2.02389	2.96032	0.107768	0.234923	2.4509	8.02774
235.724	2.13441	21.2011	35.975	1.2836	3.18165	36.2262	100.002		0.259798	2.03996	2.93721	0.112276	0.220002	2.47355	8.0428
244.455	2.07266	21.1453	36.3241	1.15851	3.21774	36.0836	100.002		0.251794	2.03066	2.95998	0.101138	0.222067	2.45905	8.02469
253.185	2.07163	21.0535	36.4226	1.22114	3.37541	35.8576	100.002		0.251593	2.02123	2.9671	0.106573	0.232877	2.44291	8.02228
261.916	1.98024	20.7607	36.3697	1.23032	3.30664	36.3543	100.002		0.241137	1.99845	2.97071	0.107661	0.228742	2.48336	8.03007
270.646	2.03143	21.0584	36.538	1.2615	3.30134	35.8113	100.002		0.246508	2.02004	2.97405	0.110005	0.22758	2.43774	8.01593
279.377	2.0198	20.8804	36.3373	1.22255	3.31057	36.2313	100.002		0.245791	2.00863	2.96609	0.10691	0.228862	2.47331	8.02959
288.107	2.0496	21.1311	36.2644	1.22861	3.33827	35.99	100.002		0.249129	2.0304	2.95672	0.107316	0.230511	2.454	8.02808
296.838	2.19587	21.0175	36.4148	1.24807	3.20219	35.9235	100.002		0.266603	2.01718	2.9656	0.108892	0.220862	2.44668	8.02581
305.568	2.03345	21.0496	36.3924	1.25872	3.20597	36.0618	100.002		0.247051	2.02164	2.96578	0.109895	0.221272	2.45776	8.0234
314.299	2.14492	21.0869	36.3247	1.31708	3.26963	35.8587	100.002		0.260517	2.02462	2.9594	0.114957	0.2256	2.4432	8.02829
323.029	2.11767	21.1612	36.3698	1.28093	3.08953	35.9828	100.002		0.257045	2.03047	2.96119	0.111731	0.213038	2.4501	8.02357
331.76	1.90667	21.0681	36.424	1.18356	3.39268	36.0269	100.002		0.231719	2.02403	2.96926	0.103365	0.23423	2.45613	8.01873
340.49	2.20615	21.0959	36.5863	1.18909	3.14444	35.78	100.002		0.267371	2.02107	2.97422	0.10356	0.216489	2.43253	8.01525
349.221	2.01189	21.1798	36.3887	1.08934	3.43493	35.8972	100.002		0.244323	2.03323	2.96417	0.095065	0.236969	2.44546	8.01922
357.951	2.18912	21.3059	36.1866	1.11457	3.26665	35.939	100.002		0.265842	2.04531	2.94765	0.097265	0.225356	2.44827	8.02969
366.682	2.14618	21.0602	36.0745	1.18809	3.21399	36.319	100.002		0.261284	2.02682	2.94594	0.103943	0.222283	2.48039	8.04066
375.412	2.17815	21.0623	36.2261	1.23176	3.29931	36.0043	100.002		0.264798	2.02412	2.95408	0.107609	0.227858	2.45539	8.03386
384.143	2.07985	21.0641	36.4364	1.11523	3.34584	35.9606	100.002		0.252581	2.02216	2.9681	0.0973261	0.230827	2.44982	8.02082
392.873	2.15292	21.0811	36.0572	1.08538	3.18726	36.4381	100.002		0.262142	2.02912	2.94494	0.0949704	0.220466	2.48888	8.04051
401.604	2.13081	20.9784	36.2891	1.21487	3.45044	35.9383	100.002		0.259109	2.01659	2.95999	0.106161	0.238357	2.45152	8.03172
410.334	2.06124	21.1587	36.2369	1.15432	3.26127	36.1295	100.002		0.250572	2.03329	2.95482	0.100839	0.225219	2.4638	8.02854
419.065	2.11288	21.12	36.125	1.17611	3.28652	36.1813	100.002		0.257072	2.03132	2.94824	0.102831	0.227159	2.46947	8.0361
427.795	2.04938	20.9974	36.3184	1.25748	3.24961	36.1296	100.002		0.249197	2.01832	2.96225	0.10988	0.224473	2.46446	8.02859
436.526	2.05732	20.9345	36.0734	1.22475	3.39231	36.3196	100.002		0.25075	2.017	2.94918	0.107271	0.234881	2.48324	8.04232
445.256	2.00092	20.7551	36.4025	1.18336	3.32305	36.3369	100.002		0.243596	1.99743	2.97267	0.103527	0.229822	2.48157	8.02862
453.987	2.06059	21.0164	36.1007	1.13001	3.54211	36.1521	100.002		0.250996	2.02366	2.94961	0.0989128	0.245104	2.47028	8.03856
462.718	2.07155	21.0231	36.4775	1.16685	3.01712	36.2458	100.002		0.251551	2.01805	2.97119	0.101822	0.208131	2.46903	8.01978
471.448	2.10696	20.6555	36.2979	1.03816	3.43221	36.4712	100.002		0.256816	1.99025	2.96772	0.0909341	0.23766	2.49376	8.03715
480.179	1.935	21.0496	36.0377	1.12414	3.23346	36.622	100.002		0.235905	2.02864	2.94706	0.0984862	0.223943	2.50459	8.03862
488.909	2.0906	21.4383	35.9023	1.09959	3.26233	36.2089	100.002		0.254353	2.06187	2.92997	0.0961378	0.225481	2.47127	8.03909
497.64	1.98672	20.8271	36.4656	1.02763	3.01848	36.6763	100.002		0.241717	2.00311	2.97597	0.0898475	0.208628	2.5032	8.02247
506.37	1.82864	20.6843	36.3079	1.19902	3.2649	36.7171	100.002		0.223057	1.99449	2.97072	0.105102	0.22624	2.51243	8.03204
515.101	1.13147	20.8746	36.1735	1.03356	6.30951	34.4791	100.002		0.138433	2.01892	2.96868	0.0908715	0.438538	2.36642	8.02186

## Sheet: Standards
							O1d(i)																																						Average			Sample/Prefered Values
						MgO wt%	2.38127	2.29282	2.2699	2.24097	2.32884	2.27945	2.22664	2.26697	2.24852	2.2612	2.31358	2.32	2.39	2.32	2.34	2.28336	2.29698	2.22673	2.26106	2.23083	2.30493	2.30197	2.26498	2.26402	2.27525	2.21264	2.28432	2.29225	2.30369	2.28	2.29	2.27	2.29	2.26	2.25	2.29	2.31		2.28441		MgO wt%	1.01331	0.97567
						Al2O3 wt%	20.9731	21.1139	21.092	21.0933	21.2228	20.9406	21.0509	21.0648	21.11	21.0404	21.015	21.32	21.27	21.13	21.22	21.0289	21.2521	21.0008	21.1373	21.0678	21.0851	21.1596	21.0026	21.184	21.1758	20.9094	21.1023	21.1678	21.0275	21.58	21.22	21.29	21.26	21.09	21.16	21.13	21.08		21.1289		Al2O3 wt%	0.998245	1.00495
Natural almandine external standard *						SiO2 wt%	36.7354	36.6852	37.0616	36.981	36.7755	36.7549	36.5965	36.743	36.8396	36.595	36.7941	37	37.23	37.04	36.96	36.8429	36.6618	36.7309	36.9852	36.6236	37.0493	36.8726	36.8266	36.7429	36.7633	36.6996	36.7705	36.5846	36.8895	37.21	37.11	36.9	36.87	36.75	36.84	36.72	36.67		36.8353		SiO2 wt%	0.988307	0.986957
	Pref Values from 49 points					CaO wt%	3.55696	3.55886	4.07778	4.04982	4.19192	4.19419	3.87108	3.7716	3.81446	3.79233	3.94729	4.08	3.84	3.61	3.9	3.96846	3.805	3.6261	3.97987	3.98147	3.71796	3.80236	3.74752	3.79996	3.83201	3.98275	4.02523	3.9455	3.71432	3.96	3.96	3.98	4.03	3.93	3.91	3.77	4.02		3.88499		CaO wt%	0.902783	0.903264
	Ave.	STDEV	Min	Max		MnO wt%	0.22916	0.16947	0.220963	0.180885	0.182257	0.202618	0.214493	0.220679	0.220837	0.223078	0.172504	0.16	0.19	0.17	0.2	0.169507	0.229698	0.173644	0.184158	0.160059	0.190407	0.15415	0.205907	0.21942	0.179625	0.160919	0.13082	0.212996	0.213117	0.18	0.2	0.2	0.18	0.19	0.24	0.18	0.17		0.191388		MnO wt%	1.1458	0.847348
MgO wt%	2.35	0.04	2.24	2.43		FeO wt%	35.9582	35.9674	35.7057	35.4736	35.6718	35.5898	35.6977	35.9305	35.5146	35.8244	36.0026	35.88	36.24	36.66	35.89	35.4769	36.0127	36.0159	35.6551	35.4431	36.1874	35.8347	35.7867	35.8253	35.965	35.5531	35.7642	35.6819	36.1486	36.22	35.8	35.9	35.78	35.93	35.76	36	35.57		35.8464		FeO wt%	1.0198	1.02006
Al2O3 wt%	21.01	0.08	20.75	21.19		Total	99.8341	99.7877	100.428	100.02	100.373	99.9615	99.6573	99.9975	100.009	99.7364	100.245	100.76	101.16	100.93	100.51	99.77	100.258	99.7741	100.203	99.5068	100.535	100.125	99.8342	100.036	100.191	99.5184	100.077	99.8851	100.297	101.43	100.58	100.55	100.42	100.16	100.14	100.09	99.81		100.178		Total	0.998042	0.997577
SiO2 wt%	37.17	0.17	36.76	37.46
CaO wt%	3.94	0.2	3.54	4.29			02a(i)																																						Average
MnO wt%	0.2	0.03	0.14	0.26		MgO wt%	2.23843	2.24959	2.34858	2.34991	2.27312	2.37263	2.26931	2.29021	2.28542	2.31645	2.33428	2.28591	2.23151	2.31232	2.23763	2.3391	2.25336	2.3141	2.27194	2.31317	2.2311	2.34051	2.36149	2.27346	2.27271	2.274													2.29386		MgO wt%	0.952524	0.957274
FeO wt%	35.26	0.23	34.72	35.63		Al2O3 wt%	21.2849	21.168	21.2272	21.2992	21.2945	21.1469	21.2463	21.2166	21.2174	21.1875	21.236	21.0977	21.1396	21.08	21.2023	21.2427	21.2034	21.2441	21.1681	21.3192	21.2888	21.2515	21.3725	21.1859	21.2053	21.2173													21.2209		Al2O3 wt%	1.01308	1.00752
Total	100.03					SiO2 wt%	36.8549	36.826	36.8578	36.8786	37.098	36.7511	37.0027	37.0399	36.866	36.8835	36.9825	36.8517	36.8	37.0469	36.9561	37.0442	36.9471	36.8469	36.8715	36.9006	36.9065	36.632	36.9603	36.9115	36.9941	36.985													36.9114		SiO2 wt%	0.991522	0.990744
						CaO wt%	4.27877	4.0235	3.73774	4.21984	4.26086	3.50479	4.0035	4.44162	4.05187	3.71431	3.9663	4.57182	4.34348	3.85718	3.99362	4.05579	4.09972	4.26073	3.92335	4.28587	4.43271	3.8648	3.78037	4.31858	4.09489	4.15731													4.08628		CaO wt%	1.08598	1.02119
						MnO wt%	0.267423	0.257663	0.289825	0.239991	0.28537	0.236278	0.227922	0.267687	0.1996	0.249618	0.19782	0.267184	0.278939	0.219271	0.270924	0.261016	0.258094	0.218499	0.230197	0.240329	0.206401	0.236018	0.248055	0.26805	0.250299	0.290511													0.248576		MnO wt%	1.33712	1.28831
						FeO wt%	35.2305	35.3196	35.5186	35.0586	34.9725	35.7568	35.3775	34.72	35.2692	35.7153	35.4494	35.0012	34.9371	35.3127	35.2402	35.3777	35.2993	35.0591	35.4603	35.018	34.9604	35.4322	35.7894	34.9656	35.0819	34.9614													35.2417		FeO wt%	0.999164	1.00169
* GEO MkII standard block made by P&H Developments ltd						Total	100.155	99.8443	99.9797	100.046	100.184	99.7684	100.127	99.976	99.8896	100.067	100.166	100.075	99.7306	99.8283	99.9008	100.32	100.061	99.9434	99.9254	100.077	100.026	99.757	100.512	99.9231	99.8992	99.8855													100.003		Total	1.00125	0.998144
							02b(i)																																						Average
						MgO wt%	2.27679	2.28832	2.33084	2.25205	2.35226	2.2829	2.31118	2.37319	2.29776	2.29012	2.28886	2.26052	2.28917	2.27092	2.35326	2.33486	2.34106	2.30215	2.31101	2.3622	2.3247	2.35637	2.36904	2.35041	2.37	2.33	2.33	2.31											2.31821		MgO wt%	0.968846	0.973751
						Al2O3 wt%	21.1473	21.1321	21.2288	21.1431	21.0081	21.1954	21.1677	21.1204	21.0729	21.0348	21.1026	21.2078	21.1674	21.0729	21.0491	21.0438	21.0898	21.0338	21.176	21.101	20.9924	20.9767	21.1695	21.1031	21.22	21.24	21.33	21.13											21.1234		Al2O3 wt%	1.00653	1.00581
						SiO2 wt%	36.8661	36.9016	36.972	36.7566	36.7135	36.8713	36.602	36.8291	36.8347	37.0455	36.8167	36.6923	36.924	36.9099	36.841	36.6263	36.8286	36.8547	36.8075	37.0707	36.8043	36.7694	36.8517	36.6543	37.08	37.24	36.89	36.9											36.8555		SiO2 wt%	0.991823	0.992779
						CaO wt%	4.17577	3.88019	4.01869	4.07178	3.792	4.06863	4.08673	3.60447	4.05131	4.13634	4.00293	4.12031	4.08284	3.90717	3.70513	3.50731	4.06392	3.79297	3.92772	4.02964	3.62733	3.57967	3.67505	4.12336	3.79	4.25	4.03	3.61											3.91826		CaO wt%	1.05984	0.984819
						MnO wt%	0.2585	0.258679	0.281309	0.211129	0.233198	0.263801	0.247981	0.248241	0.302336	0.242127	0.246334	0.267152	0.247745	0.2975	0.240333	0.220459	0.304034	0.263683	0.257881	0.238205	0.260526	0.260705	0.283475	0.253277	0.21	0.24	0.29	0.3											0.258165		MnO wt%	1.2925	1.2934
						FeO wt%	35.2256	35.4589	35.5253	35.52	35.659	35.4103	35.4514	35.7964	35.4338	35.4616	35.7287	35.1202	35.4177	35.472	35.9197	35.995	35.5314	35.6681	35.4983	35.1055	35.9827	35.9772	35.9304	35.3069	36.03	35.59	35.54	35.67											35.5866		FeO wt%	0.999024	1.00564
						Total	99.95	99.9198	100.357	99.9547	99.758	100.092	99.8669	99.9718	99.9927	100.321	100.186	99.6683	100.129	99.9304	100.109	99.7277	100.159	99.9154	99.9784	100.046	99.992	99.92	100.279	99.7913	100.7	100.88	100.42	99.91											100.069		Total	0.9992	0.998898
							03(i)																																						Average
						MgO wt%	2.28827	2.34098	2.28187	2.20358	2.26799	2.25985	2.36172	2.25253	2.30739	2.28871	2.28693	2.31849	2.27976	2.31137	2.36814	2.32992	2.35	2.3	2.29	2.24	2.3025	2.32442	2.25324	2.29555	2.26299	2.32388	2.3128	2.26406	2.26249	2.27393									2.29345		MgO wt%	0.973731	0.996161
						Al2O3 wt%	21.072	21.0588	21.1961	21.2032	21.1978	20.9957	21.0435	21.1414	21.0662	21.2481	21.0156	21.0075	21.0729	21.0603	20.8416	21.1601	21.14	21.14	21.02	21	21.1889	21.0688	21.1543	21.1332	21.1311	21.1731	21.1957	21.0077	21.1705	21.1122									21.1005		Al2O3 wt%	1.00295	1.00232
						SiO2 wt%	36.7416	36.848	36.9055	36.7907	36.8847	36.745	36.8791	36.697	36.7984	36.8293	36.873	36.743	36.7735	36.8927	36.7362	37.0377	37.08	36.98	36.8	36.35	36.9293	36.694	36.585	36.9	36.7835	36.904	36.9047	36.6758	36.7958	36.8882									36.8149		SiO2 wt%	0.988475	0.991337
						CaO wt%	4.07909	4.37315	4.04652	4.55949	4.30719	3.99208	4.27935	4.21212	3.95553	4.31757	4.21118	4.16319	4.2126	4.00771	4.23455	4.228	4.22	4.09	4.08	4.04	4.04922	3.93363	4.3053	4.25885	4.22821	4.06183	4.0449	4.08733	4.17147	4.33563									4.16952		CaO wt%	1.0353	1.10994
						MnO wt%	0.368113	0.328733	0.30425	0.304643	0.318315	0.348436	0.333063	0.323232	0.359593	0.279843	0.302238	0.312491	0.376656	0.327362	0.291	0.321368	0.34	0.27	0.33	0.32	0.34736	0.337736	0.34201	0.332251	0.367239	0.248278	0.310376	0.330593	0.343414	0.323403									0.324733		MnO wt%	1.84056	1.64367
						FeO wt%	35.3488	35.1446	35.5161	34.6988	35.2533	35.411	35.2037	35.2929	35.4499	35.1403	35.3014	35.4627	35.2371	35.4543	35.1407	35.2802	35.52	35.48	35.23	35.06	35.2719	35.5517	35.2572	35.1985	35.255	35.3349	35.473	35.1631	35.2909	35.1398									35.2854		FeO wt%	1.00252	0.996726
						Total	99.8978	100.094	100.25	99.7604	100.229	99.7521	100.1	99.9192	99.937	100.104	99.9903	100.007	99.9525	100.054	99.6123	100.357	100.66	100.26	99.75	99.01	100.089	99.9103	99.897	100.118	100.028	100.046	100.241	99.5286	100.035	100.073									99.9888		Total	0.998679	1.00064
							04a(i)																																						Average
						MgO wt%	2.20346	2.29459	2.29001	2.31194	2.3075	2.25849	2.35142	2.27319	2.28401	2.2855	2.23703	2.34854	2.23498	2.33832	2.24179	2.28301	2.29474	2.24616	2.32852	2.23895	2.28409	2.24579	2.25579	2.26726	2.23851	2.30076	2.31527	2.36645	2.33744	2.31886	2.24863	2.31089							2.28568		MgO wt%	0.937641	0.976421
						Al2O3 wt%	21.1016	21.1579	21.0922	21.0487	21.0928	21.12	21.0931	21.0769	21.2101	21.1233	21.1429	21.1765	21.1417	21.055	21.2474	21.1327	21.0935	21.138	20.9871	21.2244	21.0732	21.2753	21.1343	21.0274	21.1088	21.1123	21.0858	21.0395	21.0169	21.0203	21.2404	21.1832							21.1179		Al2O3 wt%	1.00436	1.00704
						SiO2 wt%	36.7243	36.7929	36.9716	36.9709	36.798	36.8175	36.9253	36.8097	36.8258	36.7694	36.8813	36.7839	36.8672	36.9596	36.9301	36.7068	36.6356	36.6706	36.8818	36.816	36.754	36.8369	36.7744	36.848	36.9911	36.7514	36.9151	36.8191	36.7169	36.8006	36.7276	36.9743							36.8265		SiO2 wt%	0.988008	0.989855
						CaO wt%	4.23818	4.02298	4.29879	4.12128	4.15757	4.16092	4.05521	4.15754	4.07499	3.9065	4.18701	3.8746	4.20821	4.09206	4.22568	4.05979	4.15858	4.3018	3.92812	4.1537	4.2504	4.21333	4.28099	4.11318	4.02121	3.96299	4.26287	4.05677	3.90243	3.91496	4.22377	4.17582							4.11757		CaO wt%	1.07568	1.02106
						MnO wt%	0.277913	0.278132	0.301317	0.251298	0.294791	0.274682	0.239128	0.259223	0.251542	0.251708	0.267256	0.267555	0.28189	0.241895	0.307503	0.238227	0.30062	0.230633	0.273348	0.283667	0.317787	0.258365	0.300772	0.240771	0.313999	0.304066	0.288166	0.308235	0.270862	0.230882	0.313998	0.263523							0.274492		MnO wt%	1.38957	1.39066
						FeO wt%	35.2454	35.4122	35.455	35.4129	35.1818	35.2712	35.3012	35.4538	35.4373	35.5109	35.2184	35.6344	35.2161	35.357	35.2934	35.3767	35.3129	35.1965	35.6264	35.4685	35.4233	35.2171	35.2204	35.273	35.5629	35.4743	35.4047	35.3476	35.4328	35.6763	35.1272	35.383							35.3726		FeO wt%	0.999585	1.00432
						Total	99.7908	99.9587	100.409	100.117	99.8325	99.9027	99.9653	100.03	100.084	99.948	99.9338	100.086	99.9501	100.044	100.246	99.9462	99.796	99.7837	100.025	100.185	100.103	100.047	99.9667	99.7696	100.237	99.9059	100.272	99.9377	99.6774	99.9619	99.8816	100.291							100.003		Total	0.997608	0.999287
							04b(i)																																						Average
						MgO wt%	2.26699	2.26912	2.33959	2.25137	2.26369	2.30671	2.21987	2.25184	2.33219	2.30409	2.24258	2.30407	2.32551	2.33781	2.36003	2.26055	2.32	2.35	2.23	2.26	2.31	2.22	2.26	2.32	2.2	2.35	2.26	2.23											2.28379		MgO wt%	0.964677	0.965585
						Al2O3 wt%	20.9375	21.0662	21.0162	21.1267	21.0972	21.036	21.0141	21.1135	21.1109	21.1208	20.934	21.0234	21.1	21.1406	20.9962	21.1697	21.27	21.14	20.83	21.13	21.12	21.14	21.12	20.94	21.06	21.13	21.41	21.17											21.088		Al2O3 wt%	0.996549	1.00267
						SiO2 wt%	36.6381	36.7222	36.7607	36.7858	36.6575	36.8359	36.5632	36.986	36.4973	36.8149	36.8396	36.608	36.9575	36.7829	36.8247	36.5658	36.72	36.93	36.54	36.73	36.63	36.75	36.96	36.82	36.82	36.93	37.04	37.02											36.7761		SiO2 wt%	0.985691	0.987951
						CaO wt%	3.69252	3.8149	3.81564	3.74893	3.69124	3.74585	3.91215	3.56708	3.43267	3.7492	3.79362	3.62916	3.78897	3.87294	3.65195	3.66575	3.79	3.86	3.91	3.79	3.74	4.06	3.83	3.95	3.95	3.48	3.94	4.05											3.78295		CaO wt%	0.937188	0.968249
						MnO wt%	0.20789	0.267539	0.251029	0.201015	0.193739	0.193927	0.228956	0.189314	0.262498	0.171796	0.207463	0.237329	0.220522	0.160536	0.213624	0.224018	0.24	0.25	0.21	0.22	0.23	0.21	0.25	0.22	0.23	0.28	0.19	0.21											0.2204		MnO wt%	1.03945	1.33769
						FeO wt%	36.1134	35.9195	35.9574	35.9114	36.168	35.7438	35.737	36.2487	36.2045	35.9761	35.9603	35.9949	36.0554	35.7193	35.7871	36.0771	36.33	36.27	35.56	35.77	35.93	35.94	36.03	35.79	35.91	36.27	35.93	35.76											35.9666		FeO wt%	1.0242	1.01871
						Total	99.8565	100.059	100.141	100.025	100.071	99.8622	99.6753	100.356	99.8401	100.137	99.9776	99.7969	100.448	100.014	99.8335	99.9629	100.67	100.8	99.27	99.9	99.97	100.43	100.45	100.16	100.16	100.44	100.77	100.44											100.126		Total	0.998265	1.00029
							06(i)																																						Average
						MgO wt%	2.25	2.32	2.24	2.29	2.29664	2.32761	2.32182	2.27257	2.37874	2.2684	2.2538	2.28612	2.34046	2.32267	2.37506	2.29673	2.31456	2.33676	2.35292	2.22729	2.33842	2.26018	2.33	2.23	2.28	2.35													2.30234		MgO wt%	0.957447	0.987234
						Al2O3 wt%	21.12	21.08	20.93	20.88	21.0492	21.1383	21.1376	21.1067	21.0949	20.9827	20.9723	21.1341	20.9122	21.0258	21.0649	21.0417	21.0137	21.0918	21.0966	21.2142	20.9839	21.1569	21.06	21.21	20.88	21													21.053		Al2O3 wt%	1.00524	1.00333
						SiO2 wt%	36.58	36.75	36.39	36.63	36.6464	36.7023	36.8275	36.8236	36.7238	36.6286	36.739	36.6977	36.647	36.8281	36.7383	36.8279	36.84	36.7988	36.6996	36.7254	36.7039	36.7718	36.64	36.87	36.39	36.57													36.6996		SiO2 wt%	0.984127	0.988701
						CaO wt%	3.56	3.64	3.62	3.45	3.73454	3.49641	3.79935	3.6904	3.55293	3.94945	3.78958	3.58391	3.60695	3.63108	3.5676	3.95158	3.5835	3.48482	3.70885	3.92523	3.48187	3.77728	3.48	3.88	3.45	3.5													3.64982		CaO wt%	0.903553	0.923858
						MnO wt%	0.22	0.23	0.21	0.2	0.219679	0.229764	0.25128	0.271501	0.253058	0.182282	0.199452	0.169712	0.212769	0.253567	0.180384	0.220646	0.223334	0.253995	0.21934	0.179782	0.226631	0.22705	0.21	0.22	0.28	0.18													0.220163		MnO wt%	1.1	1.15
						FeO wt%	36.07	36.13	35.66	35.93	35.7976	36.1429	35.933	36.0091	36.0658	35.7273	36.0509	36.1187	36.2012	36.0065	36.0668	35.6645	36.1091	35.9556	35.6827	35.8764	36.0652	35.9668	36.28	35.75	35.77	36.13													35.9677		FeO wt%	1.02297	1.02467
						Total	99.81	100.15	99.05	99.37	99.7441	100.037	100.271	100.174	100.069	99.7388	100.005	99.9902	99.9206	100.068	99.993	100.003	100.084	99.9218	99.76	100.258	99.7999	100.16	100	100.15	99.19	99.73													99.9018		Total	0.997801	1.0012
							06(ii)																																						Average
						MgO wt%	2.26134	2.3236	2.26013	2.29303	2.28748	2.29	2.25907	2.2524	2.31969	2.30276	2.25072	2.32366	2.22009	2.21234	2.26672	2.23854	2.25178	2.26352	2.2705	2.27222																			2.27098		MgO wt%	0.962274	0.988765
						Al2O3 wt%	21.1092	21.2016	20.9594	21.033	21.2336	21.144	21.088	21.1187	21.0298	21.0611	21.1608	21.084	21.0394	21.0327	21.2157	21.1517	21.1708	20.9451	21.1095	21.0743																			21.0981		Al2O3 wt%	1.00472	1.00912
						SiO2 wt%	36.9486	36.7687	36.7297	36.8103	36.9075	36.8146	36.6627	36.8058	36.881	36.7729	36.7853	36.8265	36.7137	36.8793	36.8242	36.8712	36.7623	36.7193	36.7677	36.8979																			36.8075		SiO2 wt%	0.994043	0.989204
						CaO wt%	4.17402	4.32808	4.14527	4.04832	4.28775	4.39516	4.21959	4.22574	4.0798	4.20815	4.21006	4.19466	4.08044	4.22918	4.18547	4.20845	4.13162	4.20511	4.19326	4.17596																			4.1963		CaO wt%	1.0594	1.0985
						MnO wt%	0.268971	0.279231	0.273648	0.2638	0.266702	0.215651	0.278652	0.279058	0.234003	0.224163	0.251197	0.24142	0.236398	0.185219	0.278369	0.248726	0.291525	0.271622	0.296596	0.204704																			0.254483		MnO wt%	1.34485	1.39615
						FeO wt%	35.1654	35.3327	35.3716	35.3999	35.297	35.0894	35.4386	35.3607	35.4871	35.3974	35.258	35.4183	35.6756	35.4695	35.4323	35.339	35.2746	35.3109	35.3052	35.5878																			35.3705		FeO wt%	0.997317	1.00206
						Total	99.9275	100.234	99.7398	99.8483	100.28	99.9489	99.9466	100.042	100.031	99.9665	99.9161	100.089	99.9656	100.008	100.203	100.058	99.8826	99.7155	99.9428	100.213																			99.9979		Total	0.998976	1.00204
							07a(ii)																																						Average
						MgO wt%	2.25798	2.30973	2.24762	2.35049	2.25327	2.28548	2.33203	2.29444	2.28974	2.33134	2.23274	2.23429	2.28789	2.29946	2.30227	2.23348	2.25598	2.23726	2.292	2.24338	2.27733	2.23837	2.3228	2.31378	2.30814	2.2788													2.28116		MgO wt%	0.960843	0.982865
						Al2O3 wt%	21.1077	21.1261	21.1357	20.9527	21.0206	21.153	20.9079	21.0525	21.0876	20.992	21.115	21.069	21.2376	21.0236	21.1024	21.1376	21.0761	21.0404	20.9852	21.2128	21.1752	21.0047	21.1365	21.0554	20.996	21.1473													21.0789		Al2O3 wt%	1.00465	1.00553
						SiO2 wt%	36.8837	36.6969	36.6574	36.7403	36.833	36.7457	36.9306	36.8218	36.9958	36.651	36.8452	36.7192	36.8948	36.6719	36.8765	36.7217	36.6444	36.9555	36.7315	36.8867	36.7569	36.7033	37.1346	36.8696	36.6975	36.7647													36.8012		SiO2 wt%	0.992297	0.987272
						CaO wt%	4.06835	4.13163	4.25335	4.25711	4.19028	3.68051	4.04085	3.75363	3.99955	3.74214	4.07146	4.03385	4.02868	3.71298	4.27277	4.31605	4.16645	4.03724	3.96883	4.41727	4.34491	4.03707	4.02216	4.01391	4.06962	3.98031													4.06196		CaO wt%	1.03258	1.04864
						MnO wt%	0.258623	0.258849	0.262055	0.282462	0.256951	0.277027	0.221141	0.27171	0.199977	0.250143	0.222264	0.262857	0.278526	0.268768	0.291553	0.261579	0.284538	0.254235	0.28774	0.238235	0.309637	0.249819	0.251385	0.291738	0.222716	0.263328													0.260687		MnO wt%	1.29312	1.29425
						FeO wt%	35.4513	35.4723	35.1355	35.7214	35.3407	35.9938	35.5032	35.8758	35.626	35.8105	35.6127	35.597	35.4723	35.766	35.479	35.1119	35.364	35.5522	35.5508	35.1992	35.2787	35.3643	35.576	35.3807	35.6547	35.448													35.513		FeO wt%	1.00543	1.00602
						Total	100.028	99.9955	99.6916	100.304	99.8947	100.136	99.9357	100.07	100.199	99.7772	100.099	99.9161	100.2	99.7428	100.325	99.7823	99.9134	100.077	99.816	100.198	100.143	99.5976	100.443	99.9252	99.9487	99.8824													100.002		Total	0.999976	0.999655
							07b(ii)																																						Average
						MgO wt%	2.27486	2.3059	2.34347	2.30466	2.32234	2.34381	2.31973	2.36207	2.317	2.28913	2.28702	2.37928	2.29134	2.33425	2.2819	2.33402	2.34281	2.27514	2.33155	2.30396	2.25289	2.32508	2.28373	2.33661	2.30219	2.32333	2.34168	2.38305	2.26073	2.27211									2.31419		MgO wt%	0.968023	0.981234
						Al2O3 wt%	21.0499	21.0215	21.1213	20.9524	21.1938	21.0943	21.0169	21.1291	21.0047	21.0276	21.1325	21.1136	21.0174	21.059	20.9619	21.026	20.9445	21.1407	20.9543	21.0422	21.017	21.1361	21.0205	21.1311	20.9777	21.1086	21.0951	21.0569	21.1136	21.0347									21.0565		Al2O3 wt%	1.0019	1.00055
						SiO2 wt%	36.805	36.6956	36.7344	36.6742	36.6929	36.6524	36.7075	36.8762	36.8089	36.9603	36.7921	36.7789	36.7628	36.8609	36.7277	36.8103	36.6102	36.976	36.9294	36.8634	36.6471	36.8104	36.763	36.7254	36.5969	36.9053	36.8464	36.8471	36.8983	36.687									36.7815		SiO2 wt%	0.990179	0.987237
						CaO wt%	3.97355	3.60794	3.67544	3.93796	3.53399	3.67736	3.55426	3.68762	3.8448	3.96039	3.46549	3.66889	3.87297	3.80585	3.71426	3.75818	3.51924	3.46304	3.89251	3.77731	3.9751	3.56779	4.09041	3.55571	3.8006	3.61408	3.56255	3.58459	3.96637	3.87774									3.73287		CaO wt%	1.00851	0.91572
						MnO wt%	0.30795	0.268359	0.250371	0.240486	0.272622	0.262669	0.199118	0.269097	0.273183	0.222835	0.289623	0.219933	0.202773	0.223276	0.246959	0.267028	0.251375	0.33221	0.266745	0.296647	0.230296	0.220481	0.243598	0.233661	0.238157	0.268077	0.270193	0.270346	0.302776	0.262555									0.25678		MnO wt%	1.53975	1.34179
						FeO wt%	35.7818	35.9402	35.9732	35.6922	36.2183	35.8038	36.0205	35.8497	35.6555	35.5929	35.9033	35.9691	35.8604	35.6938	35.8782	36.0488	35.9767	36.1405	35.5562	35.8053	35.6858	36.1188	35.4841	36.1463	35.7931	35.972	36.0258	35.946	35.6266	35.5863									35.8582		FeO wt%	1.0148	1.01929
						Total	100.193	99.8395	100.098	99.8018	100.234	99.8343	99.818	100.174	99.9041	100.053	99.87	100.13	100.008	99.9771	99.8109	100.244	99.6449	100.328	99.9307	100.089	99.8082	100.179	99.8852	100.129	99.7086	100.191	100.142	100.088	100.168	99.7205									100		Total	1.00163	0.998095
							07c(i)																																						Average
						MgO wt%	2.24482	2.25749	2.22377	2.25707	2.26002	2.2632	2.21622	2.2605	2.21615	2.28023	2.30154	2.31565	2.29055	2.2737	2.23789	2.33368	2.32728	2.24965	2.29714	2.25898	2.23959	2.24262	2.29617	2.20654	2.3649	2.28731	2.27319	2.29631	2.27165	2.26277	2.20807	2.27979	2.28574	2.27673	2.30121	2.30209	2.34803	2.21843	2.27176		MgO wt%	0.955244	0.960634
						Al2O3 wt%	21.1154	21.11	21.034	21.0081	21.1136	20.9723	21.0746	21.2281	21.134	20.9761	21.0648	21.0476	21.1474	21.0166	21.0239	20.9826	21.0559	21.0402	21.1235	21.0872	21.034	21.0018	21.1495	21.0859	21.0937	21.0071	21.1755	20.9948	21.0553	21.1058	21.0724	21.1334	21.1609	21.0496	21.1492	20.948	21.1724	21.1203	21.0754		Al2O3 wt%	1.00502	1.00476
						SiO2 wt%	36.6087	36.6917	36.7943	36.6952	36.8334	36.6236	36.6395	36.7434	36.6974	36.625	36.4428	36.6783	36.5785	36.7313	36.7302	36.7221	36.735	36.7275	36.693	36.7263	36.6708	36.8315	36.7181	36.7379	36.9867	36.607	36.8011	36.5257	36.7767	36.765	36.5289	36.6279	36.6227	37.0782	36.7696	36.8334	36.836	36.6895	36.7138		SiO2 wt%	0.984898	0.987133
						CaO wt%	4.20905	4.55511	4.28433	4.51413	4.16849	4.25481	3.97073	4.18192	4.26105	4.60082	4.00448	4.39354	3.94819	4.12485	4.18835	3.958	4.3135	4.15783	3.98171	4.25219	4.15636	4.49534	3.98483	4.03158	4.18868	4.12317	4.25968	3.92628	4.07296	4.06498	4.07333	3.78283	3.85021	4.0351	4.02463	3.72719	3.91338	4.08553	4.13471		CaO wt%	1.06829	1.15612
						MnO wt%	0.280603	0.240799	0.265221	0.27575	0.251114	0.251466	0.266767	0.2055	0.271982	0.282507	0.268341	0.268781	0.221018	0.17103	0.246374	0.257013	0.280879	0.281206	0.255238	0.245319	0.242118	0.303057	0.278012	0.247462	0.250519	0.270865	0.26623	0.266536	0.230167	0.190233	0.28231	0.242101	0.213336	0.2541	0.229125	0.289006	0.30103	0.27103	0.255635		MnO wt%	1.40302	1.20399
						FeO wt%	35.4261	35.277	35.2641	35.3573	35.618	35.3863	35.7879	35.4385	35.4281	35.2225	35.8132	35.3964	35.8452	35.6548	35.6421	35.6837	35.3607	35.4822	35.7435	35.3668	35.4905	35.397	35.915	35.3459	35.4835	35.2928	35.685	35.5621	35.6459	35.6937	35.5307	35.9823	35.8811	35.4215	35.4944	35.9365	35.3509	35.6856	35.5523		FeO wt%	1.00471	1.00048
						Total	99.8847	100.132	99.8658	100.108	100.245	99.7517	99.9557	100.058	100.009	99.9872	99.8951	100.1	100.031	99.9723	100.069	99.937	100.073	99.9386	100.094	99.9368	99.8333	100.271	100.342	99.6552	100.368	99.5882	100.461	99.5717	100.053	100.083	99.6957	100.048	100.014	100.115	99.9682	100.036	99.9217	100.07	100.004		Total	0.998547	1.00102
							07c(ii)																																						Average
						MgO wt%	2.24373	2.26662	2.28967	2.31309	2.31518	2.31841	2.24276	2.26628	2.26385	2.30646	2.34778	2.25959	2.28	2.32	2.22	2.34	2.31	2.38	2.31	2.26	2.24	2.26	2.28	2.34															2.29056		MgO wt%	0.954778	0.964517
						Al2O3 wt%	21.0474	21.2048	21.0528	21.1324	21.1347	21.0348	21.1591	21.0571	21.0597	21.1061	21.0895	21.0355	21.2	21.34	20.93	21.08	20.99	20.92	21.25	21.25	20.99	21.12	21.12	21.2															21.1043		Al2O3 wt%	1.00178	1.00927
						SiO2 wt%	36.9321	36.9021	36.9286	36.9994	36.7548	36.8757	36.9701	36.8296	36.9861	36.7343	36.765	36.8526	37.2	37.29	36.71	36.91	36.51	36.59	37.14	37.04	36.95	36.98	37.06	36.92															36.9096		SiO2 wt%	0.993601	0.992792
						CaO wt%	4.36832	4.29464	4.1437	3.91603	4.25278	4.11941	4.09989	4.27849	4.33904	4.23514	3.93658	4.31653	4.32	4.45	4.26	4.16	4.15	3.94	4.47	4.34	4.25	4.21	4.31	4.09															4.21877		CaO wt%	1.10871	1.09001
						MnO wt%	0.337552	0.288298	0.415383	0.426096	0.377584	0.328359	0.304447	0.406508	0.377308	0.308191	0.425029	0.354645	0.38	0.34	0.38	0.39	0.42	0.39	0.33	0.32	0.34	0.37	0.37	0.34															0.363308		MnO wt%	1.68776	1.44149
						FeO wt%	34.8473	35.2916	35.0239	35.3356	35.1352	35.3334	35.3362	35.0511	35.1492	35.1337	35.5203	35.1199	35.31	35.39	35.08	35.14	35.07	35.39	35.39	35.31	35.18	35.62	35.42	35.41															35.2495		FeO wt%	0.988295	1.0009
						Total	99.7764	100.248	99.8541	100.123	99.9702	100.01	100.112	99.8891	100.175	99.8239	100.084	99.9388	100.69	101.14	99.58	100.02	99.46	99.62	100.89	100.53	99.96	100.55	100.56	100.29															100.137		Total	0.997464	1.00218
							08(i)																																						Average
						MgO wt%	2.33279	2.22568	2.18704	2.28859	2.37	2.36	2.21	2.41	2.43	2.25	2.32	2.29	2.32	2.28	2.32718	2.24056	2.27536	2.29706	2.25895	2.37921	2.35858	2.30995	2.29864	2.35043	2.42	2.28	2.33	2.33	2.35	2.25	2.31	2.39	2.36	2.31	2.39	2.35			2.31778		MgO wt%	0.992677	0.947098
						Al2O3 wt%	21.2818	21.3369	21.0515	21.2469	21.4	21.69	21.05	21.39	21.51	21.4	21.35	21.37	21.35	21.2	21.3275	21.1772	21.0844	21.2304	21.2222	21.1155	21.2472	21.0495	21.0608	21.2346	21.57	21.56	21.43	21.33	21.31	21.37	21.64	21.55	21.52	21.47	21.4	21.31			21.3288		Al2O3 wt%	1.01294	1.01556
						SiO2 wt%	36.781	36.8968	37.0599	36.8473	37.32	37.56	36.75	37.17	37.68	37.57	37.34	37.06	37.07	37.07	36.8911	36.9299	36.9623	36.9021	36.8367	36.9075	36.9277	37.0691	36.9396	36.9108	37.76	37.56	37.36	37.24	37.07	37.38	37.65	37.48	37.22	37.23	37.33	37.28			37.167		SiO2 wt%	0.989535	0.992651
						CaO wt%	3.99342	4.01612	4.0645	3.77767	3.38	3.98	3.88	3.4	3.63	4.17	4.06	4.01	3.93	4.04	3.80989	4.07821	4.02412	3.7986	4.06214	3.59856	3.36797	3.78991	3.63952	3.76271	3.61	4.02	4.04	3.86	3.9	3.98	3.95	3.84	3.78	3.87	3.88	3.74			3.8537		CaO wt%	1.01356	1.01932
						MnO wt%	0.237233	0.247298	0.219703	0.229858	0.23	0.25	0.22	0.19	0.29	0.26	0.27	0.17	0.2	0.22	0.265121	0.235848	0.208658	0.238655	0.158523	0.228008	0.159903	0.189996	0.241963	0.252192	0.21	0.19	0.21	0.23	0.2	0.2	0.24	0.21	0.21	0.2	0.18	0.17			0.218416		MnO wt%	1.18617	1.23649
						FeO wt%	35.3181	35.324	35.492	35.5281	36.35	36.05	35.37	36.21	36.57	35.48	35.76	35.19	35.65	35.31	35.5753	35.1217	35.5811	35.4304	35.4001	35.7179	36.1482	35.6292	35.6189	35.549	36.64	35.98	35.79	35.85	36.12	35.88	36.12	36.35	36.08	35.95	35.9	35.98			35.7782		FeO wt%	1.00165	1.00182
						Total	99.9443	100.047	100.075	99.9185	101.04	101.9	99.48	100.78	102.11	101.14	101.09	100.11	100.52	100.12	100.196	99.7834	100.136	99.8972	99.9387	99.9467	100.209	100.038	99.7995	100.06	102.21	101.6	101.17	100.84	100.96	101.06	101.91	101.82	101.18	101.03	101.07	100.83			100.666		Total	0.999143	1.00017
							09a(i)																																						Average
						MgO wt%	2.31897	2.27079	2.33054	2.34171	2.26054	2.31166	2.35649	2.25838	2.33746	2.329	2.24927	2.31009	2.33946	2.34086	2.22181	2.22293	2.28854	2.34944	2.26605	2.27725	2.27	2.31	2.29	2.32	2.34	2.36													2.30274		MgO wt%	0.986795	0.966293
						Al2O3 wt%	21.1371	21.3257	21.204	21.0854	21.2432	21.2001	21.2484	21.1648	21.1746	21.2264	21.1352	21.2568	21.2151	21.1678	21.3392	21.1722	21.0546	21.1947	21.1365	21.1774	21.55	21.45	21.24	21.26	21.3	21.26													21.2277		Al2O3 wt%	1.00605	1.01502
						SiO2 wt%	37.0048	36.8361	36.9003	36.9492	36.9288	36.8383	36.965	36.8935	36.9868	36.8513	36.9396	36.9417	36.9815	36.9236	36.8919	37.1477	36.7957	37.0136	37.069	36.8774	37.52	37.4	37.28	37.23	37.32	37.23													37.0275		SiO2 wt%	0.995556	0.991018
						CaO wt%	3.89784	3.81098	3.81452	3.81649	3.94855	3.84288	3.6945	4.05708	3.82046	3.91116	3.98329	3.946	3.77913	3.62133	4.00913	3.88272	3.90047	4.07169	3.97061	3.97265	4.05	4.14	3.94	3.95	3.74	3.77													3.89775		CaO wt%	0.989299	0.967253
						MnO wt%	0.226963	0.236952	0.23903	0.239153	0.207299	0.237093	0.239643	0.139899	0.216067	0.216195	0.217991	0.208206	0.219949	0.270099	0.16787	0.237113	0.199003	0.219015	0.180482	0.190607	0.25	0.22	0.21	0.24	0.23	0.22													0.218409		MnO wt%	1.13481	1.18476
						FeO wt%	35.4259	35.5132	35.735	35.3748	35.4876	35.4652	35.6969	35.2946	35.5333	35.4068	35.3641	35.4347	35.5518	35.5831	35.4107	35.3397	35.4724	35.361	35.4848	35.4429	35.95	35.83	35.78	35.76	35.85	35.65													35.5461		FeO wt%	1.00471	1.00718
						Total	100.012	99.9937	100.223	99.8067	100.076	99.8952	100.201	99.8083	100.069	99.9408	99.8894	100.097	100.087	99.9068	100.041	100.002	99.7106	100.209	100.107	99.9382	101.59	101.35	100.74	100.75	100.78	100.49													100.22		Total	0.999816	0.999637
							09b(ii)																																						Average
						MgO wt%	2.31	2.31	2.29	2.34	2.25415	2.31603	2.32076	2.3327	2.32016	2.32185	2.26592	2.31754	2.32672	2.27879	2.23097	2.33264	2.29496	2.31681	2.30714	2.30963	2.33506	2.3477	2.27894	2.31075	2.26784	2.30005	2.34281	2.27504	2.25926	2.35143	2.30701	2.2787	2.28626	2.30796					2.30428		MgO wt%	0.982979	0.982979
						Al2O3 wt%	21.34	21.3	21.14	21.11	21.189	21.1751	21.1605	21.2377	21.2072	21.1733	21.2318	21.2674	21.1385	21.1234	21.2893	21.2541	21.1298	21.2155	21.2197	21.1733	21.2269	21.23	21.1374	21.2151	21.2169	21.1746	21.1945	21.1013	21.2471	21.2835	21.2504	21.1252	21.2007	21.2554					21.204		Al2O3 wt%	1.01571	1.0138
						SiO2 wt%	37	36.83	36.63	36.81	36.7276	36.7757	36.7269	36.8363	36.8164	36.7939	36.8137	36.8608	36.8216	36.738	37.0361	36.9118	36.7699	36.8464	36.8152	36.7459	37.0791	36.7269	36.8611	36.713	36.9003	36.7301	36.8695	36.7484	36.8611	36.9296	37.0116	36.7876	36.8117	36.8467					36.8289		SiO2 wt%	0.995426	0.990853
						CaO wt%	4.16	4.21	4.26	3.86	4.32797	4.41148	4.26656	4.07715	4.06768	4.19909	4.20244	4.2355	4.07919	4.29007	4.37191	4.27484	4.03387	4.15812	4.33702	4.24258	4.26752	3.96993	4.31904	4.06373	4.31394	4.23693	3.95101	4.23217	4.30766	3.93915	4.2461	4.29868	4.18979	4.12207					4.19186		CaO wt%	1.05584	1.06853
						MnO wt%	0.27	0.31	0.3	0.27	0.280516	0.290757	0.334433	0.294123	0.29619	0.316166	0.299461	0.339639	0.297029	0.287326	0.300131	0.290329	0.313409	0.303512	0.31686	0.287465	0.312012	0.302279	0.298551	0.268923	0.272141	0.302638	0.317669	0.288106	0.281153	0.291417	0.308265	0.338322	0.302148	0.352745					0.300992		MnO wt%	1.35	1.55
						FeO wt%	35.33	35.32	34.88	35.5	35.1046	35.1715	35.1155	35.315	35.2664	35.2427	35.017	35.1427	35.3959	35.0141	35.0953	35.0196	35.304	35.1265	35.1121	35.0806	35.1869	35.0643	35.1893	35.3385	35.0357	35.2472	35.5492	35.129	34.873	35.3921	34.9532	35.0661	35.0895	35.2039					35.1727		FeO wt%	1.00199	1.0017
						Total	100.41	100.28	99.5	99.9	99.8839	100.141	99.9246	100.093	99.9741	100.047	99.8303	100.164	100.059	99.7317	100.324	100.083	99.8459	99.9668	100.108	99.8395	100.407	99.6411	100.084	99.91	100.007	99.9915	100.225	99.774	99.8293	100.187	100.077	99.8946	99.8801	100.089					100.003		Total	1.0038	1.0025
							10(i)																																						Average
						MgO wt%	2.36891	2.31256	2.2251	2.36816	2.32796	2.28073	2.27762	2.31934	2.30937	2.34118	2.31154	2.2841	2.35305	2.30617	2.35649	2.28905	2.35361	2.32506	2.24003	2.23108	2.33549	2.37645	2.30276	2.4221	2.22745	2.32811													2.31436		MgO wt%	1.00805	0.984068
						Al2O3 wt%	21.1629	21.2263	21.2386	21.193	21.2561	21.3622	21.2246	21.2723	21.1855	21.1784	21.2821	21.2351	21.3147	21.2266	21.2681	21.1787	21.0938	21.3295	21.1019	21.2498	21.239	21.1084	21.3842	21.0605	21.131	21.3112													21.2236		Al2O3 wt%	1.00728	1.0103
						SiO2 wt%	37.0769	36.9714	37.1751	37.1078	37.0214	37.0816	36.9293	37.1593	36.9499	37.1357	36.8651	37.0443	37.0508	36.8497	36.9482	36.8935	36.9782	36.9842	37.0596	36.8674	36.8788	37.0546	36.9425	37.1389	36.8922	37.0906													37.0057		SiO2 wt%	0.997495	0.994658
						CaO wt%	3.74504	3.5328	3.99916	3.79307	3.78171	3.77501	3.85902	3.83239	3.57169	4.17299	3.90571	3.74033	3.89234	3.79783	3.63914	3.75205	3.63381	3.72404	3.82589	4.07544	3.81263	3.86422	4.12331	3.73162	3.89804	3.92993													3.82343		CaO wt%	0.950518	0.896651
						MnO wt%	0.235908	0.186973	0.200459	0.200691	0.22592	0.206446	0.169081	0.228948	0.244636	0.244894	0.219198	0.209459	0.225501	0.19627	0.218746	0.189095	0.305279	0.236447	0.227967	0.188402	0.199614	0.189716	0.255862	0.206765	0.218768	0.258679													0.218836		MnO wt%	1.17954	0.934865
						FeO wt%	35.5238	35.6331	35.351	35.1611	35.3516	35.3415	35.318	35.4173	35.7169	34.9512	35.2909	35.598	35.384	35.3581	35.8943	35.4006	35.7078	35.3784	35.553	35.2808	35.6312	35.3571	35.1121	35.3174	35.3807	35.3296													35.4131		FeO wt%	1.00748	1.01058
						Total	100.114	99.8632	100.189	99.8239	99.9648	100.047	99.7776	100.229	99.9779	100.024	99.8746	100.111	100.22	99.7346	100.325	99.703	100.073	99.9776	100.008	99.893	100.097	99.9505	100.121	99.8773	99.7481	100.248													99.999		Total	1.00084	0.998333
							f02(i)																																						Average
						MgO wt%	2.29783	2.35892	2.2785	2.23971	2.26999	2.30106	2.24986	2.3112	2.31505	2.3163	2.2538	2.35525	2.35314	2.37464	2.30061	2.32223	2.32737	2.26894	2.2923	2.29362	2.26216	2.29352	2.2227	2.31498	2.2631	2.34351	2.29775	2.23877	2.25633	2.34801	2.22735	2.28772	2.27157	2.24264	2.25619	2.25717			2.29066		MgO wt%	0.977798	1.0038
						Al2O3 wt%	21.138	21.0213	21.2292	20.9608	21.1634	21.136	21.1686	21.081	21.1236	21.0555	21.0856	21.0069	21.0571	20.9878	21.0823	21.1184	21.137	21.0028	21.2162	21.0099	21.1002	21.0223	21.0146	20.9865	21.162	21.0221	21.1093	21.1284	21.2035	20.9305	21.1549	21.0549	21.281	20.9612	21.0478	21.0368			21.0833		Al2O3 wt%	1.00609	1.00054
						SiO2 wt%	36.7055	36.8171	37.0081	36.7694	36.6568	36.7772	36.7177	36.6791	36.6434	36.6035	36.742	36.8021	36.7009	36.6402	36.7602	36.6098	36.7765	36.7549	36.9249	36.7972	36.8953	36.6963	36.9675	36.9184	36.7655	36.7515	36.774	36.8598	36.8467	36.7015	36.6374	36.8412	36.7635	36.7594	36.6707	36.9473			36.769		SiO2 wt%	0.987504	0.990506
						CaO wt%	4.17787	3.63294	4.26592	4.05759	4.33181	4.17562	4.25973	3.88202	3.98427	3.97648	4.30727	3.99892	3.99933	3.91058	4.08557	3.97954	4.24344	4.02587	3.9892	4.20993	4.43424	4.14636	4.21302	4.1144	4.26813	3.92241	4.17591	4.32763	3.89821	4.03092	4.06862	4.33775	3.96528	4.00685	4.28176	4.14316			4.10635		CaO wt%	1.06037	0.922066
						MnO wt%	0.318314	0.318504	0.351311	0.281219	0.307291	0.287632	0.31998	0.290151	0.288139	0.288295	0.29049	0.330738	0.313079	0.293041	0.327242	0.357265	0.361144	0.301187	0.347318	0.32766	0.320306	0.310476	0.303095	0.283054	0.307702	0.297904	0.359648	0.30983	0.31226	0.292241	0.366275	0.30701	0.318817	0.269117	0.330909	0.290924			0.313321		MnO wt%	1.59157	1.59252
						FeO wt%	35.3626	35.8218	35.1411	35.4436	35.1501	35.4283	35.3077	35.7186	35.6001	35.6889	35.6101	35.409	35.6102	35.66	35.4513	35.6075	35.2316	35.5903	35.357	35.2383	35.1736	35.3242	35.2601	35.4323	35.1872	35.54	35.3853	35.2807	35.6178	35.4418	35.4891	35.2962	35.6078	35.4238	35.337	35.4626			35.4358		FeO wt%	1.00291	1.01593
						Total	100	99.9705	100.274	99.7523	99.8794	100.106	100.024	99.9619	99.9546	99.929	100.289	99.9029	100.034	99.8662	100.007	99.9946	100.077	99.9439	100.127	99.8766	100.186	99.7931	99.981	100.05	99.9536	99.8774	100.102	100.145	100.135	99.745	99.9436	100.125	100.208	99.663	99.9243	100.138			99.9983		Total	0.999702	0.999406
							f04(i)																																						Average
						MgO wt%	2.27308	2.31494	2.22182	2.22374	2.2713	2.3528	2.27755	2.27931	2.24439	2.32555	2.29967	2.27124	2.28393	2.27528	2.26328	2.25454	2.23217	2.3345	2.2524	2.2436	2.19988	2.21109	2.25592	2.24742	2.30702	2.29847	2.27122	2.22215	2.30605	2.31726	2.30642	2.32777	2.25495	2.22586					2.27196		MgO wt%	0.96727	0.985082
						Al2O3 wt%	21.0958	20.9442	20.9861	21.1357	21.0992	21.1253	21.153	21.1391	20.984	21.0592	20.9983	21.0642	21.1711	21.0737	21.0004	21.0724	21.0995	21.0105	20.9792	21.03	21.0948	21.136	21.1542	21.0386	21.1826	21.0859	20.986	21.1205	20.9831	21.0443	21.0787	21.1305	21.1237	21.1557					21.0746		Al2O3 wt%	1.00408	0.99687
						SiO2 wt%	36.7283	36.62	36.7509	36.9243	36.7791	36.6677	36.8842	36.8321	36.9728	36.7915	36.7244	36.8322	36.9699	36.7721	36.9135	36.744	36.7146	36.7962	36.9154	36.7353	36.7451	36.7946	36.7576	36.7111	36.9323	36.8055	36.9249	36.4533	36.8571	36.937	36.7623	36.6121	36.6556	37.0403					36.7958		SiO2 wt%	0.988116	0.985203
						CaO wt%	4.47638	3.87154	4.42344	3.97242	4.19393	4.02767	4.1923	4.48803	4.2703	4.00512	4.19765	4.07014	4.2501	4.47108	4.11596	4.20847	4.11082	3.86052	4.53469	4.05843	4.21895	4.15082	4.21501	4.09881	3.91494	4.02732	4.01753	4.28269	4.19463	3.84885	3.89083	4.06356	4.03464	4.18866					4.14548		CaO wt%	1.13614	0.982625
						MnO wt%	0.259211	0.229499	0.222182	0.333562	0.288893	0.249237	0.251941	0.312649	0.297928	0.278271	0.251055	0.271343	0.208533	0.258329	0.290421	0.270545	0.202006	0.252652	0.239193	0.269232	0.251128	0.261311	0.24736	0.227712	0.279639	0.219853	0.292735	0.363624	0.268377	0.29836	0.220614	0.26087	0.252797	0.293408					0.263955		MnO wt%	1.29606	1.14749
						FeO wt%	35.183	36.0113	35.0845	35.7012	35.3745	35.591	35.3927	34.815	35.1952	35.5989	35.3586	35.6564	35.3315	34.9141	35.5415	35.3812	35.6541	35.725	35.1015	35.6484	35.4995	35.4478	35.2636	35.5626	35.6539	35.6662	35.643	35.2412	35.2369	35.7634	35.7997	35.3981	35.5534	35.2899					35.4494		FeO wt%	0.997815	1.02131
						Total	100.016	99.9915	99.6889	100.291	100.007	100.014	100.152	99.8662	99.9646	100.058	99.8297	100.166	100.215	99.7646	100.125	99.9312	100.013	99.9794	100.022	99.9849	100.009	100.002	99.8937	99.8862	100.27	100.103	100.135	99.6835	99.8461	100.209	100.059	99.7929	99.875	100.194					100.001		Total	0.999857	0.999615
							f13(i)																																						Average
						MgO wt%	2.32902	2.35093	2.36038	2.31223	2.26023	2.34381	2.30007	2.37204	2.31892	2.35128	2.35905	2.30121	2.34609	2.28758	2.38182	2.28213	2.35049	2.23243	2.24296	2.3149	2.27447	2.24687	2.32428	2.32632	2.29456	2.32695													2.31504		MgO wt%	0.991074	1.00039
						Al2O3 wt%	21.0901	21.0294	21.1329	21.0413	21.0344	21.0128	21.1006	21.0581	20.9918	21.1209	21.0728	20.9589	21.1349	21.12	20.9296	21.0869	21.0548	21.1084	21.0718	21.0656	21.2284	21.0102	21.0382	20.8869	21.0553	21.0538													21.0573		Al2O3 wt%	1.00381	1.00092
						SiO2 wt%	36.6301	36.7221	36.9022	36.7544	36.7847	36.7978	36.6811	36.6915	36.8091	36.8502	36.7734	36.5615	36.8858	36.7217	36.7915	36.6966	36.6816	36.8351	36.682	36.7465	36.9921	36.7186	36.6897	36.5721	36.6927	36.8568													36.7508		SiO2 wt%	0.985475	0.987949
						CaO wt%	3.64715	3.59087	3.71634	3.71968	4.05212	3.68895	3.72011	3.48299	3.64547	3.86136	3.52866	3.6502	4.25104	3.78254	4.02376	3.61083	3.56558	4.12601	4.09366	3.45222	4.2437	4.22766	3.79067	3.82395	4.01295	3.55112													3.80229		CaO wt%	0.925673	0.911388
						MnO wt%	0.257679	0.228149	0.24106	0.231223	0.285074	0.234381	0.230007	0.310267	0.222778	0.263505	0.227975	0.277732	0.270703	0.230765	0.253385	0.223141	0.298791	0.259122	0.251453	0.21136	0.265847	0.275931	0.279313	0.259589	0.293137	0.252929													0.255204		MnO wt%	1.2884	1.14075
						FeO wt%	36.1246	36.0277	35.6467	35.8496	35.6648	35.8909	35.9511	36.101	35.9382	35.6137	36.1093	35.9961	35.5223	35.7786	35.7679	35.7837	36.1338	35.3502	35.5957	36.2835	35.3478	35.3586	35.6224	35.9831	35.5909	36.2194													35.8174		FeO wt%	1.02452	1.02177
						Total	100.079	99.9491	99.9996	99.9085	100.081	99.9686	99.9829	100.016	99.9263	100.061	100.071	99.7456	100.411	99.9212	100.148	99.6833	100.085	99.9113	99.9376	100.074	100.352	99.8379	99.7446	99.852	99.9396	100.261													99.998		Total	1.00049	0.999191
[truncated: 39 more columns]

## Sheet: Errors
Maximum error across all analyses					Maximum error across all analyses					Maximum error across all analyses
Mineral	Oxide	σ wt%	2σ wt%		Mineral	Oxide	σ wt%	2σ wt%		Mineral	Oxide	σ wt%	2σ wt%
Or std	Na2O	0.03	0.06		Bt	Na2O	0.04	0.08		Alm std	MgO	0.05	0.1
Or std	Al2O3	0.08	0.16		Bt	MgO	0.07	0.14		Alm std	Al2O3	0.11	0.22
Or std	SiO2	0.14	0.28		Bt	Al2O3	0.1	0.2		Alm std	SiO2	0.14	0.28
Or std	K2O	0.06	0.12		Bt	SiO2	0.13	0.26		Alm std	CaO	0.05	0.1
Kfs	Na2O	0.04	0.08		Bt	K2O	0.05	0.1		Alm std	MnO	0.04	0.08
Kfs	Al2O3	0.09	0.18		Bt	TiO2	0.06	0.12		Alm std	FeO	0.16	0.32
Kfs	SiO2	0.17	0.34		Bt	MnO	0.04	0.08		Grt	MgO	0.06	0.12
Kfs	K2O	0.07	0.14		Bt	FeO	0.12	0.24		Grt	Al2O3	0.11	0.22
Kfs	CaO	0.03	0.06		Ms	Na2O	0.03	0.06		Grt	SiO2	0.14	0.28
Kfs	BaO	0.07	0.14		Ms	MgO	0.04	0.08		Grt	CaO	0.04	0.08
Pl	Na2O	0.06	0.12		Ms	Al2O3	0.12	0.24		Grt	TiO2	0.05	0.1
Pl	Al2O3	0.1	0.2		Ms	SiO2	0.16	0.32		Grt	MnO	0.1	0.2
Pl	SiO2	0.17	0.34		Ms	K2O	0.06	0.12		Grt	FeO	0.14	0.28
Pl	K2O	0.03	0.06		Ms	TiO2	0.05	0.1
Pl	CaO	0.05	0.1		Ms	FeO	0.06	0.12
					Ms	BaO	0.08	0.16

## Sheet: TiB_calculations
Ti in Biotite data EDS
	Sample	Sample 01																		Sample 02										Sample 03											Sample 04a
	Sample name	BAD01d(i)/Specimen 1/Site 2	BAD01d(i)/Specimen 1/Site 2	BAD01d(i)/Specimen 1/Site 2	BAD01d(i)/Specimen 1/Site 3	BAD01d(i)/Specimen 1/Site 3	BAD01d(i)/Specimen 1/Site 3	BAD01d(i)/Specimen 1/Site 4	BAD01d(i)/Specimen 1/Site 4	BAD01d(i)/Specimen 1/Site 4	BAD01d(i)/Specimen 1/Site 6	BAD01d(i)/Specimen 1/Site 6	BAD01d(i)/Specimen 1/Site 6	BAD01d(i)/Specimen 1/Site 7	BAD01d(i)/Specimen 1/Site 7	BAD01d(i)/Specimen 1/Site 7	BAD01d(i)/Specimen 1/Site 8	BAD01d(i)/Specimen 1/Site 8	BAD01d(i)/Specimen 1/Site 8	BAD02a (i)/Specimen 1/Site 26	BAD02a (i)/Specimen 1/Site 26	BAD02a (i)/Specimen 1/Site 30	BAD02a (i)/Specimen 1/Site 30	BAD02a (i)/Specimen 1/Site 30	BAD02a (i)/Specimen 1/Site 31	BAD02a (i)/Specimen 1/Site 31	BAD02a (i)/Specimen 1/Site 31	BAD02a (i)/Specimen 1/Site 32	BAD02a (i)/Specimen 1/Site 32	BAD03(i)/Specimen 1/Site 9	BAD03(i)/Specimen 1/Site 9	BAD03(i)/Specimen 1/Site 23	BAD03(i)/Specimen 1/Site 23	BAD03(i)/Specimen 1/Site 23	BAD03(i)/Specimen 1/Site 24	BAD03(i)/Specimen 1/Site 24	BAD03(i)/Specimen 1/Site 24	BAD03(i)/Specimen 1/Site 27	BAD03(i)/Specimen 1/Site 27	BAD03(i)/Specimen 1/Site 27	BAD04a(i)/Specimen 1/Site 2	BAD04a(i)/Specimen 1/Site 2	BAD04a(i)/Specimen 1/Site 2	BAD04a(i)/Specimen 1/Site 3	BAD04a(i)/Specimen 1/Site 4	BAD04a(i)/Specimen 1/Site 4	BAD04a(i)/Specimen 1/Site 4	BAD04a(i)/Specimen 1/Site 6	BAD04a(i)/Specimen 1/Site 6
No. Ions	Na	0.0196297	0.0135656	0.00603214	0.00749234	0.00300312	0.00150488	0.0150467	0.0166463	0.0135865	0.0196351	0.0106101	0.0196853	0.00930022	0.012274	0.0167203	0.00911038	0.0182951	0.00761387	0.0224476	0.0210904	0.0283322	0.0252007	0.0342483	0.0208483	0.0223202	0.0194694	0.0270561	0.0237625	0.0119641	0.0151646	0.0134435	0.0104015	0.0103755	0.0104361	0.0164272	0.0150146	0.00596147	0.00895661	0.0103779	0.0164414	0.0269919	0.0224686	0.0105502	0.0208488	0.0118984	0.0208962	0.0222864	0.0254545
Bt	Mg	0.741973	0.744128	0.751454	0.723642	0.730909	0.729053	0.762507	0.743604	0.763847	0.787475	0.787922	0.791817	0.753313	0.752721	0.77029	0.741439	0.739774	0.743577	0.768726	0.756462	0.698329	0.70676	0.720242	0.700827	0.696852	0.674876	0.73629	0.717213	1.04537	1.04136	1.00966	0.991823	1.01556	1.00774	1.00369	1.00912	1.00395	0.972282	0.990717	0.694226	0.696489	0.701486	0.725527	0.730619	0.747988	0.736869	0.7335	0.746118
	Al	1.73207	1.73814	1.73259	1.69882	1.72058	1.71341	1.76257	1.76531	1.77661	1.73438	1.73405	1.74066	1.76765	1.76364	1.76854	1.78233	1.77107	1.77451	1.62109	1.62455	1.65791	1.66798	1.65557	1.67379	1.66526	1.6988	1.65475	1.63408	1.33183	1.33113	1.33023	1.33865	1.34702	1.36305	1.35989	1.3709	1.38251	1.38293	1.37978	1.72632	1.73286	1.71731	1.74076	1.70823	1.69883	1.71665	1.73951	1.73757
	Si	2.68085	2.67841	2.68518	2.68825	2.68915	2.69509	2.65669	2.66411	2.6654	2.66601	2.67698	2.67049	2.66003	2.66618	2.66107	2.66682	2.67691	2.66508	2.72409	2.72356	2.72591	2.71293	2.71437	2.70612	2.7094	2.70609	2.69814	2.71645	2.83336	2.81909	2.79915	2.81521	2.82041	2.82459	2.8224	2.81908	2.80209	2.80045	2.81495	2.67527	2.67317	2.68029	2.65955	2.67393	2.68663	2.67615	2.68307	2.67383
	K	0.927937	0.934217	0.923765	0.925793	0.918812	0.918863	0.950416	0.952878	0.946581	0.944093	0.949419	0.943518	0.955614	0.957996	0.951116	0.939104	0.942935	0.942813	0.935412	0.93965	0.951697	0.948049	0.942512	0.950419	0.957516	0.956819	0.951413	0.945906	0.935772	0.937909	0.938583	0.933689	0.920629	0.94857	0.943285	0.938508	0.939419	0.950754	0.939378	0.937218	0.926461	0.932346	0.918279	0.931826	0.942383	0.934924	0.922829	0.925086
	Ti	0.17635	0.176036	0.178463	0.194774	0.185271	0.1886	0.157048	0.155012	0.152291	0.152371	0.148204	0.150998	0.138929	0.143467	0.143317	0.11724	0.110028	0.113442	0.216003	0.213932	0.177624	0.178305	0.177373	0.202231	0.200343	0.181302	0.188963	0.206297	0.250675	0.255952	0.269501	0.262906	0.249022	0.252791	0.252636	0.245847	0.252704	0.262958	0.252532	0.175143	0.173968	0.172615	0.145028	0.184902	0.176587	0.183005	0.202922	0.20334
	Mn	0.0237467	0.0250213	0.0237161	0.0248749	0.0268941	0.0243239	0.0236633	0.0237989	0.0257193	0.0224336	0.0244992	0.0231525	0.0277624	0.0247987	0.0278889	0.0245424	0.0246425	0.0246132	0.0222274	0.0197428	0.0227995	0.0181323	0.0208157	0.0240699	0.0195011	0.0242071	0.0177291	0.02141	0.0150261	0.0139118	0.0150081	0.015579	0.0148926	0.0130257	0.0104381	0.0124623	0.0136723	0.0143465	0.0129531	0.0169766	0.0111363	0.0143959	0.0111929	0.0136617	0.0129945	0.00912845	0.00843766	0.0104657
	Fe	1.44799	1.44086	1.43376	1.47057	1.45158	1.44894	1.45978	1.46162	1.43005	1.46989	1.45612	1.44948	1.48707	1.47259	1.45632	1.51829	1.52448	1.53777	1.41829	1.43162	1.49492	1.50403	1.50372	1.46208	1.47635	1.48979	1.50042	1.47992	1.29993	1.32141	1.36667	1.35634	1.34464	1.3004	1.31612	1.31546	1.32632	1.33232	1.31682	1.52165	1.52208	1.52494	1.57858	1.49937	1.4872	1.48282	1.40426	1.40744
	Total	7.75055	7.75038	7.73496	7.73421	7.7262	7.71979	7.78771	7.78298	7.77409	7.79629	7.7878	7.78979	7.79967	7.79367	7.79526	7.79888	7.80814	7.80943	7.72829	7.7306	7.75752	7.76139	7.76885	7.74039	7.74755	7.75135	7.77476	7.74504	7.72392	7.73593	7.74225	7.7246	7.72256	7.7206	7.72488	7.72639	7.72664	7.72499	7.7175	7.76325	7.76316	7.76585	7.78946	7.76339	7.76451	7.76043	7.71681	7.72931
	Al/(Al+Si)	0.392499	0.393552	0.392186	0.387234	0.390179	0.388661	0.398838	0.398542	0.399956	0.394142	0.393117	0.394604	0.399227	0.398129	0.399255	0.400601	0.398174	0.399701	0.373078	0.373622	0.378189	0.380739	0.378853	0.382152	0.380661	0.385663	0.38015	0.375604	0.319752	0.320738	0.322139	0.322267	0.323226	0.325494	0.325155	0.327185	0.330381	0.330577	0.328932	0.392204	0.393294	0.390511	0.395599	0.389816	0.387377	0.390787	0.393324	0.393882
	Fe/(Fe+Mg)	0.661194	0.659436	0.656119	0.670203	0.665103	0.665264	0.656881	0.662798	0.651831	0.651153	0.648882	0.646715	0.663757	0.661746	0.654052	0.67189	0.673281	0.674063	0.648504	0.65428	0.681601	0.680313	0.676145	0.675979	0.679343	0.688231	0.670815	0.673569	0.55427	0.559264	0.575119	0.577618	0.569714	0.563399	0.567339	0.565893	0.569169	0.578113	0.57066	0.686704	0.686064	0.684927	0.685116	0.672367	0.665358	0.66803	0.656883	0.653541
	Fe3+	0.167967	0.167139	0.166317	0.170586	0.168383	0.168077	0.169334	0.169548	0.165886	0.170507	0.168909	0.16814	0.1725	0.170821	0.168933	0.176121	0.17684	0.178382	0.164521	0.166068	0.173411	0.174467	0.174432	0.169601	0.171257	0.172815	0.174048	0.171671	0.150792	0.153284	0.158534	0.157336	0.155978	0.150847	0.15267	0.152594	0.153853	0.154549	0.152751	0.176511	0.176561	0.176893	0.183115	0.173927	0.172515	0.172007	0.162894	0.163262
	AlVI (stoi)	0.41292	0.416551	0.417766	0.387069	0.409731	0.408501	0.419254	0.429424	0.442009	0.400393	0.411033	0.411141	0.427682	0.429821	0.429612	0.449156	0.447983	0.439598	0.345186	0.348109	0.383823	0.380918	0.369938	0.379913	0.374661	0.404891	0.352891	0.350531	0.165187	0.15022	0.129382	0.153863	0.167434	0.187636	0.182288	0.189976	0.184607	0.183373	0.194732	0.401598	0.406031	0.397598	0.400304	0.382161	0.385458	0.392795	0.42258	0.41141
	XTi	0.0634527	0.0633775	0.064162	0.0701622	0.0667046	0.0679617	0.0561169	0.0555668	0.05462	0.054222	0.052868	0.0538617	0.0494937	0.0512638	0.051193	0.0414844	0.0389858	0.0400235	0.0785979	0.0777901	0.0644806	0.0643697	0.0640041	0.0736714	0.0728995	0.0659074	0.0680074	0.0749091	0.0907861	0.0924368	0.0971098	0.0950859	0.089684	0.0919718	0.0917099	0.0890618	0.0913086	0.0955887	0.0916698	0.0627164	0.0621632	0.0617225	0.0508971	0.066106	0.0631293	0.0654645	0.0734358	0.0734528
	XFe	0.521003	0.518747	0.515474	0.529733	0.522622	0.522123	0.521612	0.523942	0.512894	0.523069	0.519434	0.517037	0.529774	0.526189	0.5202	0.537233	0.540162	0.542541	0.516078	0.520565	0.54268	0.542969	0.54261	0.532624	0.537205	0.541572	0.539998	0.537379	0.470791	0.477226	0.492457	0.490551	0.484266	0.473121	0.477766	0.476548	0.479233	0.484316	0.478008	0.544883	0.543878	0.545276	0.553997	0.536054	0.531668	0.530433	0.508188	0.508411
	XMg	0.26697	0.267906	0.270167	0.260673	0.263155	0.262713	0.272462	0.266558	0.273957	0.280227	0.281072	0.282445	0.26837	0.268963	0.275149	0.262352	0.262121	0.262341	0.27972	0.275065	0.253505	0.255147	0.259895	0.255306	0.253566	0.245333	0.26499	0.260429	0.378598	0.376085	0.363813	0.358715	0.365749	0.366641	0.364351	0.365569	0.362755	0.353437	0.359634	0.248593	0.248873	0.250832	0.254621	0.26121	0.267403	0.263592	0.265448	0.269522
	GPa	0.8
	ln[T (°C)]	6.59606	6.59548	6.59628	6.62451	6.61283	6.61804	6.55906	6.56541	6.5554	6.53795	6.53294	6.53625	6.53325	6.54209	6.53487	6.49987	6.48478	6.48902	6.6258	6.62853	6.61116	6.60772	6.59836	6.64322	6.64146	6.63136	6.60462	6.63547	6.54864	6.55175	6.56865	6.57138	6.55327	6.56453	6.56389	6.55656	6.564	6.5829	6.5695	6.61256	6.61061	6.60475	6.55025	6.60683	6.58835	6.60361	6.63853	6.63162
	T(°C)	732.206	731.777	732.366	753.334	744.585	748.476	705.611	710.103	703.033	690.867	687.416	689.699	687.632	693.734	688.742	665.054	655.097	657.881	754.306	756.366	743.344	740.793	733.888	767.559	766.213	758.515	738.499	761.634	698.291	700.47	712.405	714.356	701.538	709.478	709.024	703.849	709.1	722.634	713.011	744.388	742.932	738.597	699.422	740.133	726.584	737.75	763.973	758.71
Ti in Biotite data (LA-ICP-MS)
		Sample 04b					Sample 7a				Sample 7b					Sample 7c								Sample 9b						Sample 01d				Sample 03												Sample f04
	Sample name	04b_Bt_01	04b_Bt_02	04b_Bt_03	04b_Bt_04	04b_Bt_05	07a_Bt_01	07a_Bt_02	07a_Bt_03	07a_Bt_04	07b_Bt_01	07b_Bt_02	07b_Bt_03	07b_Bt_04	07b_Bt_05	07c_Bt_01	07c_Bt_02	07c_Bt_03	07c_Bt_04	07c_Bt_05	07c_Bt_06	07c_Bt_07	07c_Bt_08	09b_Bt_01	09b_Bt_02	09b_Bt_03	09b_Bt_04	09b_Bt_05	09b_Bt_06	01d_Bt_02	01d_Bt_03	01d_Bt_04	01d_Bt_05	03_Bt_01	03_Bt_03	03_Bt_04	03_Bt_05	03_Bt_06	03_Bt_09	03_Bt_10	03_Bt_11	03_Bt_12	03_Bt_13	03_Bt_14	03_Bt_15	f04_Bt_01	f04_Bt_02	f04_Bt_06	f04_Bt_09
	SiO2 (wt%) internal standard	35.3	34.2	34.8	35.2	35.4	34.8	34.8	34.8	34.8	34.5	34.5	34.5	34.5	34.5	35.5	35.5	35.5	35.5	35.5	35.5	35.5	35.5	34.2	34.2	34.2	34.2	34.2	34.2	34.3	34.3	34.3	34.3	36.5	36.5	36.5	36.5	36.5	36.5	36.5	36.5	36.5	36.5	36.5	36.5	34.6	34.6	34.6	34.6
	Li_ppm_m7	367	400	356	367	380	395	410	324	402	602	631	590	762	597	294	275	305	268	275	287	275	261	162.4	176	182	135	178	192	509	425	400	360	1163	1875	1443	1464	1559	1816	1782	1570	1442	1885	1912	1872	589	560	595	535
	Na_ppm_m23	1079	864	967	1050	1086	1395	1212	1360	1500	593	643	825	719	898	2210	2440	2260	2170	2720	2450	2220	2090	1131	1224	1560	810	1090	1305	624	707	611	529	498	679	500	534	663	639	635	494	488	553	564	547	503	767	861	717
	Mg_ppm_m24	63300	56400	65400	63500	58000	71700	67900	69700	71300	56900	60500	65200	61700	60700	86200	92300	93900	98600	98700	87900	88600	87100	59900	60300	62500	62200	53100	61400	63000	74300	63000	62400	98700	96400	94000	86200	95700	92000	93000	88800	89800	95500	90300	92000	58200	53200	52900	55400
	Al_ppm_m27	209000	175700	194700	183500	178900	189100	206200	197700	189300	176700	192200	194000	188600	186400	198300	187900	194000	195600	207000	196300	202300	204600	183000	181100	190700	181900	175800	171500	187800	194000	187600	197000	149000	163100	150800	150400	160500	150100	155200	146600	146100	162600	149300	155700	181000	187600	187400	180200
	K_ppm_m39	82200	84400	80300	86000	78000	84200	81200	83600	83500	80500	82500	84000	88300	86000	80000	79100	81900	78900	80000	76200	81100	79400	74500	79700	73500	69800	72400	76700	76800	82000	81300	78300	79900	78800	81700	80800	78000	78200	82400	78600	81000	74800	79600	80500	73500	79500	80300	79900
	Ti_ppm_m49	18400	21200	19400	19300	17580	22700	21700	23500	21900	21000	21400	21900	20900	21400	15900	16400	15900	14800	15900	16800	16000	16400	15540	15890	18600	12600	17470	18500	15410	15400	14220	12050	22320	20000	25010	28130	23990	19600	26430	25800	23840	24190	24000	24370	15230	20390	17930	18820
	Mn_ppm_m55	2190	2060	1950	1900	1719	1412	2180	1755	1573	2170	2180	2320	2274	2080	2520	2520	2420	2310	2400	2430	2560	2740	823	831	774	864	1624	866	2610	2630	2850	2550	1579	1571	1647	1596	1809	1454	1462	1531	1523	1616	1390	1464	2230	2171	2450	2057
	Fe_ppm_m56	233000	232000	221700	234000	220000	212000	218000	214000	229000	221000	218000	240000	234000	214000	173000	174100	186000	177000	183000	176000	175000	178700	225700	223000	222000	213000	211000	224000	201000	216400	207000	211000	188300	191200	191800	194100	206900	185900	191800	190800	193800	207500	188700	198700	228300	223200	226600	223200
	Co_ppm_m59	48.9	45.9	51.2	51	52.1	47.1	39.3	46.4	50.3	33.6	32.3	32.4	32.5	33.3	55.7	56.5	58.2	58.5	59.3	54.1	56.2	56.1	71.2	60.8	62.5	59.9	49.8	58	25.7	37.5	32.7	24.2	33.37	32.2	33.5	32	35.9	30	33.6	32.2	33.2	34.2	31.5	32.9	44.4	42.9	34.4	43.6
	Co_ppm_m59_Int2SE	2.6	3	2.5	2.5	2.4	2.9	2.1	2.6	2.2	2.1	1.9	2.3	1.4	2.1	4.1	3.8	4.7	4.3	6.9	3.9	3.5	2.8	4.9	3.2	3.5	4.1	3	3.4	1.5	1.5	1.7	1.1	0.72	1.1	1.1	1	1.1	1.1	1.4	1.1	1.3	1.2	1.1	1.2	1.6	1.4	1.2	2
	Ni_ppm_m60	69	66.2	68.5	74	65.7	75.1	71.8	71.5	64.8	33.5	36.8	35.2	35.6	36.2	138.8	142.4	146	152.8	155	141.6	144.8	144.4	125.4	104.6	110.7	112.6	81.6	88.2	33.2	41.8	37.6	28.7	10.49	11.5	10.16	9.71	12.28	9.43	10.88	10.37	9.5	10.49	10.46	9.74	60.1	31.8	25.3	30.3
	Ni_ppm_m60_Int2SE	3.5	3.9	3.8	2.8	3.7	3.4	3.8	4.8	3.2	1.9	2.5	3.2	2.2	3	6.9	8.4	10	8.4	15	6.2	8.4	8.1	7.9	4.7	7.2	6.5	5.2	4.6	2.6	2.2	2.5	2.1	0.93	1.6	0.9	0.92	0.84	0.96	0.86	0.94	1.1	0.89	0.98	0.81	3.7	1.9	1.6	1.7
	Cu_ppm_m65	0.23	2.78	1.95	3.07	2.87	2.27	0.43	0.43	0.83	0.36	2.89	0.74	0.7	Below LOD	1.12	0.83	0.61	Below LOD	0.66	0.61	0.39	0.3	49.5	99.1	9.7	9.83	0.68	0.95	Below LOD	0.36	Below LOD	0.24	Below LOD	11	0.93	0.5	13.2	3.94	2.38	0.35	Below LOD	2.34	1.9	0.8	10.5	0.61	0.31	0.6
	Cu_ppm_m65_Int2SE	0.15	0.51	0.56	0.5	0.37	0.29	0.16	0.17	0.3	0.16	0.38	0.31	0.21	Below LOD	0.28	0.27	0.18	Below LOD	0.25	0.2	0.17	0.16	2.8	4.5	1.1	0.67	0.2	0.44	Below LOD	0.19	Below LOD	0.16	Below LOD	2.7	0.29	0.16	1	0.53	0.39	0.15	Below LOD	0.41	0.35	0.26	1	0.23	0.17	0.22
	Zn_ppm_m66	646	617	633	644	689	591	649	610	646	685	689	696	682	651	324	351	348	359	389	345	323	343	754	677	598	594	522	635	496	671	604	691	770	859	774	716	856	753	723	708	740	696	657	543	775	645	700	666
	Zn_ppm_m66_Int2SE	35	24	32	34	30	30	34	31	28	34	39	53	39	45	14	25	16	26	62	16	19	19	53	28	31	28	23	46	23	28	32	47	21	34	22	19	23	23	19	28	22	22	17	18	27	21	23	21
	Ga_ppm_m71	47.9	51.8	48.6	49.6	48.5	54.6	54.6	57.5	55.7	54.4	54.2	58.8	54	62.8	39.8	40.8	42.5	43.6	41.6	39.9	41.5	42.1	33.8	34	30.2	31.9	35.7	35.1	46.6	68.3	59.8	43	51.6	54.1	46.9	46.4	51.8	57.9	47.7	46.8	47.8	53.3	52.3	55.2	61.4	51.4	57.4	49.4
	Ga_ppm_m71_Int2SE	3.3	3.9	3.2	3.1	2.6	2.3	3	3.2	3	4.4	3	5.5	4.5	7.7	2.1	2.7	2	3.2	6.2	1.8	3	2.7	1.8	2	2.1	1.8	1.9	3.5	2.9	3.2	3.5	2.4	1.7	2.2	1.7	1.5	1.8	2.1	2.1	1.8	1.5	1.9	1.6	1.8	2.6	1.6	1.9	1.9
	Ge_ppm_m74	2.92	2.98	2.4	3.34	2.57	2.49	2.22	2.02	2.4	3.68	3.92	4.47	4.05	4.13	2.14	2.49	2.31	2.34	2.91	2.22	2.16	2.37	4.09	4.01	3.56	3.79	3.64	4.01	3.61	3.5	4.83	3.31	3.55	3.53	3.56	3.29	3.82	3.67	3.67	3.66	3.53	3.71	3.41	3.42	3.1	3.37	3	3.22
	Ge_ppm_m74_Int2SE	0.42	0.28	0.39	0.44	0.3	0.26	0.34	0.34	0.39	0.48	0.45	0.79	0.54	0.63	0.25	0.45	0.32	0.33	0.89	0.28	0.31	0.33	0.43	0.37	0.37	0.37	0.33	0.49	0.43	0.37	0.48	0.34	0.3	0.34	0.32	0.26	0.39	0.42	0.42	0.36	0.38	0.38	0.31	0.34	0.36	0.41	0.33	0.32
	Rb_ppm_m85	1410	1231	1380	1439	1253	1178	1347	1245	1378	1390	1367	1420	1560	1420	834	863	898	846	890	829	814	859	728	724	720	741	691	716	1122	1099	1055	1168	1480	1513	1545	1577	1516	1574	1607	1475	1527	1384	1532	1559	1466	1390	1248	1439
	Rb_ppm_m85_Int2SE	160	99	160	87	52	60	78	77	62	100	79	180	170	190	43	61	45	74	130	53	67	62	39	38	43	50	39	59	67	65	56	55	39	47	46	49	51	56	65	60	54	54	45	60	43	43	39	51
	Sr_ppm_m88	0.445	0.424	0.421	0.372	0.446	0.721	0.378	0.713	0.676	0.486	0.86	0.53	0.439	0.358	0.83	1.12	0.676	1.45	1.75	0.79	0.92	0.87	9.32	6.71	5.11	4.76	3.13	2.87	0.26	0.211	0.186	0.264	0.782	1.23	0.63	0.619	1.154	0.75	0.686	0.527	0.609	0.66	0.67	0.64	2.57	0.659	0.472	0.813
	Sr_ppm_m88_Int2SE	0.082	0.07	0.079	0.043	0.069	0.09	0.068	0.086	0.082	0.062	0.13	0.13	0.085	0.085	0.11	0.24	0.088	0.39	0.7	0.11	0.11	0.12	0.52	0.42	0.36	0.45	0.28	0.49	0.055	0.062	0.042	0.068	0.09	0.41	0.081	0.085	0.095	0.14	0.075	0.071	0.063	0.073	0.11	0.066	0.22	0.092	0.051	0.098
	Y_ppm_m89	Below LOD	0.02	Below LOD	Below LOD	0.043	0.095	Below LOD	Below LOD	Below LOD	Below LOD	0.03	Below LOD	Below LOD	Below LOD	0.023	0.022	Below LOD	0.028	Below LOD	Below LOD	Below LOD	0.015	10.51	4.75	14.4	3	2.25	0.057	Below LOD	Below LOD	Below LOD	Below LOD	0.018	0.312	0.061	0.069	2.21	0.086	0.318	Below LOD	Below LOD	0.452	0.397	0.082	1.5	0.251	0.025	Below LOD
	Y_ppm_m89_Int2SE	Below LOD	0.013	Below LOD	Below LOD	0.021	0.042	Below LOD	Below LOD	Below LOD	Below LOD	0.018	Below LOD	Below LOD	Below LOD	0.014	0.015	Below LOD	0.022	Below LOD	Below LOD	Below LOD	0.012	0.51	0.25	1.3	0.3	0.13	0.034	Below LOD	Below LOD	Below LOD	Below LOD	0.011	0.089	0.024	0.022	0.38	0.029	0.06	Below LOD	Below LOD	0.069	0.068	0.023	0.23	0.05	0.011	Below LOD
	Zr_ppm_m90	0.52	0.192	0.26	0.308	0.85	0.328	0.69	0.46	0.56	0.665	0.497	0.59	0.73	0.254	0.88	0.62	0.61	0.69	0.56	0.88	0.702	0.661	0.074	0.087	0.097	Below LOD	0.067	0.109	1.18	1.82	1.71	0.78	0.225	0.1	0.376	0.173	0.353	0.133	0.355	0.307	0.248	0.236	0.219	0.107	1.47	1.17	0.85	0.92
	Zr_ppm_m90_Int2SE	0.1	0.07	0.066	0.064	0.12	0.083	0.1	0.1	0.11	0.083	0.087	0.15	0.14	0.06	0.18	0.12	0.12	0.15	0.17	0.17	0.099	0.081	0.029	0.038	0.049	Below LOD	0.031	0.059	0.14	0.26	0.22	0.12	0.049	0.059	0.07	0.051	0.065	0.048	0.07	0.063	0.062	0.064	0.066	0.041	0.18	0.14	0.14	0.14
	Nb_ppm_m93	102.1	124	103.9	113.1	102.8	109	105.2	101.3	117.6	143	148	175	141.3	143.4	40.8	40.6	43.8	45.5	47	43.2	39.7	40	67.4	66.5	64.2	64.2	75.7	77.8	97.4	96.1	94.9	84.4	72	58.8	79.7	88.6	89.4	67.3	98.7	93.5	100.3	94.2	93.8	96.1	84.5	111.4	161.6	110.2
	Nb_ppm_m93_Int2SE	5.4	16	4.8	7.5	4.5	6.7	4.1	5.3	7.6	11	10	24	7.7	7.8	4.4	3.1	4.5	4	5.4	5.2	2.4	1.8	3.6	3.6	3.5	4.9	4.4	4.6	5.6	5.1	3.9	5.6	2.5	1.8	2.7	3.3	2.9	2.2	3.1	4.7	3.4	3.4	3	4.3	4.7	2.9	5.2	4.4
	Mo_ppm_m95	0.043	Below LOD	0.044	Below LOD	Below LOD	Below LOD	Below LOD	Below LOD	0.057	Below LOD	Below LOD	Below LOD	Below LOD	Below LOD	Below LOD	Below LOD	Below LOD	Below LOD	Below LOD	Below LOD	0.095	0.06	Below LOD	0.094	Below LOD	Below LOD	Below LOD	Below LOD	Below LOD	0.065	0.085	Below LOD	0.096	0.13	0.14	0.1	0.178	Below LOD	0.076	0.079	0.062	0.057	0.046	0.079	0.144	0.05	Below LOD	0.061
	Mo_ppm_m95_Int2SE	0.038	Below LOD	0.03	Below LOD	Below LOD	Below LOD	Below LOD	Below LOD	0.049	Below LOD	Below LOD	Below LOD	Below LOD	Below LOD	Below LOD	Below LOD	Below LOD	Below LOD	Below LOD	Below LOD	0.051	0.048	Below LOD	0.051	Below LOD	Below LOD	Below LOD	Below LOD	Below LOD	0.054	0.079	Below LOD	0.04	0.058	0.055	0.042	0.058	Below LOD	0.045	0.039	0.032	0.03	0.032	0.038	0.063	0.031	Below LOD	0.037
	Cd_ppm_m111	Below LOD	0.039	0.012	Below LOD	Below LOD	Below LOD	Below LOD	Below LOD	Below LOD	Below LOD	Below LOD	Below LOD	Below LOD	Below LOD	Below LOD	0.036	Below LOD	Below LOD	Below LOD	Below LOD	Below LOD	Below LOD	0.088	Below LOD	Below LOD	0.09	0.041	Below LOD	Below LOD	Below LOD	Below LOD	Below LOD	Below LOD	0.117	0.111	Below LOD	Below LOD	Below LOD	Below LOD	Below LOD	0.157	Below LOD	Below LOD	0.031	Below LOD	Below LOD	Below LOD	Below LOD
	Cd_ppm_m111_Int2SE	Below LOD	0.046	0.026	Below LOD	Below LOD	Below LOD	Below LOD	Below LOD	Below LOD	Below LOD	Below LOD	Below LOD	Below LOD	Below LOD	Below LOD	0.046	Below LOD	Below LOD	Below LOD	Below LOD	Below LOD	Below LOD	0.063	Below LOD	Below LOD	0.082	0.045	Below LOD	Below LOD	Below LOD	Below LOD	Below LOD	Below LOD	0.094	0.08	Below LOD	Below LOD	Below LOD	Below LOD	Below LOD	0.097	Below LOD	Below LOD	0.046	Below LOD	Below LOD	Below LOD	Below LOD
	In_ppm_m115	0.399	0.386	0.3	0.295	0.145	0.451	0.59	0.802	0.524	0.443	0.641	0.511	0.543	0.686	0.397	0.366	0.327	0.428	0.305	0.353	0.381	0.39	0.198	0.192	0.19	0.145	0.187	0.17	0.375	0.567	0.7	0.333	0.362	0.394	0.316	0.287	0.354	0.376	0.344	0.336	0.333	0.282	0.363	0.28	0.397	0.374	0.463	0.334
	In_ppm_m115_Int2SE	0.044	0.043	0.057	0.05	0.024	0.046	0.069	0.07	0.053	0.057	0.062	0.074	0.055	0.071	0.052	0.036	0.048	0.057	0.049	0.053	0.048	0.05	0.036	0.032	0.035	0.037	0.039	0.032	0.045	0.061	0.069	0.052	0.033	0.058	0.03	0.04	0.038	0.04	0.039	0.043	0.036	0.03	0.047	0.038	0.05	0.042	0.055	0.047
	Sn_ppm_m118	22.4	19.1	16.8	15.6	12.11	26.35	45.8	40.8	27.7	48.5	56.3	54.4	60.5	63.4	25	24.9	22.6	24.7	23.6	23.21	25.5	26.2	9.31	9.42	8.76	7.95	8.64	9.33	50.1	57	72.7	51.1	40.4	58	39.53	38.4	41.8	48	41	37.7	39.8	36.5	38.7	35.97	34	30.49	41.9	31.24
	Sn_ppm_m118_Int2SE	1.7	1.9	1.5	1	0.71	0.94	2.6	2.5	1.4	3.5	2.8	5.7	5.8	7.7	1.2	1.7	1	1.9	3.7	0.96	1.8	1.5	0.56	0.49	0.64	0.68	0.44	0.85	2.6	3.2	4	2.8	1.1	2.5	0.98	1.3	1.5	1.9	1.3	1.3	1.4	1.3	1.3	0.99	1.4	0.8	1.5	0.98
	Sb_ppm_m121	0.226	0.156	0.131	0.101	0.122	0.292	0.193	0.142	0.263	0.186	0.213	0.199	0.202	0.179	0.04	0.069	0.035	0.051	0.042	0.078	0.068	Below LOD	0.094	0.136	0.107	0.1	0.063	0.054	0.251	0.195	0.265	0.157	0.139	0.205	0.18	0.184	0.458	0.193	0.261	0.186	0.147	0.274	0.21	0.183	0.235	0.049	0.056	0.033
	Sb_ppm_m121_Int2SE	0.062	0.038	0.032	0.025	0.042	0.06	0.046	0.039	0.049	0.039	0.041	0.057	0.043	0.049	0.02	0.031	0.019	0.019	0.035	0.036	0.028	Below LOD	0.033	0.033	0.033	0.021	0.019	0.028	0.045	0.036	0.054	0.036	0.037	0.036	0.038	0.039	0.051	0.038	0.043	0.029	0.032	0.043	0.051	0.036	0.051	0.024	0.027	0.016
	Cs_ppm_m133	227	107	103.3	152	78.8	56.8	74.6	63.2	102.4	416	257	144	330	150	48.9	49.9	61.2	44.6	57	47.2	35	47.3	50.8	48.2	49.7	58.2	43.4	42.4	147.5	90.7	92.4	288	237.2	279.9	270.3	326.2	296	320	385	208	202.2	196.8	274.2	311	233.8	132.6	60.1	122.3
	Cs_ppm_m133_Int2SE	18	13	5.7	10	4.1	3.8	3.6	3	5.8	29	15	18	22	11	5.1	3.8	6.5	4.9	9.3	5.8	2.1	2.3	2.2	2.9	3.9	4.9	2.8	2.3	7.7	5.1	4.1	18	6.3	8.5	8.7	9.8	9.4	13	12	11	7	7.6	8.8	13	8	4.3	2	4.7
	Ba_ppm_m137	240.6	235	249	289	285	401	387	431	382	147	154.4	213	162.7	406	1080	1020	1008	1030	1059	984	1203	1052	1013	1095	1143	1039	1077	1239	124.8	153.5	124.8	99.5	482	385	427	438	311	291.7	377	460	465	438	420	374	150.5	251.6	271.4	235.3
	Ba_ppm_m137_Int2SE	9.6	17	14	16	12	21	18	28	20	10	8.1	20	8	27	95	55	95	80	82	87	70	48	46	69	70	76	60	74	6.4	7	6	5.9	16	14	14	12	11	9	11	19	15	15	15	13	6.3	9.6	7.7	9.3
	La_ppm_m139	Below LOD	0.0037	0.0028	0.0058	0.0128	0.056	0.0022	Below LOD	Below LOD	Below LOD	0.038	Below LOD	0.0047	Below LOD	0.008	0.0128	0.0121	0.0075	0.0039	0.0082	Below LOD	0.0022	2.85	1.31	3.32	1.057	0.539	0.04	Below LOD	Below LOD	Below LOD	Below LOD	0.0126	0.149	0.0136	0.053	0.32	0.045	0.095	0.0051	Below LOD	0.399	0.154	0.043	0.386	0.109	0.0092	0.0037
	La_ppm_m139_Int2SE	Below LOD	0.0037	0.0027	0.0043	0.0076	0.022	0.0025	Below LOD	Below LOD	Below LOD	0.01	Below LOD	0.0043	Below LOD	0.0055	0.0064	0.0072	0.0058	0.0055	0.005	Below LOD	0.0026	0.16	0.11	0.22	0.088	0.057	0.013	Below LOD	Below LOD	Below LOD	Below LOD	0.0057	0.028	0.007	0.012	0.047	0.016	0.019	0.0045	Below LOD	0.046	0.024	0.012	0.091	0.022	0.006	0.0031
	Ce_ppm_m140	Below LOD	0.0058	0.0046	Below LOD	0.0202	0.108	Below LOD	Below LOD	Below LOD	0.0067	0.045	Below LOD	Below LOD	Below LOD	0.0081	0.028	Below LOD	0.0092	Below LOD	0.0033	Below LOD	Below LOD	2.83	1.47	3.09	1.16	0.573	0.037	0.0022	Below LOD	Below LOD	Below LOD	0.0125	0.126	0.0121	0.081	0.646	Below LOD	0.103	Below LOD	0.0033	0.445	0.273	0.0254	0.82	0.46	Below LOD	Below LOD
	Ce_ppm_m140_Int2SE	Below LOD	0.0046	0.0052	Below LOD	0.0084	0.042	Below LOD	Below LOD	Below LOD	0.005	0.015	Below LOD	Below LOD	Below LOD	0.0057	0.01	Below LOD	0.008	Below LOD	0.0034	Below LOD	Below LOD	0.19	0.13	0.21	0.12	0.053	0.021	0.0027	Below LOD	Below LOD	Below LOD	0.0062	0.034	0.005	0.021	0.095	Below LOD	0.021	Below LOD	0.0028	0.05	0.037	0.0092	0.19	0.066	Below LOD	Below LOD
	Pr_ppm_m141	Below LOD	Below LOD	Below LOD	Below LOD	Below LOD	0.0071	Below LOD	Below LOD	Below LOD	Below LOD	0.0091	Below LOD	Below LOD	Below LOD	0.0023	Below LOD	Below LOD	Below LOD	0.0045	0.0007	Below LOD	Below LOD	0.878	0.355	0.981	0.271	0.159	0.0113	Below LOD	Below LOD	Below LOD	Below LOD	Below LOD	0.031	Below LOD	0.0069	0.087	Below LOD	0.0177	Below LOD	Below LOD	0.061	0.047	Below LOD	0.114	0.072	Below LOD	Below LOD
	Pr_ppm_m141_Int2SE	Below LOD	Below LOD	Below LOD	Below LOD	Below LOD	0.0048	Below LOD	Below LOD	Below LOD	Below LOD	0.0051	Below LOD	Below LOD	Below LOD	0.0023	Below LOD	Below LOD	Below LOD	0.0051	0.0017	Below LOD	Below LOD	0.071	0.043	0.095	0.036	0.026	0.0094	Below LOD	Below LOD	Below LOD	Below LOD	Below LOD	0.012	Below LOD	0.0052	0.018	Below LOD	0.0075	Below LOD	Below LOD	0.013	0.014	Below LOD	0.03	0.019	Below LOD	Below LOD
	Nd_ppm_m146	Below LOD	Below LOD	Below LOD	Below LOD	0.01	0.017	Below LOD	Below LOD	Below LOD	Below LOD	Below LOD	Below LOD	Below LOD	Below LOD	Below LOD	Below LOD	Below LOD	0.04	Below LOD	Below LOD	Below LOD	Below LOD	3.41	1.72	4.81	1.29	0.79	0.06	Below LOD	Below LOD	Below LOD	Below LOD	Below LOD	0.142	Below LOD	0.035	0.348	0.018	0.089	Below LOD	Below LOD	0.227	0.18	0.044	0.47	0.237	Below LOD	Below LOD
	Nd_ppm_m146_Int2SE	Below LOD	Below LOD	Below LOD	Below LOD	0.012	0.021	Below LOD	Below LOD	Below LOD	Below LOD	Below LOD	Below LOD	Below LOD	Below LOD	Below LOD	Below LOD	Below LOD	0.039	Below LOD	Below LOD	Below LOD	Below LOD	0.2	0.24	0.43	0.21	0.11	0.047	Below LOD	Below LOD	Below LOD	Below LOD	Below LOD	0.057	Below LOD	0.026	0.086	0.018	0.044	Below LOD	Below LOD	0.073	0.059	0.025	0.15	0.062	Below LOD	Below LOD
	Sm_ppm_m147	Below LOD	Below LOD	Below LOD	Below LOD	Below LOD	Below LOD	Below LOD	Below LOD	Below LOD	Below LOD	Below LOD	Below LOD	Below LOD	Below LOD	Below LOD	Below LOD	Below LOD	Below LOD	Below LOD	Below LOD	Below LOD	Below LOD	1.06	0.44	1.53	0.278	0.133	Below LOD	Below LOD	Below LOD	Below LOD	Below LOD	Below LOD	Below LOD	Below LOD	Below LOD	0.094	Below LOD	0.033	Below LOD	Below LOD	0.047	0.07	0.015	0.171	0.059	Below LOD	Below LOD
	Sm_ppm_m147_Int2SE	Below LOD	Below LOD	Below LOD	Below LOD	Below LOD	Below LOD	Below LOD	Below LOD	Below LOD	Below LOD	Below LOD	Below LOD	Below LOD	Below LOD	Below LOD	Below LOD	Below LOD	Below LOD	Below LOD	Below LOD	Below LOD	Below LOD	0.18	0.1	0.28	0.077	0.056	Below LOD	Below LOD	Below LOD	Below LOD	Below LOD	Below LOD	Below LOD	Below LOD	Below LOD	0.033	Below LOD	0.026	Below LOD	Below LOD	0.032	0.037	0.014	0.058	0.034	Below LOD	Below LOD
	Eu_ppm_m153	Below LOD	Below LOD	Below LOD	0.028	Below LOD	Below LOD	Below LOD	Below LOD	Below LOD	Below LOD	Below LOD	Below LOD	Below LOD	Below LOD	Below LOD	Below LOD	Below LOD	Below LOD	Below LOD	Below LOD	Below LOD	Below LOD	1.16	0.389	1.02	0.49	0.316	0.048	Below LOD	Below LOD	Below LOD	Below LOD	Below LOD	0.161	0.024	0.026	0.67	0.038	0.115	Below LOD	Below LOD	0.15	0.101	Below LOD	0.082	Below LOD	Below LOD	Below LOD
	Eu_ppm_m153_Int2SE	Below LOD	Below LOD	Below LOD	0.022	Below LOD	Below LOD	Below LOD	Below LOD	Below LOD	Below LOD	Below LOD	Below LOD	Below LOD	Below LOD	Below LOD	Below LOD	Below LOD	Below LOD	Below LOD	Below LOD	Below LOD	Below LOD	0.14	0.046	0.11	0.11	0.05	0.02	Below LOD	Below LOD	Below LOD	Below LOD	Below LOD	0.051	0.016	0.019	0.11	0.017	0.026	Below LOD	Below LOD	0.033	0.028	Below LOD	0.028	Below LOD	Below LOD	Below LOD
	Gd_ppm_m157	Below LOD	Below LOD	Below LOD	Below LOD	Below LOD	Below LOD	Below LOD	Below LOD	Below LOD	Below LOD	Below LOD	Below LOD	Below LOD	Below LOD	Below LOD	Below LOD	Below LOD	Below LOD	Below LOD	Below LOD	Below LOD	Below LOD	1.28	0.59	1.84	0.33	0.259	Below LOD	Below LOD	Below LOD	Below LOD	Below LOD	Below LOD	0.125	Below LOD	Below LOD	0.292	Below LOD	0.082	Below LOD	Below LOD	Below LOD	0.099	Below LOD	0.22	0.11	Below LOD	Below LOD
	Gd_ppm_m157_Int2SE	Below LOD	Below LOD	Below LOD	Below LOD	Below LOD	Below LOD	Below LOD	Below LOD	Below LOD	Below LOD	Below LOD	Below LOD	Below LOD	Below LOD	Below LOD	Below LOD	Below LOD	Below LOD	Below LOD	Below LOD	Below LOD	Below LOD	0.19	0.13	0.31	0.11	0.092	Below LOD	Below LOD	Below LOD	Below LOD	Below LOD	Below LOD	0.058	Below LOD	Below LOD	0.085	Below LOD	0.046	Below LOD	Below LOD	Below LOD	0.075	Below LOD	0.12	0.068	Below LOD	Below LOD
	Tb_ppm_m159	Below LOD	Below LOD	Below LOD	Below LOD	Below LOD	Below LOD	Below LOD	Below LOD	Below LOD	Below LOD	Below LOD	Below LOD	Below LOD	Below LOD	Below LOD	Below LOD	0.0012	Below LOD	Below LOD	0.0014	Below LOD	Below LOD	0.195	0.072	0.255	0.063	0.034	Below LOD	Below LOD	Below LOD	0.0034	Below LOD	Below LOD	0.0055	0.00042	0.0012	0.071	Below LOD	0.0091	Below LOD	Below LOD	0.0179	0.0101	Below LOD	0.032	0.0131	Below LOD	Below LOD
	Tb_ppm_m159_Int2SE	Below LOD	Below LOD	Below LOD	Below LOD	Below LOD	Below LOD	Below LOD	Below LOD	Below LOD	Below LOD	Below LOD	Below LOD	Below LOD	Below LOD	Below LOD	Below LOD	0.0017	Below LOD	Below LOD	0.002	Below LOD	Below LOD	0.033	0.016	0.036	0.017	0.013	Below LOD	Below LOD	Below LOD	0.0033	Below LOD	Below LOD	0.0047	0.00088	0.0014	0.017	Below LOD	0.005	Below LOD	Below LOD	0.0077	0.0061	Below LOD	0.011	0.0062	Below LOD	Below LOD
	Dy_ppm_m163	Below LOD	Below LOD	Below LOD	Below LOD	0.011	0.034	Below LOD	Below LOD	Below LOD	Below LOD	0.0078	Below LOD	Below LOD	Below LOD	Below LOD	0.0036	Below LOD	Below LOD	Below LOD	Below LOD	Below LOD	Below LOD	1.21	0.514	1.68	0.356	0.256	Below LOD	Below LOD	Below LOD	Below LOD	Below LOD	Below LOD	0.024	0.0021	0.0063	0.43	Below LOD	0.066	Below LOD	Below LOD	0.08	0.052	Below LOD	0.314	0.043	Below LOD	Below LOD
	Dy_ppm_m163_Int2SE	Below LOD	Below LOD	Below LOD	Below LOD	0.013	0.022	Below LOD	Below LOD	Below LOD	Below LOD	0.0088	Below LOD	Below LOD	Below LOD	Below LOD	0.0074	Below LOD	Below LOD	Below LOD	Below LOD	Below LOD	Below LOD	0.15	0.089	0.25	0.073	0.071	Below LOD	Below LOD	Below LOD	Below LOD	Below LOD	Below LOD	0.019	0.0043	0.0073	0.12	Below LOD	0.031	Below LOD	Below LOD	0.038	0.023	Below LOD	0.081	0.022	Below LOD	Below LOD
	Ho_ppm_m165	Below LOD	Below LOD	Below LOD	Below LOD	Below LOD	0.0043	Below LOD	Below LOD	Below LOD	Below LOD	Below LOD	Below LOD	Below LOD	Below LOD	Below LOD	Below LOD	Below LOD	0.0007	Below LOD	Below LOD	Below LOD	Below LOD	0.274	0.123	0.347	0.071	0.058	Below LOD	Below LOD	Below LOD	Below LOD	Below LOD	Below LOD	0.0137	Below LOD	0.001	0.08	Below LOD	0.0147	Below LOD	Below LOD	0.0093	0.0151	0.0028	0.053	0.0134	Below LOD	Below LOD
	Ho_ppm_m165_Int2SE	Below LOD	Below LOD	Below LOD	Below LOD	Below LOD	0.0039	Below LOD	Below LOD	Below LOD	Below LOD	Below LOD	Below LOD	Below LOD	Below LOD	Below LOD	Below LOD	Below LOD	0.0015	Below LOD	Below LOD	Below LOD	Below LOD	0.035	0.022	0.049	0.02	0.013	Below LOD	Below LOD	Below LOD	Below LOD	Below LOD	Below LOD	0.0072	Below LOD	0.0014	0.019	Below LOD	0.0067	Below LOD	Below LOD	0.0053	0.0076	0.0028	0.015	0.0058	Below LOD	Below LOD
	Er_ppm_m166	Below LOD	Below LOD	Below LOD	Below LOD	Below LOD	0.0089	Below LOD	Below LOD	Below LOD	Below LOD	Below LOD	Below LOD	Below LOD	Below LOD	Below LOD	0.002	Below LOD	Below LOD	Below LOD	Below LOD	0.0022	0.0023	0.84	0.409	1.05	0.256	0.238	Below LOD	Below LOD	Below LOD	Below LOD	Below LOD	Below LOD	0.011	Below LOD	Below LOD	0.206	Below LOD	0.05	Below LOD	Below LOD	0.04	0.016	Below LOD	0.143	0.023	Below LOD	Below LOD
	Er_ppm_m166_Int2SE	Below LOD	Below LOD	Below LOD	Below LOD	Below LOD	0.0091	Below LOD	Below LOD	Below LOD	Below LOD	Below LOD	Below LOD	Below LOD	Below LOD	Below LOD	0.0041	Below LOD	Below LOD	Below LOD	Below LOD	0.0045	0.0047	0.13	0.078	0.14	0.074	0.047	Below LOD	Below LOD	Below LOD	Below LOD	Below LOD	Below LOD	0.011	Below LOD	Below LOD	0.048	Below LOD	0.023	Below LOD	Below LOD	0.022	0.012	Below LOD	0.057	0.014	Below LOD	Below LOD
	Tm_ppm_m169	Below LOD	Below LOD	Below LOD	Below LOD	Below LOD	Below LOD	Below LOD	Below LOD	Below LOD	Below LOD	Below LOD	Below LOD	Below LOD	Below LOD	Below LOD	Below LOD	Below LOD	Below LOD	Below LOD	Below LOD	0.0057	Below LOD	0.121	0.05	0.155	0.0256	0.041	Below LOD	Below LOD	Below LOD	Below LOD	Below LOD	Below LOD	Below LOD	Below LOD	Below LOD	0.029	Below LOD	Below LOD	Below LOD	0.0025	0.0055	Below LOD	Below LOD	0.0152	Below LOD	0.0023	Below LOD
	Tm_ppm_m169_Int2SE	Below LOD	Below LOD	Below LOD	Below LOD	Below LOD	Below LOD	Below LOD	Below LOD	Below LOD	Below LOD	Below LOD	Below LOD	Below LOD	Below LOD	Below LOD	Below LOD	Below LOD	Below LOD	Below LOD	Below LOD	0.0056	Below LOD	0.023	0.014	0.032	0.0099	0.01	Below LOD	Below LOD	Below LOD	Below LOD	Below LOD	Below LOD	Below LOD	Below LOD	Below LOD	0.011	Below LOD	Below LOD	Below LOD	0.0029	0.0039	Below LOD	Below LOD	0.0054	Below LOD	0.0024	Below LOD
	Yb_ppm_m172	Below LOD	Below LOD	Below LOD	Below LOD	Below LOD	Below LOD	Below LOD	Below LOD	Below LOD	Below LOD	Below LOD	Below LOD	Below LOD	Below LOD	Below LOD	Below LOD	Below LOD	Below LOD	Below LOD	Below LOD	Below LOD	Below LOD	0.83	0.56	1.09	0.269	0.436	Below LOD	Below LOD	Below LOD	Below LOD	Below LOD	0.0066	0.02	Below LOD	Below LOD	0.191	0.017	0.027	Below LOD	Below LOD	0.021	Below LOD	Below LOD	0.153	0.023	0.0086	Below LOD
	Yb_ppm_m172_Int2SE	Below LOD	Below LOD	Below LOD	Below LOD	Below LOD	Below LOD	Below LOD	Below LOD	Below LOD	Below LOD	Below LOD	Below LOD	Below LOD	Below LOD	Below LOD	Below LOD	Below LOD	Below LOD	Below LOD	Below LOD	Below LOD	Below LOD	0.14	0.1	0.19	0.083	0.096	Below LOD	Below LOD	Below LOD	Below LOD	Below LOD	0.0076	0.02	Below LOD	Below LOD	0.054	0.015	0.018	Below LOD	Below LOD	0.016	Below LOD	Below LOD	0.05	0.019	0.0098	Below LOD
	Lu_ppm_m175	Below LOD	Below LOD	Below LOD	Below LOD	Below LOD	Below LOD	Below LOD	Below LOD	Below LOD	Below LOD	Below LOD	Below LOD	Below LOD	0.00031	Below LOD	Below LOD	Below LOD	Below LOD	Below LOD	Below LOD	Below LOD	Below LOD	0.179	0.074	0.181	0.044	0.085	Below LOD	Below LOD	Below LOD	0.0092	Below LOD	Below LOD	Below LOD	0.0047	0.0009	0.022	0.0021	0.006	Below LOD	Below LOD	0.0035	Below LOD	Below LOD	0.0159	Below LOD	Below LOD	Below LOD
	Lu_ppm_m175_Int2SE	Below LOD	Below LOD	Below LOD	Below LOD	Below LOD	Below LOD	Below LOD	Below LOD	Below LOD	Below LOD	Below LOD	Below LOD	Below LOD	0.00085	Below LOD	Below LOD	Below LOD	Below LOD	Below LOD	Below LOD	Below LOD	Below LOD	0.029	0.02	0.042	0.013	0.017	Below LOD	Below LOD	Below LOD	0.0065	Below LOD	Below LOD	Below LOD	0.0035	0.0014	0.0093	0.0021	0.0041	Below LOD	Below LOD	0.0028	Below LOD	Below LOD	0.0068	Below LOD	Below LOD	Below LOD
	Hf_ppm_m177	0.082	0.05	Below LOD	Below LOD	0.07	0.026	0.035	0.039	0.037	0.046	0.06	Below LOD	0.08	0.05	0.05	0.042	0.066	0.031	0.04	0.051	0.06	0.024	Below LOD	0.037	Below LOD	Below LOD	Below LOD	0.018	0.116	0.199	0.224	0.027	0.027	Below LOD	0.026	Below LOD	0.035	0.019	0.026	0.014	0.037	0.017	0.01	Below LOD	0.091	0.066	0.087	0.104
	Hf_ppm_m177_Int2SE	0.038	0.027	Below LOD	Below LOD	0.032	0.019	0.019	0.031	0.024	0.03	0.033	Below LOD	0.037	0.035	0.031	0.025	0.037	0.023	0.039	0.031	0.033	0.021	Below LOD	0.03	Below LOD	Below LOD	Below LOD	0.027	0.049	0.064	0.072	0.022	0.021	Below LOD	0.018	Below LOD	0.021	0.017	0.019	0.014	0.023	0.013	0.011	Below LOD	0.042	0.028	0.045	0.036
	Ta_ppm_m181	11.12	9.43	10.18	10.91	9.01	7.06	5.94	6.21	8.84	17.76	16.7	21.6	18.54	16.39	3.05	2.67	3.06	5.18	4.62	2.89	3	2.68	5.67	5.56	5.88	6.14	6.28	7.11	14.35	12.45	11.89	17.65	1.33	1.129	2.67	3.92	3.79	2.37	4.94	4.96	6.13	5.99	5.94	5.71	6.84	9.93	37.43	10.02
	Ta_ppm_m181_Int2SE	0.66	0.58	0.58	0.49	0.41	0.44	0.31	0.37	0.45	0.87	1	1.9	0.84	0.91	0.25	0.18	0.24	0.37	0.57	0.25	0.21	0.17	0.3	0.33	0.48	0.36	0.35	0.31	0.88	0.53	0.49	0.8	0.059	0.088	0.13	0.18	0.16	0.1	0.2	0.24	0.23	0.2	0.31	0.21	0.41	0.39	0.97	0.41
	W_ppm_m182	2.54	6.22	3.76	2.33	2.67	13.31	10.66	10.42	12.47	24.4	18.68	26.4	23.5	26.3	5.85	5.89	5.5	6.4	6.68	6.09	5.95	6.07	1.61	1.9	1.29	1.09	1.11	1.19	9.3	17.42	19.09	10.84	2.25	1.77	1.97	1.62	2.28	1.5	1.891	1.65	1.64	1.59	1.56	1.74	5.57	5.63	6.96	4.8
	W_ppm_m182_Int2SE	0.16	0.46	0.2	0.19	0.2	0.46	0.48	0.55	0.69	1.2	0.81	1.6	1.3	1.7	0.34	0.39	0.36	0.51	0.72	0.37	0.4	0.37	0.17	0.17	0.14	0.12	0.1	0.17	0.45	0.78	0.92	0.44	0.11	0.13	0.11	0.14	0.11	0.13	0.092	0.12	0.13	0.14	0.14	0.11	0.6	0.21	0.31	0.22
	Tl_ppm_m205	7.87	7.43	7.18	8.78	7.89	6.48	7.64	6.74	7.48	7.77	7.65	8.03	8.43	7.6	4.68	4.72	4.94	4.62	4.81	4.71	4.71	4.7	4.2	4.23	4.03	3.92	3.86	4.04	6.35	5.92	5.85	6.88	8.12	8.38	8.5	8.85	8.31	8.87	8.71	8.14	8.54	7.89	9.12	8.34	8.94	8.38	7.55	8.47
	Tl_ppm_m205_Int2SE	0.75	0.54	0.58	0.51	0.33	0.25	0.49	0.39	0.35	0.6	0.44	0.87	0.98	1.1	0.23	0.28	0.24	0.42	0.85	0.23	0.4	0.32	0.24	0.27	0.25	0.3	0.22	0.39	0.37	0.3	0.4	0.36	0.25	0.29	0.23	0.34	0.34	0.38	0.35	0.32	0.28	0.32	0.39	0.24	0.33	0.2	0.23	0.31
	Pb_ppm_m208	4	4.71	4.56	5.53	4.24	4.28	3.09	4.06	3.9	4.66	5.49	3.68	3.96	4.08	5.12	5.14	6.01	5.36	6.4	6.74	4.77	4.96	43.7	23.1	25.9	11.5	22.04	24.5	2.38	3.34	3.07	2.78	3.58	53	7.94	17.26	117	15.7	26	4.05	4.01	30.4	28.3	9.12	33.3	9.34	4.64	6.78
	Pb_ppm_m208_Int2SE	0.43	0.55	0.43	0.39	0.25	0.27	0.15	0.27	0.25	0.42	0.38	0.54	0.39	0.53	0.65	0.46	0.54	0.47	1.5	0.78	0.4	0.32	2.2	1.2	1.9	1.1	0.9	1.5	0.16	0.32	0.22	0.19	0.17	15	0.73	0.86	10	1.7	1.5	0.3	0.19	1.7	1.3	0.4	2.9	0.36	0.15	0.3
	Bi_ppm_m209	0.036	Below LOD	0.034	0.039	Below LOD	0.03	Below LOD	0.02	0.074	Below LOD	0.042	Below LOD	0.031	0.02	0.069	0.033	Below LOD	0.049	0.074	0.03	0.039	0.045	0.024	0.154	0.019	Below LOD	Below LOD	0.017	Below LOD	0.044	Below LOD	Below LOD	Below LOD	0.048	0.055	Below LOD	0.806	0.034	0.131	0.0103	Below LOD	0.0213	0.07	Below LOD	12.8	0.541	0.286	0.372
	Bi_ppm_m209_Int2SE	0.012	Below LOD	0.014	0.012	Below LOD	0.012	Below LOD	0.012	0.011	Below LOD	0.014	Below LOD	0.015	0.011	0.017	0.014	Below LOD	0.021	0.033	0.015	0.014	0.016	0.011	0.024	0.011	Below LOD	Below LOD	0.013	Below LOD	0.016	Below LOD	Below LOD	Below LOD	0.01	0.016	Below LOD	0.077	0.01	0.018	0.0079	Below LOD	0.0082	0.013	Below LOD	1.7	0.046	0.033	0.039
	Th_ppm_m232	0	0.0027	0.003	0.003	0.0008	0.091	Below LOD	Below LOD	Below LOD	0.0008	0.002	Below LOD	Below LOD	Below LOD	Below LOD	Below LOD	Below LOD	Below LOD	Below LOD	Below LOD	Below LOD	Below LOD	0.0156	0.14	0.009	0.0013	0.0046	0.018	Below LOD	Below LOD	Below LOD	Below LOD	0.0012	0.135	0.044	0.0033	0.541	0.02	0.098	0.0031	Below LOD	0.167	0.475	0.031	0.82	0.003	0.0049	0.0018
	Th_ppm_m232_Int2SE	1	0.0038	0.0034	0.0034	0.0016	0.025	Below LOD	Below LOD	Below LOD	0.0017	0.0028	Below LOD	Below LOD	Below LOD	Below LOD	Below LOD	Below LOD	Below LOD	Below LOD	Below LOD	Below LOD	Below LOD	0.009	0.03	0.0068	0.0026	0.0044	0.015	Below LOD	Below LOD	Below LOD	Below LOD	0.0016	0.058	0.015	0.0028	0.051	0.01	0.02	0.0029	Below LOD	0.032	0.057	0.01	0.18	0.0029	0.0037	0.0026
	U_ppm_m238	Below LOD	0.0078	0.019	0.019	0.0139	0.0048	0.0057	0.001	0.0019	0.0202	0.068	Below LOD	0.0151	0.0027	0.0008	0.0019	Below LOD	0.004	0.0037	Below LOD	Below LOD	Below LOD	0.137	0.3	0.038	0.0116	0.0106	0.0066	Below LOD	0.0032	Below LOD	0.003	0.0017	0.7	0.058	0.0174	2.43	0.16	0.672	0.0015	Below LOD	0.274	0.588	0.0105	1.79	0.026	0.0167	0.0087
	U_ppm_m238_Int2SE	Below LOD	0.0051	0.011	0.011	0.0079	0.0041	0.0057	0.002	0.0026	0.0085	0.018	Below LOD	0.009	0.0031	0.0017	0.0027	Below LOD	0.0056	0.0051	Below LOD	Below LOD	Below LOD	0.033	0.048	0.014	0.007	0.0066	0.0061	Below LOD	0.0036	Below LOD	0.0034	0.0019	0.24	0.018	0.0086	0.25	0.034	0.072	0.002	Below LOD	0.04	0.051	0.0062	0.36	0.011	0.0091	0.0057
Oxide wt%	Li2O	0.158006	0.172213	0.15327	0.158006	0.163603	0.170061	0.176519	0.139493	0.173074	0.259181	0.271667	0.254015	0.328066	0.257028	0.126577	0.118397	0.131313	0.115383	0.118397	0.123563	0.118397	0.112369	0.0699186	0.0757739	0.0783571	0.058122	0.076635	0.0826624	0.219142	0.182977	0.172213	0.154992	0.50071	0.80725	0.62126	0.630301	0.671202	0.781849	0.767211	0.675937	0.620829	0.811556	0.82318	0.805959	0.253584	0.241099	0.256167	0.230335
	Na2O	0.1079	0.0864	0.0967	0.105	0.1086	0.1395	0.1212	0.136	0.15	0.0593	0.0643	0.0825	0.0719	0.0898	0.221	0.244	0.226	0.217	0.272	0.245	0.222	0.209	0.1131	0.1224	0.156	0.081	0.109	0.1305	0.0624	0.0707	0.0611	0.0529	0.0498	0.0679	0.05	0.0534	0.0663	0.0639	0.0635	0.0494	0.0488	0.0553	0.0564	0.0547	0.0503	0.0767	0.0861	0.0717
	MgO	6.33	5.64	6.54	6.35	5.8	7.17	6.79	6.97	7.13	5.69	6.05	6.52	6.17	6.07	8.62	9.23	9.39	9.86	9.87	8.79	8.86	8.71	5.99	6.03	6.25	6.22	5.31	6.14	6.3	7.43	6.3	6.24	9.87	9.64	9.4	8.62	9.57	9.2	9.3	8.88	8.98	9.55	9.03	9.2	5.82	5.32	5.29	5.54
	Al2O3	20.9	17.57	19.47	18.35	17.89	18.91	20.62	19.77	18.93	17.67	19.22	19.4	18.86	18.64	19.83	18.79	19.4	19.56	20.7	19.63	20.23	20.46	18.3	18.11	19.07	18.19	17.58	17.15	18.78	19.4	18.76	19.7	14.9	16.31	15.08	15.04	16.05	15.01	15.52	14.66	14.61	16.26	14.93	15.57	18.1	18.76	18.74	18.02
	SiO2	35.3	34.2	34.8	35.2	35.4	34.8	34.8	34.8	34.8	34.5	34.5	34.5	34.5	34.5	35.5	35.5	35.5	35.5	35.5	35.5	35.5	35.5	34.2	34.2	34.2	34.2	34.2	34.2	34.3	34.3	34.3	34.3	36.5	36.5	36.5	36.5	36.5	36.5	36.5	36.5	36.5	36.5	36.5	36.5	34.6	34.6	34.6	34.6
	K2O	8.22	8.44	8.03	8.6	7.8	8.42	8.12	8.36	8.35	8.05	8.25	8.4	8.83	8.6	8	7.91	8.19	7.89	8	7.62	8.11	7.94	7.45	7.97	7.35	6.98	7.24	7.67	7.68	8.2	8.13	7.83	7.99	7.88	8.17	8.08	7.8	7.82	8.24	7.86	8.1	7.48	7.96	8.05	7.35	7.95	8.03	7.99
	TiO2	3.06994	3.53711	3.23679	3.2201	2.93313	3.78737	3.62053	3.92085	3.6539	3.50374	3.57048	3.6539	3.48705	3.57048	2.65283	2.73625	2.65283	2.4693	2.65283	2.80299	2.66951	2.73625	2.59277	2.65116	3.10331	2.10224	2.91478	3.08663	2.57108	2.56941	2.37253	2.01048	3.72397	3.33689	4.17278	4.69334	4.0026	3.27015	4.4097	4.30459	3.97758	4.03597	4.00427	4.066	2.54104	3.40196	2.99152	3.14002
	MnO	0.219	0.206	0.195	0.19	0.1719	0.1412	0.218	0.1755	0.1573	0.217	0.218	0.232	0.2274	0.208	0.252	0.252	0.242	0.231	0.24	0.243	0.256	0.274	0.0823	0.0831	0.0774	0.0864	0.1624	0.0866	0.261	0.263	0.285	0.255	0.1579	0.1571	0.1647	0.1596	0.1809	0.1454	0.1462	0.1531	0.1523	0.1616	0.139	0.1464	0.223	0.2171	0.245	0.2057
	FeO	23.3	23.2	22.17	23.4	22	21.2	21.8	21.4	22.9	22.1	21.8	24	23.4	21.4	17.3	17.41	18.6	17.7	18.3	17.6	17.5	17.87	22.57	22.3	22.2	21.3	21.1	22.4	20.1	21.64	20.7	21.1	18.83	19.12	19.18	19.41	20.69	18.59	19.18	19.08	19.38	20.75	18.87	19.87	22.83	22.32	22.66	22.32
	Total	97.6048	93.0517	94.6918	95.5731	92.2672	94.7381	96.2662	95.6718	96.2443	92.0492	93.9444	97.0424	95.8744	93.3353	92.5024	92.1906	94.3321	93.5427	95.6532	92.5546	93.4659	93.8116	91.3681	91.5424	92.4851	89.2178	88.6928	90.9464	90.2736	94.0561	91.0808	91.6434	92.5224	93.8191	93.3387	93.1866	95.531	91.3813	94.1266	92.163	92.3695	95.6044	92.3129	94.2631	91.7679	92.8869	92.8988	92.1178
Atomic	Li	0.00528801	0.0057635	0.00512951	0.00528801	0.00547532	0.00569146	0.00590759	0.00466843	0.00579232	0.00867407	0.00909192	0.00850116	0.0109795	0.00860202	0.00423617	0.00396241	0.00439467	0.00386154	0.00396241	0.00413531	0.00396241	0.00376068	0.00233998	0.00253594	0.00262239	0.00194518	0.00256476	0.00276648	0.00733405	0.00612372	0.0057635	0.00518715	0.0167574	0.0270164	0.0207918	0.0210944	0.0224632	0.0261663	0.0256764	0.0226217	0.0207774	0.0271605	0.0275495	0.0269732	0.00848675	0.0080689	0.00857321	0.00770868
Proportion	Na	0.00174088	0.001394	0.00156018	0.00169409	0.00175218	0.00225073	0.00195547	0.00219426	0.00242014	0.00095676	0.00103743	0.00133107	0.00116005	0.00144885	0.00356567	0.00393675	0.00364634	0.00350113	0.00438851	0.00395289	0.0035818	0.00337206	0.00182478	0.00197483	0.00251694	0.00130687	0.00175863	0.00210552	0.00100678	0.00114069	0.000985802	0.000853501	0.000803485	0.00109551	0.000806712	0.000861568	0.0010697	0.00103098	0.00102452	0.000797031	0.000787351	0.000892223	0.000909971	0.000882543	0.000811552	0.0012375	0.00138916	0.00115682
Oxygen	Mg	0.157072	0.13995	0.162283	0.157568	0.143921	0.177916	0.168486	0.172953	0.176923	0.141191	0.150124	0.161787	0.153102	0.15062	0.213896	0.229032	0.233002	0.244665	0.244913	0.218114	0.219851	0.216129	0.148635	0.149628	0.155087	0.154342	0.131762	0.152357	0.156328	0.184367	0.156328	0.154839	0.244913	0.239206	0.233251	0.213896	0.237469	0.228288	0.230769	0.220347	0.222829	0.236973	0.224069	0.228288	0.144417	0.13201	0.131266	0.137469
	Al	0.614947	0.516967	0.572872	0.539918	0.526383	0.556395	0.606709	0.581699	0.556983	0.51991	0.565516	0.570812	0.554923	0.54845	0.583464	0.552864	0.570812	0.57552	0.609062	0.577579	0.595233	0.602001	0.538446	0.532856	0.561102	0.53521	0.517262	0.50461	0.55257	0.570812	0.551981	0.579639	0.438407	0.479894	0.443703	0.442526	0.472244	0.441644	0.45665	0.431346	0.429874	0.478423	0.43929	0.458121	0.532562	0.551981	0.551393	0.530208
	Si	1.1751	1.13848	1.15846	1.17177	1.17843	1.15846	1.15846	1.15846	1.15846	1.14847	1.14847	1.14847	1.14847	1.14847	1.18176	1.18176	1.18176	1.18176	1.18176	1.18176	1.18176	1.18176	1.13848	1.13848	1.13848	1.13848	1.13848	1.13848	1.14181	1.14181	1.14181	1.14181	1.21505	1.21505	1.21505	1.21505	1.21505	1.21505	1.21505	1.21505	1.21505	1.21505	1.21505	1.21505	1.1518	1.1518	1.1518	1.1518
	K	0.0872611	0.0895966	0.0852442	0.0912951	0.0828025	0.0893843	0.0861996	0.0887473	0.0886412	0.0854565	0.0875796	0.089172	0.0937367	0.0912951	0.0849257	0.0839703	0.0869427	0.083758	0.0849257	0.0808917	0.0860934	0.0842887	0.079087	0.0846072	0.0780255	0.0740977	0.0768577	0.0814225	0.0815287	0.0870488	0.0863057	0.083121	0.0848195	0.0836518	0.0867304	0.0857749	0.0828025	0.0830149	0.0874735	0.0834395	0.0859873	0.0794055	0.0845011	0.0854565	0.0780255	0.0843949	0.0852442	0.0848195
	Ti	0.0768735	0.0885716	0.0810514	0.0806336	0.0734476	0.0948384	0.0906605	0.0981808	0.0914961	0.087736	0.0894072	0.0914961	0.0873182	0.0894072	0.0664287	0.0685176	0.0664287	0.061833	0.0664287	0.0701888	0.0668465	0.0685176	0.0649246	0.0663869	0.077709	0.0526416	0.072988	0.0772912	0.0643815	0.0643397	0.0594098	0.0503438	0.0932508	0.0835581	0.104489	0.117524	0.100228	0.0818869	0.110422	0.10779	0.0996013	0.101064	0.10027	0.101816	0.0636295	0.0851875	0.0749098	0.0786282
	Mn	0.00308712	0.00290386	0.0027488	0.00267832	0.00242317	0.00199041	0.00307302	0.00247392	0.00221737	0.00305892	0.00307302	0.00327037	0.00320553	0.00293206	0.0035523	0.0035523	0.00341133	0.00325627	0.00338314	0.00342543	0.00360868	0.00386242	0.00116014	0.00117141	0.00109106	0.00121793	0.00228926	0.00122075	0.00367917	0.00370736	0.00401748	0.00359459	0.00222582	0.00221455	0.00232168	0.00224979	0.00255004	0.00204962	0.0020609	0.00215816	0.00214688	0.00227798	0.0019594	0.00206372	0.0031435	0.00306033	0.00345362	0.00289963
	Fe	0.324332	0.32294	0.308602	0.325724	0.306236	0.2951	0.303452	0.297884	0.318764	0.307628	0.303452	0.334076	0.325724	0.297884	0.240813	0.242344	0.258909	0.246381	0.254733	0.244989	0.243597	0.248747	0.31417	0.310412	0.30902	0.296492	0.293708	0.311804	0.279788	0.301225	0.28814	0.293708	0.26211	0.266147	0.266982	0.270184	0.288001	0.258769	0.266982	0.26559	0.269766	0.288836	0.262667	0.276587	0.31779	0.31069	0.315423	0.31069
	Total	2.4457	2.30657	2.37795	2.37657	2.32087	2.38202	2.4249	2.40726	2.40169	2.30308	2.35775	2.40891	2.37862	2.33911	2.38264	2.36994	2.4093	2.40453	2.45355	2.38503	2.40453	2.41244	2.28907	2.28805	2.32566	2.25574	2.23767	2.27206	2.28843	2.36058	2.29474	2.3131	2.35833	2.39783	2.37412	2.36916	2.42187	2.3379	2.3961	2.34914	2.34682	2.43008	2.35626	2.39523	2.30066	2.32843	2.32345	2.30538
11 O		4.49769	4.76899	4.62584	4.62852	4.7396	4.61793	4.53627	4.56952	4.5801	4.77621	4.66547	4.56637	4.62453	4.70265	4.61673	4.64147	4.56563	4.57469	4.48329	4.61209	4.5747	4.55971	4.80544	4.80758	4.72985	4.87646	4.91582	4.84142	4.8068	4.65988	4.79357	4.75553	4.66431	4.58748	4.63329	4.643	4.54194	4.70508	4.59078	4.68257	4.6872	4.5266	4.66841	4.59245	4.78123	4.72422	4.73434	4.77145
No. Ions	Li	0.0475676	0.0549721	0.0474566	0.0489513	0.0519017	0.0525655	0.0535968	0.042665	0.0530588	0.0828584	0.0848361	0.077639	0.10155	0.0809045	0.0391145	0.0367828	0.0401289	0.0353308	0.0355292	0.0381449	0.0362536	0.0342952	0.0224893	0.0243835	0.024807	0.0189712	0.0252158	0.0267874	0.0705066	0.0570716	0.0552554	0.0493353	0.156323	0.247874	0.192669	0.195883	0.204053	0.246229	0.23575	0.211856	0.194776	0.24589	0.257225	0.247746	0.0811543	0.0762385	0.081177	0.0735632
Bt	Na	0.0156599	0.0132959	0.0144343	0.0156823	0.0166093	0.0207874	0.0177411	0.0200534	0.0221689	0.00913938	0.0096802	0.0121564	0.0107294	0.0136269	0.0329234	0.0365447	0.0332957	0.0320332	0.03935	0.0364622	0.0327713	0.0307512	0.0175378	0.0189883	0.0238095	0.0127458	0.0172902	0.0203874	0.00967874	0.010631	0.00945101	0.0081177	0.0074954	0.0100513	0.00747546	0.00800052	0.00971702	0.00970167	0.00940674	0.00746431	0.00738094	0.00807748	0.00849623	0.00810607	0.00776044	0.0116924	0.0131535	0.0110395
	Mg	0.706461	0.667422	0.750695	0.729308	0.682127	0.821601	0.7643	0.790311	0.810326	0.674359	0.700399	0.738778	0.708024	0.708314	0.987499	1.06305	1.0638	1.11927	1.09802	1.00596	1.00575	0.985485	0.714258	0.719347	0.733537	0.752644	0.647718	0.737626	0.751435	0.859129	0.749366	0.73634	1.14235	1.09735	1.08072	0.993118	1.07857	1.07411	1.05941	1.03179	1.04444	1.07268	1.04605	1.0484	0.69049	0.623644	0.621456	0.655927
	Al	1.84389	1.64361	1.76668	1.66601	1.66323	1.71293	1.8348	1.77206	1.70069	1.65547	1.75893	1.73769	1.71084	1.71945	1.7958	1.71074	1.73741	1.75522	1.8204	1.7759	1.81534	1.82996	1.72498	1.70783	1.76929	1.73995	1.69518	1.62869	1.77073	1.77328	1.76397	1.83766	1.36324	1.46767	1.37054	1.36977	1.42994	1.38531	1.39759	1.34654	1.34327	1.44375	1.36719	1.4026	1.69753	1.73845	1.74032	1.68657
	Si	2.64262	2.7147	2.67941	2.71178	2.79264	2.67483	2.62753	2.64679	2.65292	2.74267	2.67907	2.62217	2.65557	2.70042	2.72793	2.74255	2.69774	2.70309	2.64908	2.72519	2.70309	2.69423	2.73546	2.73667	2.69242	2.77588	2.79829	2.75594	2.74423	2.66035	2.73667	2.71496	2.83368	2.787	2.81483	2.82073	2.75933	2.85845	2.78901	2.84477	2.84758	2.75002	2.83617	2.79002	2.75351	2.72067	2.7265	2.74787
	K	0.784947	0.85457	0.788652	0.845122	0.784903	0.82554	0.782049	0.811065	0.811972	0.816317	0.817199	0.814385	0.866977	0.858657	0.784158	0.779492	0.793897	0.766334	0.761493	0.74616	0.787702	0.768664	0.760097	0.813512	0.738097	0.722668	0.755638	0.788402	0.783783	0.811274	0.827425	0.790569	0.791249	0.767502	0.803694	0.796506	0.752168	0.781184	0.803143	0.781423	0.806079	0.718875	0.788971	0.78491	0.746116	0.7974	0.80715	0.809425
	Ti	0.172876	0.211198	0.187465	0.186607	0.174056	0.218978	0.20563	0.224319	0.209531	0.209523	0.208563	0.208903	0.201903	0.210225	0.153342	0.159011	0.151644	0.141433	0.14891	0.161859	0.152901	0.15621	0.155996	0.15958	0.183776	0.128352	0.179398	0.1871	0.154734	0.149908	0.142392	0.119706	0.217475	0.191661	0.242065	0.272833	0.227614	0.192642	0.253462	0.252367	0.233426	0.228737	0.23405	0.233792	0.152114	0.201222	0.177324	0.187585
	Mn	0.0138849	0.0138485	0.0127155	0.0123967	0.0114849	0.00919159	0.0139401	0.0113046	0.0101558	0.0146101	0.0143371	0.0149337	0.0148241	0.0137884	0.0164	0.0164879	0.0155749	0.0148964	0.0151676	0.0157984	0.0165086	0.0176115	0.00557496	0.00563166	0.00516056	0.00593919	0.0112536	0.00591017	0.017685	0.0172758	0.0192581	0.0170942	0.0103819	0.0101592	0.010757	0.0104458	0.0115821	0.00964363	0.00946113	0.0101057	0.0100629	0.0103115	0.00914729	0.00947752	0.0150298	0.0144577	0.0163506	0.0138355
	Fe	1.45874	1.5401	1.42755	1.50762	1.45144	1.36275	1.37654	1.36119	1.45997	1.4693	1.41575	1.52551	1.50632	1.40084	1.11177	1.12483	1.18208	1.12712	1.14204	1.12991	1.11438	1.13421	1.50973	1.49233	1.46162	1.44583	1.44382	1.50957	1.34489	1.40367	1.38122	1.39674	1.22256	1.22094	1.23701	1.25446	1.30808	1.21753	1.22566	1.24365	1.26445	1.30745	1.22624	1.27021	1.51943	1.46777	1.49332	1.48244
	Total	7.68665	7.71371	7.67505	7.72348	7.62839	7.69917	7.67613	7.67975	7.7308	7.67424	7.68876	7.75217	7.77674	7.70623	7.64893	7.66948	7.71557	7.69472	7.70999	7.63539	7.6647	7.65143	7.64612	7.67828	7.63251	7.60298	7.5738	7.66041	7.64766	7.74259	7.68501	7.67052	7.74476	7.80022	7.75975	7.72175	7.78105	7.77481	7.78289	7.72996	7.75147	7.78579	7.77353	7.79527	7.66313	7.65155	7.67675	7.66827
	Al/(Al+Si)	0.410986	0.37712	0.397355	0.38056	0.373267	0.390388	0.411174	0.401022	0.390639	0.376402	0.396334	0.398566	0.391819	0.389027	0.396973	0.384151	0.391737	0.393696	0.407296	0.394549	0.401764	0.404484	0.386729	0.384257	0.396549	0.3853	0.377254	0.371454	0.392192	0.399961	0.391938	0.403649	0.32482	0.344955	0.327459	0.326875	0.341333	0.326435	0.333824	0.321269	0.320525	0.344261	0.325261	0.33454	0.381379	0.389864	0.38961	0.380335
	Fe/(Fe+Mg)	0.673721	0.69766	0.655366	0.673969	0.680288	0.62387	0.642991	0.632669	0.643075	0.685417	0.669021	0.673727	0.680256	0.664172	0.529598	0.51412	0.526332	0.501747	0.509827	0.529016	0.525619	0.535083	0.678839	0.67475	0.665838	0.657652	0.690315	0.671758	0.641546	0.620325	0.648282	0.654799	0.516959	0.526656	0.533716	0.558139	0.548083	0.531292	0.536377	0.546552	0.547643	0.549318	0.539649	0.547833	0.687549	0.701807	0.706136	0.693259
	AlVI (stoi)	0.486509	0.358311	0.44609	0.377795	0.455874	0.387758	0.462331	0.418847	0.353616	0.398132	0.438	0.359863	0.366409	0.419866	0.523725	0.453283	0.435148	0.458306	0.469485	0.501088	0.518431	0.524198	0.460438	0.444502	0.461709	0.515832	0.493466	0.384622	0.514952	0.433629	0.500646	0.552618	0.196921	0.254672	0.18537	0.190498	0.189268	0.243763	0.186595	0.19131	0.190856	0.193771	0.203358	0.192622	0.451039	0.459123	0.466822	0.434448
	XTi	0.0612041	0.076052	0.066671	0.0666137	0.0629841	0.0784563	0.0732093	0.080267	0.0739492	0.0761539	0.0754923	0.0737375	0.0725576	0.0767455	0.0552317	0.0567862	0.053534	0.0496934	0.0520945	0.057831	0.0547745	0.0557872	0.05492	0.0566739	0.0646953	0.0451522	0.0648959	0.0663728	0.0559414	0.0526669	0.051338	0.0426697	0.078248	0.069326	0.0881788	0.100643	0.0811884	0.0706154	0.0930092	0.0928122	0.0854046	0.081615	0.0863751	0.0851691	0.0540739	0.0731249	0.064273	0.0679557
	XFe	0.516444	0.554585	0.507699	0.53818	0.525218	0.488251	0.490081	0.487066	0.515264	0.534035	0.512449	0.538469	0.541325	0.511397	0.400445	0.401701	0.417302	0.396018	0.399531	0.40371	0.39921	0.405061	0.531516	0.529992	0.514538	0.508619	0.52229	0.535515	0.486219	0.49315	0.497984	0.497875	0.43988	0.44163	0.450614	0.462746	0.466584	0.446301	0.449762	0.457371	0.46263	0.466506	0.452537	0.462732	0.540131	0.533393	0.541269	0.537039
	XMg	0.250111	0.240337	0.266981	0.260343	0.246835	0.294366	0.272109	0.282793	0.285986	0.245104	0.253519	0.260771	0.254442	0.25858	0.355685	0.379636	0.375547	0.39326	0.38413	0.359424	0.360295	0.351945	0.251462	0.255472	0.25823	0.264768	0.234307	0.26167	0.271668	0.301837	0.270176	0.262472	0.411019	0.396926	0.393681	0.366341	0.384718	0.393729	0.388757	0.379459	0.382136	0.38274	0.386039	0.381927	0.245458	0.226635	0.225253	0.23762
	GPa	0.8
	ln[T (°C)]	6.50006	6.54609	6.49484	6.48916	6.50755	6.4987	6.51742	6.52252	6.48291	6.54845	6.54322	6.51103	6.51692	6.53863	6.39222	6.36827	6.34895	6.32666	6.34523	6.39548	6.38546	6.3959	6.46509	6.46586	6.49921	6.41075	6.53925	6.48749	6.46017	6.3953	6.43652	6.40815	6.37827	6.36568	6.41744	6.47172	6.39925	6.3704	6.43559	6.44115	6.41607	6.40279	6.42039	6.41563	6.46783	6.57488	6.5445	6.53524
	T(°C)	665.183	696.518	661.717	657.969	670.184	664.28	676.832	680.293	653.871	698.159	694.52	672.516	676.492	691.336	597.179	583.049	571.891	559.284	569.769	599.133	593.158	599.384	642.323	642.815	664.616	608.352	691.766	656.875	639.17	599.023	624.231	606.767	588.909	581.537	612.435	646.598	601.396	584.294	623.648	627.127	611.594	603.526	614.242	611.327	644.087	716.859	695.41	689.002
NOTE: data in red lie outside the Wu and Chen 2015 calibration and are therefore not included in the calculations and figures in the main text
[truncated: 160 more columns]
