# Supplementary material for: Melt reactions and timescales of melting in pelitic rocks—a case study from the Garhwal Himalaya
Source: Contrib Mineral Petrol. 2025 Aug 22;180(9):62. doi: 10.1007/s00410-025-02247-z (PMC12370819; doi:10.1007/s00410-025-02247-z)
Supplement: Supplementary file 3 — Supplementary Material 3 Trace element data minerals [file 410_2025_2247_MOESM3_ESM.xlsx]

## Sheet: Online Resource 5
Online Resource 5
Melt reactions and timescales of melting in pelitic rocks – a case study from the Garhwal Himalaya
Contributions to Mineralogy and Petrology
Oldman, C. J.1, Warren, C. J.1, Harris, N.B.W.1, Kunz, B.E.1, Spencer, C. J.2, Argles, T.W.1, Roberts, N.M.W.3, Hammond, S.J.1, Degli Alessandrini, G.1
Affiliations:
1	School of Environment, Earth and Ecosystems, Faculty of Science, Technology, Engineering and Mathematics, The Open University, Walton Hall, Milton Keynes, MK6 6AA, United Kingdom
2	Department of Geological Sciences and Geological Engineering, Queen’s University, Kingston, Ontario KL7 3N6, Canada
3	Geochronology and Tracers Facility, British Geological Survey, Keyworth, Nottingham NG12 5GG, United Kingdom
*	barbara.kunz@open.ac.uk

## Sheet: Biotite
Sample	BAD01d	BAD01d	BAD01d	BAD01d	BAD03	BAD03	BAD03	BAD03	BAD03	BAD03	BAD03	BAD03	BAD03	BAD03	BAD03	BAD03	BAD03	BAD03	BAD04b	BAD04b	BAD04b	BAD04b	BAD04b	BAD07a	BAD07a	BAD07a	BAD07a	BAD07b	BAD07b	BAD07b	BAD07b	BAD07b	BAD07c	BAD07c	BAD07c	BAD07c	BAD07c	BAD07c	BAD07c	BAD07c	BAD09b	BAD09b	BAD09b	BAD09b	BAD09b	BAD09b	BAD10	BAD10	BAD10
Spot name	01d_Bt_02	01d_Bt_03	01d_Bt_04	01d_Bt_05	03_Bt_01	03_Bt_03	03_Bt_04	03_Bt_05	03_Bt_06	03_Bt_07	03_Bt_08	03_Bt_09	03_Bt_10	03_Bt_11	03_Bt_12	03_Bt_13	03_Bt_14	03_Bt_15	04b_Bt_01	04b_Bt_02	04b_Bt_03	04b_Bt_04	04b_Bt_05	07a_Bt_01	07a_Bt_02	07a_Bt_03	07a_Bt_04	07b_Bt_01	07b_Bt_02	07b_Bt_03	07b_Bt_04	07b_Bt_05	07c_Bt_01	07c_Bt_02	07c_Bt_03	07c_Bt_04	07c_Bt_05	07c_Bt_06	07c_Bt_07	07c_Bt_08	09b_Bt_01	09b_Bt_02	09b_Bt_03	09b_Bt_04	09b_Bt_05	09b_Bt_06	10_Bt_01	10_Bt_02	10_Bt_03
IntStd (wt% oxide)	34.3	34.3	34.3	34.3	34.8	34.8	34.8	34.8	34.8	34.8	34.8	34.8	34.8	34.8	34.8	34.8	34.8	34.8	35.3	34.2	34.8	35.2	35.4	34.8	34.8	34.8	34.8	34.5	34.5	34.5	34.5	34.5	35.5	35.5	35.5	35.5	35.5	35.5	35.5	35.5	34.2	34.2	34.2	34.2	34.2	34.2	34.8	35.3	35
Li_ppm_m7	509	425	400	360	1108	1785	1375	1395	1485	1530	8.27	1729	1697	1495	1373	1795	1821	1783	367	400	356	367	380	395	410	324	402	602	631	590	762	597	294	275	305	268	275	287	275	261	162.4	176	182	135	178	192	101.1	114	111.1
Be_ppm_m9	1.06	2.5	1.14	0.83	1.56	2.18	0.99	1.4	1.28	0.9	2.8	1.57	1.19	0.99	1.21	1.24	2.01	1.31	0.88	0.62	1.63	0.99	1.1	0.98	1.3	1.45	1.58	1.19	1.35	1.75	1.28	1.5	0.61	0.76	1.01	0.95	0.83	1.55	1.27	0.72	0.86	1.28	0.62	0.68	0.32	0.92	0.31	0.27	0.42
Na_ppm_m23	624	707	611	529	475	647	476	509	631	93	284	608	605	471	465	527	537	521	1079	864	967	1050	1086	1395	1212	1360	1500	593	643	825	719	898	2210	2440	2260	2170	2720	2450	2220	2090	1131	1224	1560	810	1090	1305	1326	1207	1332
Mg_ppm_m24	63000	74300	63000	62400	94000	91800	89500	82100	91200	164100	6450	87600	88600	84500	85500	91000	86000	87600	63300	56400	65400	63500	58000	71700	67900	69700	71300	56900	60500	65200	61700	60700	86200	92300	93900	98600	98700	87900	88600	87100	59900	60300	62500	62200	53100	61400	86700	84500	88100
Al_ppm_m27	187800	194000	187600	197000	141900	155300	143600	143300	152800	293800	186000	143000	147800	139600	139200	154800	142200	148300	209000	175700	194700	183500	178900	189100	206200	197700	189300	176700	192200	194000	188600	186400	198300	187900	194000	195600	207000	196300	202300	204600	183000	181100	190700	181900	175800	171500	197300	196400	186600
P_ppm_m31	69.8	69	69.9	64.1	35.6	42.7	36.8	41.6	41.7	49	51.3	34.6	44.6	30.9	38.9	39.6	47.5	33.3	46.5	56.2	56.6	50	50.4	76.3	79.4	78.2	82.4	79.1	88.4	71.6	78.4	71.8	78.7	81.3	73.8	69.7	73	80.6	78.7	81.3	67.1	81.8	56.2	50.5	59.2	66.6	43.4	57.3	56.6
K_ppm_m39	76800	82000	81300	78300	76100	75100	77800	76900	74300	150.9	D.L.	74500	78500	74800	77100	71300	75800	76600	82200	84400	80300	86000	78000	84200	81200	83600	83500	80500	82500	84000	88300	86000	80000	79100	81900	78900	80000	76200	81100	79400	74500	79700	73500	69800	72400	76700	77200	84400	79200
Ca_ppm_m43	D.L.	D.L.	D.L.	D.L.	D.L.	D.L.	D.L.	140	2910	360	131300	D.L.	230	D.L.	D.L.	D.L.	170	D.L.	D.L.	D.L.	148	D.L.	D.L.	194	225	233	D.L.	230	D.L.	270	230	188	232	294	262	410	320	217	280	197	980	580	391	248	235	260	174	145	270
Sc_ppm_m45	38.2	51.1	60.8	16.1	45.1	41	44.8	45.3	44.5	25.5	261	39	45.2	43.8	44.4	42.3	44.1	43.5	23.4	18.9	22.5	17.9	16.32	40.3	38.8	49.6	30.2	29.9	29.2	39.3	33.3	36.5	41.4	39.9	47.9	47.8	43.2	43.7	46.1	53.2	15.45	12.58	14.4	14.8	32.9	20.6	44.3	37.1	41.1
Ti_ppm_m49	15410	15400	14220	12050	21260	19040	23820	26790	22850	498	4550	18670	25180	24500	22710	23030	22850	23210	18400	21200	19400	19300	17580	22700	21700	23500	21900	21000	21400	21900	20900	21400	15900	16400	15900	14800	15900	16800	16000	16400	15540	15890	18600	12600	17470	18500	15900	17600	15380
V_ppm_m51	123.4	146.4	137.1	84.1	71.9	66.6	74.2	81.3	71.5	84.2	153	61.2	72.7	72.5	71.6	72.2	66.4	68.5	166	231	184	168	176.2	243	290	275	205	254	271	276	245	271	328	350	366	309	330	394	329	382	198.8	149.4	162.5	185	263	221	372	374	347
Cr_ppm_m53	7.5	7.78	6.85	3.21	14.6	14.5	18.9	17.6	8.6	14.6	26.8	8.66	7.8	12.4	8.4	9.8	8.9	8.29	129	154	153	133.8	53.4	175	167.6	175	161	95.6	111.2	96	91.8	115.1	343	306	335	319	369	351	331	366	201	150	191	177	199	202	330	309	341
Mn_ppm_m55	2610	2630	2850	2550	1503	1496	1568	1520	1723	2790	2345	1385	1393	1459	1450	1539	1323	1394	2190	2060	1950	1900	1719	1412	2180	1755	1573	2170	2180	2320	2274	2080	2520	2520	2420	2310	2400	2430	2560	2740	823	831	774	864	1624	866	1370	1630	1470
Fe_ppm_m56	201000	216400	207000	211000	179300	182100	182700	184800	197100	358000	117500	177100	182700	181700	184600	197600	179700	189300	233000	232000	221700	234000	220000	212000	218000	214000	229000	221000	218000	240000	234000	214000	173000	174100	186000	177000	183000	176000	175000	178700	225700	223000	222000	213000	211000	224000	167000	176000	170900
Co_ppm_m59	25.7	37.5	32.7	24.2	31.78	30.7	31.9	30.43	34.2	39.5	6.99	28.6	32	30.7	31.6	32.5	30	31.3	48.9	45.9	51.2	51	52.1	47.1	39.3	46.4	50.3	33.6	32.3	32.4	32.5	33.3	55.7	56.5	58.2	58.5	59.3	54.1	56.2	56.1	71.2	60.8	62.5	59.9	49.8	58	58.6	59	59.7
Ni_ppm_m60	33.2	41.8	37.6	28.7	9.99	11	9.67	9.25	11.69	18.6	D.L.	8.98	10.36	9.88	9.1	9.99	9.96	9.28	69	66.2	68.5	74	65.7	75.1	71.8	71.5	64.8	33.5	36.8	35.2	35.6	36.2	138.8	142.4	146	152.8	155	141.6	144.8	144.4	125.4	104.6	110.7	112.6	81.6	88.2	162.4	161	157.1
Cu_ppm_m65	D.L.	0.36	D.L.	0.24	D.L.	10.4	0.88	0.48	12.6	8.94	D.L.	3.75	2.27	0.33	D.L.	2.23	1.81	0.76	0.23	2.78	1.95	3.07	2.87	2.27	0.43	0.43	0.83	0.36	2.89	0.74	0.7	D.L.	1.12	0.83	0.61	D.L.	0.66	0.61	0.39	0.3	49.5	99.1	9.7	9.83	0.68	0.95	0.76	2.46	3.13
Zn_ppm_m66	496	671	604	691	733	819	737	682	815	700	280	718	688	674	705	663	626	517	646	617	633	644	689	591	649	610	646	685	689	696	682	651	324	351	348	359	389	345	323	343	754	677	598	594	522	635	321	350	331
Ga_ppm_m71	46.6	68.3	59.8	43	49.1	51.5	44.6	44.1	49.4	130.7	496	55.2	45.4	44.6	45.5	50.8	49.8	52.6	47.9	51.8	48.6	49.6	48.5	54.6	54.6	57.5	55.7	54.4	54.2	58.8	54	62.8	39.8	40.8	42.5	43.6	41.6	39.9	41.5	42.1	33.8	34	30.2	31.9	35.7	35.1	38.8	41.3	39.1
Ge_ppm_m74	3.61	3.5	4.83	3.31	3.38	3.36	3.39	3.14	3.64	5.38	66.5	3.5	3.5	3.48	3.37	3.53	3.24	3.26	2.92	2.98	2.4	3.34	2.57	2.49	2.22	2.02	2.4	3.68	3.92	4.47	4.05	4.13	2.14	2.49	2.31	2.34	2.91	2.22	2.16	2.37	4.09	4.01	3.56	3.79	3.64	4.01	2.24	1.95	2.66
Rb_ppm_m85	1122	1099	1055	1168	1409	1441	1472	1502	1444	2.72	0.325	1499	1531	1404	1454	1318	1459	1485	1410	1231	1380	1439	1253	1178	1347	1245	1378	1390	1367	1420	1560	1420	834	863	898	846	890	829	814	859	728	724	720	741	691	716	473	471	478
Sr_ppm_m88	0.26	0.211	0.186	0.264	0.745	1.17	0.6	0.59	1.099	0.442	74.2	0.71	0.653	0.502	0.58	0.629	0.64	0.609	0.445	0.424	0.421	0.372	0.446	0.721	0.378	0.713	0.676	0.486	0.86	0.53	0.439	0.358	0.83	1.12	0.676	1.45	1.75	0.79	0.92	0.87	9.32	6.71	5.11	4.76	3.13	2.87	1.05	1.1	1.15
Y_ppm_m89	D.L.	D.L.	D.L.	D.L.	0.017	0.297	0.058	0.066	2.11	0.298	3750	0.082	0.303	D.L.	D.L.	0.431	0.378	0.078	D.L.	0.02	D.L.	D.L.	0.043	0.095	D.L.	D.L.	D.L.	D.L.	0.03	D.L.	D.L.	D.L.	0.023	0.022	D.L.	0.028	D.L.	D.L.	D.L.	0.015	10.51	4.75	14.4	3	2.25	0.057	0.037	0.03	0.102
Zr_ppm_m90	1.18	1.82	1.71	0.78	0.214	0.095	0.358	0.165	0.336	D.L.	3.7	0.126	0.338	0.292	0.237	0.225	0.208	0.102	0.52	0.192	0.26	0.308	0.85	0.328	0.69	0.46	0.56	0.665	0.497	0.59	0.73	0.254	0.88	0.62	0.61	0.69	0.56	0.88	0.702	0.661	0.074	0.087	0.097	D.L.	0.067	0.109	0.61	1.231	1.01
Nb_ppm_m93	97.4	96.1	94.9	84.4	68.6	56	75.9	84.4	85.1	0.0222	0.088	64.1	94	89	95.5	89.7	89.3	91.6	102.1	124	103.9	113.1	102.8	109	105.2	101.3	117.6	143	148	175	141.3	143.4	40.8	40.6	43.8	45.5	47	43.2	39.7	40	67.4	66.5	64.2	64.2	75.7	77.8	36.1	42.2	41.6
Mo_ppm_m95	D.L.	0.065	0.085	D.L.	0.092	0.123	0.134	0.095	0.169	D.L.	0.033	D.L.	0.072	0.076	0.059	0.054	0.043	0.075	0.043	D.L.	0.044	D.L.	D.L.	D.L.	D.L.	D.L.	0.057	D.L.	D.L.	D.L.	D.L.	D.L.	D.L.	D.L.	D.L.	D.L.	D.L.	D.L.	0.095	0.06	D.L.	0.094	D.L.	D.L.	D.L.	D.L.	0.125	0.146	0.103
Cd_ppm_m111	D.L.	D.L.	D.L.	D.L.	D.L.	0.111	0.105	D.L.	D.L.	0.109	1.22	D.L.	D.L.	D.L.	0.149	D.L.	D.L.	0.029	D.L.	0.039	0.012	D.L.	D.L.	D.L.	D.L.	D.L.	D.L.	D.L.	D.L.	D.L.	D.L.	D.L.	D.L.	0.036	D.L.	D.L.	D.L.	D.L.	D.L.	D.L.	0.088	D.L.	D.L.	0.09	0.041	D.L.	D.L.	0.03	0.082
In_ppm_m115(Sn_corr)	0.20466	0.3732	0.45282	0.15926	0.2141	0.18732	0.17299	0.14956	0.20134	0.12113	3.82508	0.20262	0.1954	0.19794	0.18814	0.15068	0.21988	0.15055	0.32284	0.32106	0.24288	0.24196	0.103826	0.36141	0.43428	0.66328	0.42982	0.2781	0.44958	0.32604	0.3373	0.47044	0.312	0.28134	0.25016	0.34402	0.22476	0.274086	0.2943	0.30092	0.166346	0.159972	0.160216	0.11797	0.157624	0.138278	0.224504	0.264492	0.210164
Sn_ppm_m118	50.1	57	72.7	51.1	38.5	55.2	37.65	36.6	39.9	0.55	133.8	45.7	39	35.9	37.9	34.8	36.8	34.25	22.4	19.1	16.8	15.6	12.11	26.35	45.8	40.8	27.7	48.5	56.3	54.4	60.5	63.4	25	24.9	22.6	24.7	23.6	23.21	25.5	26.2	9.31	9.42	8.76	7.95	8.64	9.33	10.44	11.62	10.54
Sb_ppm_m121	0.251	0.195	0.265	0.157	0.133	0.196	0.171	0.175	0.436	0.112	0.265	0.184	0.249	0.177	0.14	0.261	0.2	0.175	0.226	0.156	0.131	0.101	0.122	0.292	0.193	0.142	0.263	0.186	0.213	0.199	0.202	0.179	0.04	0.069	0.035	0.051	0.042	0.078	0.068	D.L.	0.094	0.136	0.107	0.1	0.063	0.054	D.L.	D.L.	D.L.
Cs_ppm_m133	147.5	90.7	92.4	288	225.9	266.5	257.4	310.7	281.9	3.16	0.163	305	366	198	192.6	187.5	261.1	296	227	107	103.3	152	78.8	56.8	74.6	63.2	102.4	416	257	144	330	150	48.9	49.9	61.2	44.6	57	47.2	35	47.3	50.8	48.2	49.7	58.2	43.4	42.4	19.8	22.1	21.01
Ba_ppm_m137	124.8	153.5	124.8	99.5	459	367	406	417	296	1.8	0.099	277.8	359	438	443	417	400	357	240.6	235	249	289	285	401	387	431	382	147	154.4	213	162.7	406	1080	1020	1008	1030	1059	984	1203	1052	1013	1095	1143	1039	1077	1239	1072	1213	1134
La_ppm_m139	D.L.	D.L.	D.L.	D.L.	0.012	0.142	0.013	0.05	0.305	0.322	32000	0.043	0.09	0.0048	D.L.	0.38	0.147	0.041	D.L.	0.0037	0.0028	0.0058	0.0128	0.056	0.0022	D.L.	D.L.	D.L.	0.038	D.L.	0.0047	D.L.	0.008	0.0128	0.0121	0.0075	0.0039	0.0082	D.L.	0.0022	2.85	1.31	3.32	1.057	0.539	0.04	0.0037	0.0014	0.0127
Ce_ppm_m140	0.0022	D.L.	D.L.	D.L.	0.0119	0.12	0.0115	0.077	0.615	0.208	71200	D.L.	0.099	D.L.	0.0032	0.424	0.26	0.0242	D.L.	0.0058	0.0046	D.L.	0.0202	0.108	D.L.	D.L.	D.L.	0.0067	0.045	D.L.	D.L.	D.L.	0.0081	0.028	D.L.	0.0092	D.L.	0.0033	D.L.	D.L.	2.83	1.47	3.09	1.16	0.573	0.037	0.0054	D.L.	0.0224
Pr_ppm_m141	D.L.	D.L.	D.L.	D.L.	D.L.	0.03	D.L.	0.0066	0.083	0.041	8510	D.L.	0.0169	D.L.	D.L.	0.059	0.045	D.L.	D.L.	D.L.	D.L.	D.L.	D.L.	0.0071	D.L.	D.L.	D.L.	D.L.	0.0091	D.L.	D.L.	D.L.	0.0023	D.L.	D.L.	D.L.	0.0045	0.0007	D.L.	D.L.	0.878	0.355	0.981	0.271	0.159	0.0113	D.L.	D.L.	0.0116
Nd_ppm_m146	D.L.	D.L.	D.L.	D.L.	D.L.	0.136	D.L.	0.034	0.332	0.238	32000	0.017	0.085	D.L.	D.L.	0.216	0.172	0.042	D.L.	D.L.	D.L.	D.L.	0.01	0.017	D.L.	D.L.	D.L.	D.L.	D.L.	D.L.	D.L.	D.L.	D.L.	D.L.	D.L.	0.04	D.L.	D.L.	D.L.	D.L.	3.41	1.72	4.81	1.29	0.79	0.06	D.L.	D.L.	0.023
Sm_ppm_m147	D.L.	D.L.	D.L.	D.L.	D.L.	D.L.	D.L.	D.L.	0.089	0.055	7060	D.L.	0.032	D.L.	D.L.	0.045	0.066	0.014	D.L.	D.L.	D.L.	D.L.	D.L.	D.L.	D.L.	D.L.	D.L.	D.L.	D.L.	D.L.	D.L.	D.L.	D.L.	D.L.	D.L.	D.L.	D.L.	D.L.	D.L.	D.L.	1.06	0.44	1.53	0.278	0.133	D.L.	D.L.	D.L.	0.052
Eu_ppm_m153	D.L.	D.L.	D.L.	D.L.	D.L.	0.154	0.023	0.025	0.63	0.144	188.4	0.036	0.109	D.L.	D.L.	0.143	0.096	D.L.	D.L.	D.L.	D.L.	0.028	D.L.	D.L.	D.L.	D.L.	D.L.	D.L.	D.L.	D.L.	D.L.	D.L.	D.L.	D.L.	D.L.	D.L.	D.L.	D.L.	D.L.	D.L.	1.16	0.389	1.02	0.49	0.316	0.048	D.L.	0.033	0.035
Gd_ppm_m157	D.L.	D.L.	D.L.	D.L.	D.L.	0.119	D.L.	D.L.	0.278	D.L.	4600	D.L.	0.078	D.L.	D.L.	D.L.	0.094	D.L.	D.L.	D.L.	D.L.	D.L.	D.L.	D.L.	D.L.	D.L.	D.L.	D.L.	D.L.	D.L.	D.L.	D.L.	D.L.	D.L.	D.L.	D.L.	D.L.	D.L.	D.L.	D.L.	1.28	0.59	1.84	0.33	0.259	D.L.	D.L.	D.L.	D.L.
Tb_ppm_m159	D.L.	D.L.	0.0034	D.L.	D.L.	0.0052	0.0004	0.0012	0.068	0.0075	505	D.L.	0.0087	D.L.	D.L.	0.0171	0.0096	D.L.	D.L.	D.L.	D.L.	D.L.	D.L.	D.L.	D.L.	D.L.	D.L.	D.L.	D.L.	D.L.	D.L.	D.L.	D.L.	D.L.	0.0012	D.L.	D.L.	0.0014	D.L.	D.L.	0.195	0.072	0.255	0.063	0.034	D.L.	D.L.	D.L.	D.L.
Dy_ppm_m163	D.L.	D.L.	D.L.	D.L.	D.L.	0.023	0.002	0.006	0.41	0.026	1742	D.L.	0.063	D.L.	D.L.	0.076	0.049	D.L.	D.L.	D.L.	D.L.	D.L.	0.011	0.034	D.L.	D.L.	D.L.	D.L.	0.0078	D.L.	D.L.	D.L.	D.L.	0.0036	D.L.	D.L.	D.L.	D.L.	D.L.	D.L.	1.21	0.514	1.68	0.356	0.256	D.L.	D.L.	D.L.	0.015
Ho_ppm_m165	D.L.	D.L.	D.L.	D.L.	D.L.	0.0131	D.L.	0.0009	0.077	0.0103	167.2	D.L.	0.014	D.L.	D.L.	0.0089	0.0144	0.0027	D.L.	D.L.	D.L.	D.L.	D.L.	0.0043	D.L.	D.L.	D.L.	D.L.	D.L.	D.L.	D.L.	D.L.	D.L.	D.L.	D.L.	0.0007	D.L.	D.L.	D.L.	D.L.	0.274	0.123	0.347	0.071	0.058	D.L.	D.L.	D.L.	D.L.
Er_ppm_m166	D.L.	D.L.	D.L.	D.L.	D.L.	0.011	D.L.	D.L.	0.196	0.022	227.7	D.L.	0.048	D.L.	D.L.	0.038	0.015	D.L.	D.L.	D.L.	D.L.	D.L.	D.L.	0.0089	D.L.	D.L.	D.L.	D.L.	D.L.	D.L.	D.L.	D.L.	D.L.	0.002	D.L.	D.L.	D.L.	D.L.	0.0022	0.0023	0.84	0.409	1.05	0.256	0.238	D.L.	D.L.	D.L.	0.0079
Tm_ppm_m169	D.L.	D.L.	D.L.	D.L.	D.L.	D.L.	D.L.	D.L.	0.027	0.0019	15.86	D.L.	D.L.	D.L.	0.0023	0.0052	D.L.	D.L.	D.L.	D.L.	D.L.	D.L.	D.L.	D.L.	D.L.	D.L.	D.L.	D.L.	D.L.	D.L.	D.L.	D.L.	D.L.	D.L.	D.L.	D.L.	D.L.	D.L.	0.0057	D.L.	0.121	0.05	0.155	0.0256	0.041	D.L.	D.L.	D.L.	D.L.
Yb_ppm_m172	D.L.	D.L.	D.L.	D.L.	0.0063	0.019	D.L.	D.L.	0.182	D.L.	63.1	0.016	0.025	D.L.	D.L.	0.02	D.L.	D.L.	D.L.	D.L.	D.L.	D.L.	D.L.	D.L.	D.L.	D.L.	D.L.	D.L.	D.L.	D.L.	D.L.	D.L.	D.L.	D.L.	D.L.	D.L.	D.L.	D.L.	D.L.	D.L.	0.83	0.56	1.09	0.269	0.436	D.L.	D.L.	D.L.	0.0019
Lu_ppm_m175	D.L.	D.L.	0.0092	D.L.	D.L.	D.L.	0.0045	0.0008	0.021	D.L.	6.65	0.002	0.0057	D.L.	D.L.	0.0033	D.L.	D.L.	D.L.	D.L.	D.L.	D.L.	D.L.	D.L.	D.L.	D.L.	D.L.	D.L.	D.L.	D.L.	D.L.	0.00031	D.L.	D.L.	D.L.	D.L.	D.L.	D.L.	D.L.	D.L.	0.179	0.074	0.181	0.044	0.085	D.L.	D.L.	D.L.	D.L.
Hf_ppm_m177	0.116	0.199	0.224	0.027	0.025	D.L.	0.024	D.L.	0.034	D.L.	0.6	0.018	0.025	0.013	0.035	0.016	0.009	D.L.	0.082	0.05	D.L.	D.L.	0.07	0.026	0.035	0.039	0.037	0.046	0.06	D.L.	0.08	0.05	0.05	0.042	0.066	0.031	0.04	0.051	0.06	0.024	D.L.	0.037	D.L.	D.L.	D.L.	0.018	0.044	0.124	0.07
Ta_ppm_m181	14.35	12.45	11.89	17.65	1.266	1.075	2.55	3.73	3.61	D.L.	0.0205	2.257	4.7	4.73	5.83	5.71	5.66	5.44	11.12	9.43	10.18	10.91	9.01	7.06	5.94	6.21	8.84	17.76	16.7	21.6	18.54	16.39	3.05	2.67	3.06	5.18	4.62	2.89	3	2.68	5.67	5.56	5.88	6.14	6.28	7.11	1.77	2.32	2.66
W_ppm_m182	9.3	17.42	19.09	10.84	2.15	1.68	1.88	1.55	2.17	0.014	0.047	1.43	1.801	1.57	1.56	1.51	1.49	1.65	2.54	6.22	3.76	2.33	2.67	13.31	10.66	10.42	12.47	24.4	18.68	26.4	23.5	26.3	5.85	5.89	5.5	6.4	6.68	6.09	5.95	6.07	1.61	1.9	1.29	1.09	1.11	1.19	4.69	4.96	4.59
Tl_ppm_m205	6.35	5.92	5.85	6.88	7.74	7.99	8.1	8.43	7.91	0.025	D.L.	8.45	8.29	7.75	8.13	7.51	8.68	7.94	7.87	7.43	7.18	8.78	7.89	6.48	7.64	6.74	7.48	7.77	7.65	8.03	8.43	7.6	4.68	4.72	4.94	4.62	4.81	4.71	4.71	4.7	4.2	4.23	4.03	3.92	3.86	4.04	2.46	2.62	2.56
Pb_ppm_m208	2.38	3.34	3.07	2.78	3.4	50	7.56	16.44	111.4	47.7	39.7	15	24.7	3.86	3.82	28.9	27	8.69	4	4.71	4.56	5.53	4.24	4.28	3.09	4.06	3.9	4.66	5.49	3.68	3.96	4.08	5.12	5.14	6.01	5.36	6.4	6.74	4.77	4.96	43.7	23.1	25.9	11.5	22.04	24.5	6.55	6.67	7.43
Bi_ppm_m209	D.L.	0.044	D.L.	D.L.	D.L.	0.0455	0.052	D.L.	0.767	1.567	3.42	0.0322	0.125	0.0098	D.L.	0.0203	0.067	D.L.	0.036	D.L.	0.034	0.039	D.L.	0.03	D.L.	0.02	0.074	D.L.	0.042	D.L.	0.031	0.02	0.069	0.033	D.L.	0.049	0.074	0.03	0.039	0.045	0.024	0.154	0.019	D.L.	D.L.	0.017	0.043	0.049	0.044
Th_ppm_m232	D.L.	D.L.	D.L.	D.L.	0.0011	0.129	0.042	0.0031	0.515	0.143	11870	0.0187	0.094	0.0029	D.L.	0.159	0.452	0.029	0	0.0027	0.003	0.003	0.0008	0.091	D.L.	D.L.	D.L.	0.0008	0.002	D.L.	D.L.	D.L.	D.L.	D.L.	D.L.	D.L.	D.L.	D.L.	D.L.	D.L.	0.0156	0.14	0.009	0.0013	0.0046	0.018	0	0	0
U_ppm_m238	D.L.	0.0032	D.L.	0.003	0.0016	0.67	0.055	0.0165	2.32	0.96	928	0.152	0.64	0.0014	D.L.	0.261	0.56	0.01	D.L.	0.0078	0.019	0.019	0.0139	0.0048	0.0057	0.001	0.0019	0.0202	0.068	D.L.	0.0151	0.0027	0.0008	0.0019	D.L.	0.004	0.0037	D.L.	D.L.	D.L.	0.137	0.3	0.038	0.0116	0.0106	0.0066	D.L.	D.L.	0.048
[truncated: 31 more columns]

## Sheet: Muscovite
Sample	BAD01d	BAD01d	BAD01d	BAD01d	BAD01d	BAD04b	BAD04b	BAD04b	BAD04b	BAD04b	BAD04b	BAD06	BAD06	BAD06	BAD07a	BAD07a	BAD07b	BAD07b	BAD07b	BAD07b	BAD07c	BAD07c	BAD09b	BAD09b	BAD09b	BAD09b	BAD09b	BAD09b	BAD09b	BAD09b	BAD09b	BADf02	BADf02	BADf02	BADf02	BADf02	BADf02	BADf02	BADf02	BADf02	BADf02	BADf04	BADf04	BADf04	BADf04	BADf04	BADf04	BADf04	BADf04
Spot name	01d_Ms_01	01d_Ms_02	01d_Ms_03	01d_Ms_04	01d_Ms_05	04b_Ms_01	04b_Ms_02	04b_Ms_03	04b_Ms_04	04b_Ms_05	04b_Ms_06	06_Ms_01	06_Ms_02	06_Ms_03	07a_Ms_01	07a_Ms_04	07b_Ms_01	07b_Ms_02	07b_Ms_03	07b_Ms_04	07c_Ms_02	07c_Ms_03	09b_Ms_01	09b_Ms_02	09b_Ms_03	09b_Ms_04	09b_Ms_05	09b_Ms_06	09b_Ms_07	09b_Ms_08	09b_Ms_09	f02_Ms_01	f02_Ms_04	f02_Ms_06	f02_Ms_08	f02_Ms_11	f02_Ms_13	f02_Ms_15	f02_Ms_18	f02_Ms_19	f02_Ms_20	f04_Ms_01	f04_Ms_07	f04_Ms_09	f04_Ms_12	f04_Ms_16	f04_Ms_19	f04_Ms_20	f04_Ms_21
IntStd (wt% oxide)	45.2	45.2	45.2	45.2	45.2	45.8	45.4	46	46	45.8	45.8	44.8	44.8	44.8	45.2	45.2	44.3	44.3	44.3	44.3	45.4	45.4	45.2	45.2	45.2	45.2	45.2	45.2	45.2	45.2	45.2	45.8	45.8	45.8	45.8	45.8	45.8	45.8	45.8	45.8	45.8	45.5	45.5	45.5	45.5	45.5	45.5	45.5	45.5
Li_ppm_m7	43.1	59.6	39.4	63.8	36.3	56.3	63.2	42.2	68.2	67.6	52.9	123.7	81.7	61	73.7	99	85.2	74.3	74.3	74.7	35.4	29.5	18.07	20.6	18.2	18.3	20.3	21.5	16	17.7	22.8	71.9	69.4	77.5	82.5	72.9	87.1	100.8	96	90.3	92.6	90.7	88.7	105.8	110.8	93.3	96.1	83.3	73.2
Be_ppm_m9	4.3	2.64	4.14	3.73	4.8	3.47	3.35	5.1	3.04	3.9	2.95	3.12	3.29	3.74	3.36	7.5	6.5	10.5	6.66	7	3.71	2.86	2.2	3.04	1.73	2.09	2.53	2.31	1.44	2.28	2.39	5.28	6.5	6.3	6.14	5.2	6.54	5.53	4.7	5.7	6.1	9.6	8.4	6.2	5.41	5.8	4.62	4.5	5.81
Na_ppm_m23	3200	4900	4320	5460	4880	6540	6640	5560	6760	6830	6770	5040	3620	5020	6280	4400	6040	3810	5870	5550	6150	7580	7790	7200	7880	10900	7580	7830	7760	7590	9730	6140	6440	5890	6220	6000	5580	6260	6160	6610	6260	6370	6100	7260	6230	5920	6500	6420	6120
Mg_ppm_m24	4460	5550	3360	4380	4150	6520	6450	5300	6900	5710	6140	612	1131	279	6810	4060	5770	3350	5360	5960	10030	7040	7380	7930	6340	6760	5630	6160	4780	6150	6670	6130	6660	6570	6720	6060	6310	6740	7120	6630	6590	6200	6150	7110	7060	6330	6590	6420	5440
Al_ppm_m27	360000	321000	329000	329000	341000	368000	357000	354000	345000	368000	323000	352000	363000	355000	341000	341000	340000	345000	348000	325000	346000	308000	341000	315000	348000	350000	308000	325000	314000	324000	362000	340600	334700	334700	341400	334900	336700	327800	332200	348000	332800	351000	343000	342000	336000	336200	337800	342000	351000
P_ppm_m31	132	65.6	50.2	60.6	74.8	58.3	67.7	62.3	57.2	58	59.1	119.5	82.6	114.3	76.9	78.2	75.4	65	78.8	68.9	76.7	77	42.9	49.8	59.4	62.9	66.5	49	57.7	50.3	77	73.8	48.7	51.1	53	59.6	49.3	48.9	47.6	56.7	69.4	72.2	69.7	67.8	68.4	71.7	75.1	68.4	56.1
K_ppm_m39	90300	98000	75700	93100	84600	102600	103200	93900	94100	103000	86000	92500	92800	91100	98300	87700	90400	92200	89400	89600	90800	84000	81400	82000	78300	91600	89000	92800	78200	78200	90100	89900	87900	88700	87000	87200	87300	89400	85800	88600	88400	91200	90100	88800	90600	88900	88900	88800	87700
Ca_ppm_m43	390	186	190	D.L.	D.L.	D.L.	D.L.	240	260	D.L.	D.L.	D.L.	320	370	320	790	D.L.	D.L.	310	D.L.	530	1100	330	430	290	550	270	D.L.	500	300	660	D.L.	D.L.	D.L.	D.L.	D.L.	D.L.	D.L.	D.L.	D.L.	D.L.	D.L.	D.L.	D.L.	D.L.	D.L.	D.L.	340	D.L.
Sc_ppm_m45	11.8	16.9	2.11	22.9	48.4	46.7	56.1	45	35.7	51.2	57.5	3.14	4.99	0.227	18.6	22.1	42.7	37.5	68.9	24.7	99	82.5	21.3	20.3	20.4	26.9	21.9	21.1	38.3	22.9	49.4	31.1	42.5	42.5	36.8	37.5	35	44.2	40	30.9	32.1	32.6	32	29.5	31.26	35.8	31.9	30.9	34.8
Ti_ppm_m49	739	2180	336	2050	2550	5510	5180	5030	5350	4530	5530	126.1	501	87.4	3240	3960	4100	3160	7220	2880	7370	10600	5020	4340	4830	4930	5010	4510	4120	4650	4980	3950	4360	4690	3770	3990	4100	4000	4190	3540	3850	4060	4330	4240	3920	4430	4410	4370	5010
V_ppm_m51	31.8	38.9	41.8	46.3	89	200	206	190	135.5	140	189	D.L.	D.L.	D.L.	80.7	144.2	135	139	221	77.1	364	345	113.5	101.2	108	115	144	117.9	123.1	114.4	145	45.4	50.6	82.5	46.7	61.4	69	36.9	59.7	57.4	57.7	33.3	41.3	49.8	54.5	48.9	47.4	54.3	43.1
Cr_ppm_m53	D.L.	D.L.	1.7	1.92	D.L.	128	153	81.5	67.6	36.8	42.5	D.L.	D.L.	D.L.	34.6	106.3	29.2	81	79.5	4.9	306	313	71.8	47.9	35.5	53.7	71.4	53.6	43.4	50.9	44.3	11.3	18.8	110.3	18.3	43.7	59.9	86.3	32.5	41.5	36.3	D.L.	D.L.	2.56	3.54	2.31	3.3	2.42	1.83
Mn_ppm_m55	59.3	77.5	40.2	65.4	54.9	75.1	77.1	49.4	93.9	71.3	69.2	93.2	69.3	44.2	64.1	61	62.7	31.4	61	66.2	126	480	41.9	65.8	38.9	28	37.8	36.9	22	37.4	40.3	66.7	61.5	68.2	67.9	62.9	57	63.3	66.4	56.1	56	118.9	98.1	120.3	103.1	85	84.4	94.3	77.6
Fe_ppm_m56	12800	11950	7960	11010	9850	13880	14300	10870	14870	13100	13240	19950	15200	12100	13500	9340	11670	8470	11390	12300	14600	11830	14350	17750	13500	15000	12470	13340	9870	13020	13800	13100	13970	13890	14050	12490	13020	14530	15010	14140	14710	14720	12850	14740	15280	13510	13970	14530	12190
Co_ppm_m59	0.53	0.38	0.64	0.37	D.L.	1.59	1.44	1.2	2.15	1.19	1.52	D.L.	D.L.	D.L.	1.45	1.02	0.84	0.69	0.98	0.84	3.55	2.82	2.65	3.54	2.67	2.14	1.98	2.12	1.23	2.2	2.11	0.92	1.15	1.11	1.11	1.15	1.18	1.47	1.54	1.55	1.24	1.55	1.09	1.3	1.97	1.44	1.53	1.93	1.31
Ni_ppm_m60	1.08	D.L.	D.L.	D.L.	D.L.	1.47	1.59	1.55	2.6	1.55	1.88	D.L.	D.L.	D.L.	1.89	1.47	1.43	D.L.	D.L.	D.L.	11.7	9.02	3.55	5.08	4.34	3.05	2.87	3.86	1.94	3.21	3.92	D.L.	D.L.	D.L.	D.L.	D.L.	1.45	1.84	1.58	1.34	D.L.	D.L.	D.L.	D.L.	D.L.	2	D.L.	D.L.	D.L.
Cu_ppm_m65	2.95	D.L.	0.31	D.L.	D.L.	D.L.	0.71	0.4	0.4	2.78	D.L.	0.66	0.33	D.L.	D.L.	5.4	1.47	4.12	0.68	1.2	1.74	3.59	D.L.	1.5	4.51	0.73	D.L.	D.L.	2.62	0.32	2	D.L.	D.L.	D.L.	D.L.	D.L.	D.L.	D.L.	D.L.	D.L.	0.35	D.L.	D.L.	D.L.	0.45	D.L.	0.43	D.L.	D.L.
Zn_ppm_m66	18.1	24.6	16.6	21.1	17.5	26.2	24.1	19.1	32.8	25.4	34.5	37.5	43.5	19.9	30	51	25.4	16.9	26.2	28.9	22.2	227	31.9	44.5	29.4	25.1	30.3	25.6	18.6	26.6	24.9	28.3	35.7	36.7	36.2	30.7	33.6	38.9	38.8	35.4	42	34.4	30	37.6	37.1	29.4	32.4	35	28.3
Ga_ppm_m71	76.1	79.7	66.5	61.2	68.2	94.8	104.8	86.7	88.5	100.4	97.8	94	94.1	83.3	59.8	90.3	80.7	96.1	96.8	81.4	77.7	58.7	49.9	54.1	50.7	62.5	64.5	60.5	60.4	57.4	68.7	106.3	102.7	102	102.5	100.2	91.6	94.5	88.9	87.2	94.8	91.4	90.5	88.4	88	89.8	86.9	87.4	89.2
Ge_ppm_m74	1.77	2.4	1.6	2.24	2.25	2.04	1.71	1.16	1.78	1.81	1.72	3.58	2.51	3.37	1.65	1.16	2.07	1.67	2	2.31	1.77	1.33	1.79	1.75	1.24	2.21	1.61	1.8	1.46	1.49	1.63	1.75	1.56	1.73	2.3	1.6	1.46	1.6	1.77	1.54	1.31	1.89	1.85	1.97	1.76	1.8	1.86	1.76	1.43
Rb_ppm_m85	475	470	369	467	539	726	637	663	652	644	667	714	648	564	598	536	594	506	559	609	410	471	357	343	339	484	304	363	273	315	356	737	633	667	721	690	641	654	621	678	667	669	600	644	640	592	589	605	609
Sr_ppm_m88	5.23	4.36	5.67	4.94	4.81	9.16	8.8	7.32	11.43	9.89	10.44	1.59	0.77	1.13	8.44	20.1	4.66	6.1	5.46	3.72	44	30.5	46.4	53.7	38.7	47.6	34.3	41.7	34.6	34	44.7	8.84	8.15	7.26	7.83	7.88	7.12	8.25	8.61	8.96	8.84	8.26	8.53	8.74	9.4	8.86	9.51	9.57	6.14
Y_ppm_m89	0.35	D.L.	D.L.	D.L.	D.L.	D.L.	0.017	D.L.	D.L.	D.L.	0.035	0.029	0.017	0.038	D.L.	0.134	D.L.	D.L.	D.L.	0.023	0.075	0.59	D.L.	0.122	0.137	0.074	0.033	0.019	0.033	0.021	0.057	D.L.	D.L.	D.L.	0.043	D.L.	D.L.	0.023	0.026	0.03	D.L.	D.L.	D.L.	0.031	D.L.	D.L.	0.035	0.021	D.L.
Zr_ppm_m90	0.64	1.23	0.36	1.25	1.35	2.88	2.46	2.38	3.54	2.48	4.04	0.304	0.098	0.089	0.65	0.78	1.07	0.75	1.55	0.64	1.68	1.14	2.7	2.68	2.74	2.52	2.37	2.27	1.43	2.63	2.44	2.56	2.57	2.86	2.18	2.09	2.52	2.98	2.41	2.19	2.68	3.52	2.97	2.74	3.14	2.86	2.95	3.31	1.67
Nb_ppm_m93	7.71	24.9	4.69	17.1	30.6	67.2	56.5	50.3	59.8	58.1	60.7	4.03	23.3	0.122	20.2	26.5	37.1	36.4	66	36	28	25.7	29.8	31.8	29.8	32	37.4	35	29	32.8	40.7	74	65.9	79.3	85.8	67.7	56.9	61	62.1	48.8	63.7	48.8	50.8	52.1	43.4	49.8	47.9	47.1	46
Mo_ppm_m95	D.L.	D.L.	D.L.	D.L.	D.L.	0.057	D.L.	D.L.	0.074	D.L.	0.142	D.L.	D.L.	D.L.	D.L.	D.L.	D.L.	D.L.	D.L.	D.L.	D.L.	D.L.	D.L.	0.081	D.L.	D.L.	D.L.	D.L.	D.L.	D.L.	D.L.	0.058	D.L.	0.025	D.L.	D.L.	D.L.	0.09	D.L.	0.07	0.042	0.062	D.L.	D.L.	0.126	D.L.	D.L.	D.L.	0.069
Cd_ppm_m111	D.L.	D.L.	0.09	D.L.	D.L.	D.L.	D.L.	D.L.	D.L.	0.11	D.L.	D.L.	0.17	D.L.	0.006	D.L.	D.L.	D.L.	D.L.	D.L.	D.L.	D.L.	D.L.	D.L.	D.L.	D.L.	D.L.	D.L.	D.L.	D.L.	D.L.	D.L.	D.L.	D.L.	D.L.	D.L.	D.L.	D.L.	D.L.	D.L.	D.L.	D.L.	D.L.	D.L.	D.L.	0.086	D.L.	D.L.	D.L.
In_ppm_m115(Sn_corr)	0.39078	0.7168	0.26136	0.63194	0.73772	0.97264	1.01496	0.54188	0.97184	0.93054	1.02774	1.07	0.5682	0.18926	0.9001	0.99914	0.9208	0.69908	1.08828	1.04186	0.46102	0.56556	0.325786	0.22227	0.384386	0.33724	0.33664	0.34294	0.35214	0.355508	0.344644	0.72098	0.73374	0.67916	0.75604	0.68996	0.70402	0.67278	0.70342	0.62158	0.66476	0.69264	0.55918	0.65162	0.6075	0.56014	0.63014	0.58178	0.63902
Sn_ppm_m118	73.3	98	39.6	75.9	79.2	40.4	45.6	31.8	42.4	46.9	38.9	215	277	96.1	53.5	67.9	88	73.8	85.8	117.1	34.7	46.6	12.71	13.45	13.71	16.4	15.4	15.9	12.9	13.38	13.34	60.3	48.9	62.6	94.4	85.6	54.7	53.3	38.7	66.3	58.6	40.4	37.3	40.7	32.5	32.9	32.9	33.3	54.7
Sb_ppm_m121	0.247	D.L.	D.L.	D.L.	0.107	D.L.	D.L.	D.L.	D.L.	D.L.	D.L.	D.L.	D.L.	D.L.	0.04	0.244	D.L.	0.258	D.L.	D.L.	0.303	0.471	D.L.	D.L.	D.L.	D.L.	D.L.	D.L.	D.L.	D.L.	D.L.	D.L.	D.L.	D.L.	D.L.	D.L.	D.L.	D.L.	D.L.	D.L.	D.L.	D.L.	D.L.	D.L.	D.L.	D.L.	D.L.	D.L.	D.L.
Cs_ppm_m133	17	19.7	13.7	17.7	22.5	12.03	17.6	11.39	13.56	14	11.87	10.91	7.91	5.75	14.1	11.7	31	20.9	24.3	27.7	7.16	10.01	5.71	6.33	5.38	6.19	5.2	6.95	4.24	5.69	3.97	14.67	14.43	19.8	39.1	34.9	14.98	14.8	13.06	18.68	13.2	12.53	9.9	13.1	8.94	8.98	9.84	9.52	19.77
Ba_ppm_m137	238	234	211	228	218	462	353	439	427	382	378	25.7	11.8	9.27	716	594	229	258	296	252	8640	2560	1479	1332	1700	2160	1670	1630	1650	1550	1930	286	323	410	215.8	228.5	289	327	316.5	325	303	249.9	384	294	353	349	416	387	272.2
La_ppm_m139	0.032	D.L.	D.L.	D.L.	D.L.	0.0037	D.L.	D.L.	D.L.	0.0046	D.L.	0.0039	D.L.	D.L.	D.L.	0.025	D.L.	0.022	D.L.	0.0118	0.0113	0.312	D.L.	0.025	0.028	0.029	0.0062	D.L.	0.029	D.L.	D.L.	D.L.	D.L.	D.L.	D.L.	D.L.	D.L.	D.L.	D.L.	D.L.	D.L.	D.L.	D.L.	D.L.	D.L.	D.L.	D.L.	0.0072	0.001
Ce_ppm_m140	0.065	D.L.	D.L.	D.L.	0.0005	D.L.	D.L.	D.L.	D.L.	0.0046	D.L.	0.0154	D.L.	0.044	D.L.	0.037	D.L.	0.029	D.L.	D.L.	0.027	0.583	D.L.	0.052	0.065	0.064	D.L.	D.L.	0.06	D.L.	0.027	D.L.	D.L.	D.L.	0.0037	D.L.	D.L.	D.L.	D.L.	D.L.	D.L.	D.L.	D.L.	D.L.	D.L.	D.L.	D.L.	D.L.	D.L.
Pr_ppm_m141	D.L.	D.L.	D.L.	D.L.	D.L.	D.L.	D.L.	D.L.	D.L.	D.L.	D.L.	D.L.	D.L.	D.L.	D.L.	D.L.	D.L.	D.L.	D.L.	D.L.	0.0015	0.063	D.L.	0.0094	D.L.	D.L.	D.L.	D.L.	D.L.	0.0077	D.L.	D.L.	D.L.	D.L.	D.L.	D.L.	D.L.	D.L.	D.L.	D.L.	D.L.	D.L.	D.L.	D.L.	D.L.	D.L.	D.L.	D.L.	D.L.
Nd_ppm_m146	0.104	D.L.	D.L.	D.L.	D.L.	D.L.	D.L.	D.L.	D.L.	D.L.	D.L.	D.L.	0.0042	D.L.	D.L.	0.033	0.007	D.L.	D.L.	D.L.	D.L.	0.182	D.L.	D.L.	0.028	D.L.	D.L.	D.L.	D.L.	D.L.	0.032	D.L.	D.L.	D.L.	D.L.	D.L.	D.L.	D.L.	D.L.	D.L.	D.L.	D.L.	D.L.	D.L.	D.L.	D.L.	D.L.	D.L.	D.L.
Sm_ppm_m147	D.L.	0.013	D.L.	D.L.	D.L.	D.L.	D.L.	D.L.	D.L.	D.L.	D.L.	D.L.	D.L.	D.L.	D.L.	D.L.	D.L.	D.L.	D.L.	D.L.	D.L.	0.116	D.L.	D.L.	D.L.	D.L.	D.L.	D.L.	D.L.	D.L.	D.L.	D.L.	D.L.	D.L.	D.L.	D.L.	D.L.	D.L.	D.L.	0.013	D.L.	D.L.	D.L.	D.L.	D.L.	D.L.	D.L.	D.L.	D.L.
Eu_ppm_m153	D.L.	0.076	D.L.	0.094	D.L.	0.092	0.082	0.039	0.119	0.104	0.121	D.L.	D.L.	D.L.	0.068	0.097	D.L.	0.099	D.L.	D.L.	0.439	0.267	0.37	0.363	0.364	0.29	0.254	0.351	0.314	0.233	0.291	0.054	0.095	0.069	0.062	0.075	0.074	0.082	0.058	0.06	0.081	0.046	0.075	0.088	0.101	0.081	0.083	0.099	0.073
Gd_ppm_m157	D.L.	D.L.	D.L.	D.L.	D.L.	D.L.	D.L.	D.L.	D.L.	D.L.	D.L.	D.L.	D.L.	D.L.	D.L.	D.L.	D.L.	D.L.	D.L.	D.L.	D.L.	D.L.	D.L.	D.L.	D.L.	D.L.	D.L.	D.L.	D.L.	D.L.	D.L.	D.L.	D.L.	D.L.	D.L.	D.L.	D.L.	D.L.	D.L.	D.L.	D.L.	D.L.	D.L.	D.L.	D.L.	D.L.	D.L.	D.L.	D.L.
Tb_ppm_m159	0.0066	D.L.	D.L.	D.L.	D.L.	D.L.	0.0008	D.L.	D.L.	D.L.	D.L.	0.0022	D.L.	D.L.	D.L.	D.L.	D.L.	0.0008	D.L.	D.L.	D.L.	0.0133	D.L.	D.L.	D.L.	D.L.	D.L.	D.L.	D.L.	D.L.	0.0042	D.L.	D.L.	D.L.	D.L.	D.L.	D.L.	D.L.	D.L.	D.L.	D.L.	D.L.	D.L.	D.L.	D.L.	D.L.	D.L.	0.0036	D.L.
Dy_ppm_m163	0.043	D.L.	D.L.	D.L.	D.L.	D.L.	D.L.	D.L.	D.L.	D.L.	D.L.	D.L.	D.L.	0.0034	D.L.	0.008	D.L.	0.015	D.L.	D.L.	D.L.	0.096	D.L.	D.L.	0.037	0.008	D.L.	D.L.	D.L.	D.L.	D.L.	D.L.	D.L.	D.L.	D.L.	D.L.	D.L.	D.L.	D.L.	D.L.	D.L.	D.L.	D.L.	0.0041	D.L.	D.L.	D.L.	D.L.	D.L.
Ho_ppm_m165	0.0114	D.L.	D.L.	D.L.	D.L.	D.L.	D.L.	D.L.	D.L.	D.L.	D.L.	D.L.	0.0009	D.L.	D.L.	D.L.	D.L.	D.L.	D.L.	D.L.	0.0019	0.0214	D.L.	D.L.	0.0044	0.0057	0.0011	D.L.	D.L.	D.L.	D.L.	D.L.	D.L.	D.L.	D.L.	D.L.	D.L.	D.L.	D.L.	D.L.	D.L.	D.L.	D.L.	D.L.	D.L.	D.L.	D.L.	D.L.	D.L.
Er_ppm_m166	0.047	D.L.	D.L.	D.L.	D.L.	D.L.	D.L.	D.L.	D.L.	D.L.	D.L.	D.L.	D.L.	D.L.	D.L.	D.L.	D.L.	0.009	D.L.	D.L.	D.L.	0.095	D.L.	0.0032	D.L.	D.L.	D.L.	D.L.	D.L.	D.L.	D.L.	D.L.	D.L.	D.L.	D.L.	D.L.	D.L.	D.L.	D.L.	D.L.	D.L.	D.L.	D.L.	D.L.	D.L.	D.L.	D.L.	D.L.	D.L.
Tm_ppm_m169	0.0135	D.L.	D.L.	D.L.	D.L.	D.L.	D.L.	D.L.	D.L.	D.L.	D.L.	D.L.	D.L.	D.L.	D.L.	D.L.	D.L.	D.L.	D.L.	D.L.	D.L.	D.L.	D.L.	D.L.	D.L.	D.L.	D.L.	D.L.	D.L.	D.L.	D.L.	D.L.	D.L.	D.L.	D.L.	D.L.	D.L.	D.L.	D.L.	D.L.	D.L.	D.L.	D.L.	D.L.	D.L.	D.L.	D.L.	D.L.	D.L.
Yb_ppm_m172	0.041	D.L.	D.L.	D.L.	D.L.	0.005	D.L.	0.007	D.L.	D.L.	0.012	D.L.	D.L.	D.L.	D.L.	D.L.	0.01	D.L.	D.L.	D.L.	D.L.	0.11	D.L.	0.054	0.047	D.L.	D.L.	0.06	D.L.	0.053	0.037	D.L.	D.L.	D.L.	D.L.	D.L.	D.L.	0.004	D.L.	D.L.	0.043	0.024	D.L.	0.01	0.026	D.L.	D.L.	0.012	D.L.
Lu_ppm_m175	0.0153	D.L.	D.L.	D.L.	D.L.	D.L.	D.L.	D.L.	0.0098	D.L.	D.L.	D.L.	D.L.	D.L.	D.L.	0.024	D.L.	D.L.	D.L.	D.L.	D.L.	0.0207	D.L.	0.0145	D.L.	D.L.	0.0094	D.L.	D.L.	D.L.	0.0087	D.L.	D.L.	0.008	D.L.	D.L.	D.L.	0.0044	0.0098	0.0077	0.005	0.004	0.0102	0.0132	0.0041	0.011	D.L.	D.L.	D.L.
Hf_ppm_m177	0.059	0.087	0.0045	0.032	0.243	0.27	0.18	0.09	0.218	0.136	0.261	0.033	0.0041	D.L.	0.031	0.03	0.113	0.073	0.157	0.093	0.145	0.102	0.232	0.146	0.175	0.157	0.197	0.318	0.069	0.166	0.18	0.213	0.107	0.262	0.149	0.146	0.204	0.184	0.18	0.081	0.187	0.253	0.256	0.245	0.22	0.201	0.252	0.235	0.199
Ta_ppm_m181	1.39	2.36	0.472	2.26	4.41	4	3.17	3.11	3.71	3.49	3.35	0.849	3.77	0.125	1.046	1.115	3.15	3.06	7.33	2.37	2.72	2.13	1.85	1.9	1.89	2.98	1.72	1.99	1.81	1.83	2.26	5.28	3.92	9.12	7.3	3.74	3.36	3.58	4.05	1.6	3.09	3.26	3.08	3.1	2.42	2.87	2.72	2.65	3.62
W_ppm_m182	18.9	31.4	4.25	16.1	147.1	53.5	61.1	50.5	33.7	51	48.8	6.22	6.66	0.405	5.45	26.7	36.5	21	43.4	56.3	11.65	15.59	10.79	9.97	12.46	11.7	13.83	12.22	14.7	11.31	17.8	71.9	80.4	74.7	89.6	84.5	69.7	70.8	76.7	55.6	59	50.4	51.6	55.7	44.2	53.5	49.2	48.7	72.1
Tl_ppm_m205	1.3	1.46	1.11	1.41	1.41	2.3	2.23	1.97	2.2	2.2	2.08	2.26	2.1	1.88	1.88	1.52	1.87	1.59	1.79	1.8	1.33	1.38	1.25	1.22	1.109	1.37	1.12	1.31	0.798	1.075	1.14	2.21	2.16	2.21	2.29	2.16	2.14	2.21	2.02	2.259	2.2	2.14	1.94	2.03	2.09	2	1.91	1.95	2
Pb_ppm_m208	11.1	4.84	6.31	5.63	5.08	5.15	5.62	4.58	7.73	5.74	5.78	13.47	6.16	6.99	4.55	6.71	4.3	5.63	4.49	3.73	15.3	14.4	22	25.3	20.6	21.4	20.2	18.2	22.2	18.5	23.5	6.92	6.67	5.57	7.48	6.94	5.92	7.02	8.41	7.6	8.58	6.18	5.54	6.73	7.02	6.37	7.05	7.31	4.77
Bi_ppm_m209	0.069	D.L.	D.L.	D.L.	D.L.	D.L.	D.L.	D.L.	D.L.	D.L.	D.L.	D.L.	D.L.	D.L.	D.L.	D.L.	D.L.	D.L.	D.L.	D.L.	0.024	0.033	0.029	0.035	D.L.	D.L.	D.L.	D.L.	D.L.	D.L.	D.L.	D.L.	0.0139	D.L.	0.041	0.029	0.031	D.L.	0.024	0.02	0.032	D.L.	0.017	D.L.	D.L.	0.018	0.127	0.121	D.L.
Th_ppm_m232	D.L.	D.L.	D.L.	D.L.	D.L.	0	0	0	0	0.0066	0	0.079	0.0089	0.018	D.L.	0.0043	D.L.	D.L.	D.L.	D.L.	D.L.	D.L.	D.L.	0.017	0.037	0.017	0.002	D.L.	0.0094	D.L.	0.045	D.L.	0.138	D.L.	0.579	0.214	0.004	D.L.	D.L.	D.L.	0.3	D.L.	D.L.	D.L.	D.L.	0.0022	0.0071	D.L.	D.L.
U_ppm_m238	0.072	D.L.	D.L.	D.L.	D.L.	D.L.	0.0026	D.L.	0.0028	0.023	0.0025	0.0059	0.0011	0.0008	D.L.	0.035	0.0125	0.035	0.003	0.0022	0.0034	0.184	D.L.	0.043	0.025	0.034	0.0014	D.L.	0.028	0.0014	0.028	D.L.	0.227	D.L.	1.015	0.428	0.141	0.011	D.L.	D.L.	0.352	D.L.	D.L.	D.L.	D.L.	D.L.	0.032	D.L.	D.L.
[truncated: 11 more columns]

## Sheet: Plagiocalse
Sample	BAD01d	BAD01d	BAD01d	BAD01d	BAD01d	BAD01d	BAD03	BAD03	BAD03	BAD03	BAD03	BAD03	BAD03	BAD03	BAD03	BAD03	BAD03	BAD03	BAD03	BAD03	BAD03	BAD04b	BAD04b	BAD04b	BAD04b	BAD04b	BAD04b	BAD04b	BAD06	BAD06	BAD06	BAD06	BAD06	BAD07a	BAD07a	BAD07a	BAD07a	BAD07a	BAD07b	BAD07b	BAD07b	BAD07b	BAD07b	BAD07b	BAD07b	BAD07c	BAD07c	BAD07c	BAD07c
Spot name	01d_Pl_01	01d_Pl_02	01d_Pl_03	01d_Pl_04	01d_Pl_06	01d_Pl_07	03_Pl_01	03_Pl_02	03_Pl_04	03_Pl_06	03_Pl_09	03_Pl_10	03_Pl_11	03_Pl_12	03_Pl_13	03_Pl_14	03_Pl_15	03_Pl_17	03_Pl_18	03_Pl_19	03_Pl_20	04b_Pl_01	04b_Pl_02	04b_Pl_03	04b_Pl_04	04b_Pl_05	04b_Pl_06	04b_Pl_07	06_Pl_01	06_Pl_02	06_Pl_03	06_Pl_04	06_Pl_05	07a_Pl_01	07a_Pl_02	07a_Pl_03	07a_Pl_04	07a_Pl_05	07b_Pl_01	07b_Pl_02	07b_Pl_03	07b_Pl_04	07b_Pl_05	07b_Pl_06	07b_Pl_07	07c_Pl_04	07c_Pl_05	07c_Pl_01	07c_Pl_02
IntStd (wt% oxide)	64.3	64.3	64.3	64.3	64.3	64.3	65	65	65	65	65	65	65	65	65	65	65	65	65	65	65	63.7	65.1	63	63	64.1	63.3	63.8	66.2	66.2	66.2	66.2	66.2	62.8	62.8	62.8	62.8	62.8	63.3	63.3	63.3	63.3	63.3	63.3	63.3	63.6	63.6	64.1	63.4
Li_ppm_m7	7.9	2.92	4.95	2.74	17.8	1.91	2.93	5.51	2.39	1.2	2.5	2.56	7.9	4.41	5.8	4.12	10	2.96	4.65	5.8	23.9	0.27	0.61	1.32	10.9	0.77	2.55	5.2	53	16.6	25.2	25.3	2.79	D.L.	D.L.	D.L.	D.L.	D.L.	26.2	3.44	1.69	48.4	23.3	D.L.	2.86	D.L.	0.88	3.02	24.2
Be_ppm_m9	8.3	6.5	11.9	6.1	3.9	6.4	29.6	23.4	27.9	27.4	29.6	26.1	20.1	27.9	29.4	28.3	9.8	22.3	6.5	26.1	22	11.7	7	7.7	7.5	10.1	8.3	8.1	5.77	8.3	7.6	4.94	1.28	7.7	8.7	7.3	7.18	7.48	15.5	6.36	6.92	12.6	13.9	9.4	12.1	6.2	6.7	5.7	16.6
Na_ppm_m23	103900	107400	103500	100900	86900	88200	90700	91000	88000	88000	94000	91100	93800	89900	91100	89900	49800	99300	55100	90100	91000	96200	104600	102700	104400	98400	103100	88800	111500	107700	107600	108100	101000	87300	96200	91800	90100	91900	92300	95800	86700	98400	93500	95000	92400	99400	93500	104000	112000
Mg_ppm_m24	1.01	1.56	1.37	4	243	D.L.	2.53	7.12	22.7	4.3	4.26	4.99	19.6	7.64	32.9	12.5	5.6	13.6	3.95	5.34	213	D.L.	3.56	5.3	4.5	4.12	1.18	5.4	D.L.	2.33	D.L.	D.L.	D.L.	1.87	2.49	1.89	3.24	2.45	D.L.	2.6	D.L.	39.5	159	2.33	7.9	2.14	92	74	49
Al_ppm_m27	194000	239000	227000	248000	191000	213000	233600	233700	245000	244000	249000	238500	254200	239900	245000	244000	193700	205000	184800	245300	242200	225000	224000	240200	235000	227000	222000	226000	208000	206000	200000	206000	178000	235000	234000	231000	245000	229000	216000	204000	229000	228300	218500	253000	229000	233000	243000	210000	266000
P_ppm_m31	548	488	511	431	123	470	53.4	63.2	46.5	48.1	46.7	52.1	59.3	53.9	56.1	120	47.4	49.5	123	49.3	46.5	378	117	319	327	149	187	269	338	282	277	273	366	326	257	322	376	327	488	415	367	232	346	467	508	282	221	122	254
K_ppm_m39	1190	2290	2850	3340	8900	3070	1922	6060	3470	1532	1986	2246	2280	2898	3560	2910	70000	731	45500	1771	7890	2080	1350	3770	1780	1820	1009	8200	1272	740	1040	2640	858	2750	2530	2420	2430	3430	2640	2630	3110	4360	3130	3400	1850	3400	3120	11200	4330
Ca_ppm_m43	22100	39300	44500	39600	19400	39300	50900	48200	54400	53500	49600	50500	46900	51800	51000	50300	10900	24000	21300	51800	34500	40100	23800	42200	42500	34200	36700	31900	21100	17400	19300	18500	4090	44700	41000	43300	44000	43800	33800	50000	39000	25700	30500	41300	35300	42900	45400	5980	40400
Sc_ppm_m45	0.24	0.259	0.25	0.22	0.24	0.24	0.35	0.188	0.219	0.298	D.L.	0.239	0.35	0.37	0.22	0.228	0.35	0.25	0.26	0.4	0.42	0.2	0.23	0.19	0.19	0.24	0.199	0.17	0.29	0.29	D.L.	0.26	0.38	0.36	0.196	D.L.	0.204	D.L.	0.29	0.31	0.241	0.26	0.39	0.2	0.2	0.22	0.25	0.29	D.L.
Ti_ppm_m49	10	21.2	16.4	19.7	1.57	16.3	14	12.9	21.7	12.2	19.4	15.3	11.9	12.4	15.2	16.2	12.7	D.L.	12.8	14.7	24.5	13.9	4.2	17.9	19	9.5	10.1	20.4	9.1	6.7	13.5	13.7	7.1	18.1	20.2	20.9	21.6	18.6	16.5	22.3	16.6	37	20.9	19.1	15.9	14.6	17.1	6.2	D.L.
V_ppm_m51	D.L.	D.L.	D.L.	D.L.	D.L.	D.L.	D.L.	D.L.	D.L.	D.L.	D.L.	D.L.	D.L.	D.L.	D.L.	D.L.	D.L.	D.L.	D.L.	D.L.	0.115	D.L.	D.L.	D.L.	0.139	D.L.	D.L.	D.L.	D.L.	D.L.	D.L.	D.L.	D.L.	D.L.	D.L.	D.L.	D.L.	D.L.	D.L.	D.L.	D.L.	D.L.	0.345	D.L.	D.L.	D.L.	D.L.	D.L.	D.L.
Cr_ppm_m53	D.L.	D.L.	D.L.	D.L.	D.L.	D.L.	D.L.	D.L.	D.L.	D.L.	D.L.	D.L.	D.L.	D.L.	D.L.	D.L.	D.L.	D.L.	D.L.	D.L.	D.L.	D.L.	D.L.	D.L.	D.L.	D.L.	D.L.	D.L.	D.L.	D.L.	D.L.	D.L.	D.L.	D.L.	D.L.	D.L.	D.L.	D.L.	D.L.	D.L.	D.L.	D.L.	D.L.	D.L.	D.L.	D.L.	D.L.	D.L.	D.L.
Mn_ppm_m55	12.1	30.6	47.3	39	49	42.6	5.17	4.97	7.65	4.59	3.84	4.17	3.25	5.22	3.19	5.7	1.11	D.L.	0.79	2.88	3.5	20.7	1.52	25.5	16.9	3.92	4.44	6.9	6.67	6.07	7.44	9.12	D.L.	37.9	33.3	34.6	31.9	33.8	26.5	46.8	43.1	6.74	42.9	39.8	26.4	55.4	41.4	2.19	41
Fe_ppm_m56	20.8	45.9	45.3	62.2	468	52.7	185.3	304	700	142.4	169	238	148	310	433	245	53	119	65.7	162	803	47.4	19	68.9	453	30.4	33.5	58	58.4	41.3	68.1	80.2	33.3	48.4	54.9	46.5	52.4	64.8	39	50.9	55.1	553	1010	57.1	47.1	46.5	123	140	111
Co_ppm_m59	D.L.	D.L.	D.L.	D.L.	D.L.	D.L.	D.L.	D.L.	0.18	D.L.	D.L.	D.L.	D.L.	D.L.	D.L.	D.L.	D.L.	D.L.	D.L.	D.L.	D.L.	D.L.	D.L.	D.L.	D.L.	D.L.	D.L.	D.L.	D.L.	D.L.	D.L.	D.L.	D.L.	D.L.	D.L.	D.L.	D.L.	D.L.	D.L.	D.L.	D.L.	D.L.	0.49	D.L.	D.L.	D.L.	D.L.	D.L.	D.L.
Ni_ppm_m60	D.L.	D.L.	D.L.	D.L.	D.L.	D.L.	D.L.	D.L.	D.L.	D.L.	D.L.	D.L.	D.L.	D.L.	D.L.	D.L.	D.L.	D.L.	D.L.	D.L.	D.L.	D.L.	D.L.	0.86	D.L.	D.L.	D.L.	D.L.	D.L.	D.L.	D.L.	D.L.	D.L.	D.L.	D.L.	D.L.	D.L.	D.L.	D.L.	D.L.	D.L.	D.L.	D.L.	D.L.	D.L.	D.L.	D.L.	1.11	5.3
Cu_ppm_m65	D.L.	D.L.	D.L.	D.L.	D.L.	D.L.	D.L.	D.L.	1.31	D.L.	D.L.	D.L.	0.71	D.L.	0.73	0.47	0.35	0.86	0.41	0.27	1.11	D.L.	1.86	4.4	9.3	1.25	0.98	2.62	D.L.	D.L.	D.L.	D.L.	D.L.	D.L.	0.42	D.L.	D.L.	D.L.	0.4	D.L.	D.L.	15.6	2.26	D.L.	D.L.	D.L.	2.28	0.54	2.8
Zn_ppm_m66	D.L.	D.L.	D.L.	D.L.	1.11	D.L.	5.75	5.7	11.7	3.88	5.1	6.7	5.6	7	7.4	8.1	0.83	2.9	0.88	5.24	10.6	D.L.	1.54	3.45	6.7	0.6	0.8	1.57	0.65	D.L.	0.67	D.L.	D.L.	0.46	0.7	D.L.	D.L.	D.L.	0.93	D.L.	0.43	9	5.64	0.45	D.L.	D.L.	1.57	1.67	5.2
Ga_ppm_m71	20.7	22	22.7	21.1	11.7	23	30.9	30.1	33.8	31.3	28.2	31.9	24.3	30.9	33.2	33.2	16.9	17.1	16	31.7	35.2	23.1	17.5	23.5	24.8	19.9	19.4	24.5	28.3	24.9	25.8	28.2	23.4	23.9	20.7	22.1	24.5	22.5	20.3	21.3	21.9	22	22.3	21.9	21.8	15.9	15.2	11.4	16.4
Ge_ppm_m74	2.44	2.25	2.61	2.24	2.1	1.88	1.97	1.68	1.95	2.05	1.57	1.7	2.14	1.67	2.04	1.79	1.93	1.64	1.82	1.79	1.86	1.93	1.66	2.16	1.84	1.58	1.52	1.84	2.89	3.59	2.44	3.39	2.86	1.46	1.6	1.46	1.51	1.51	2.4	2.06	2.17	2.21	1.73	2.58	2.41	1.59	1.27	1.87	2.13
Rb_ppm_m85	0.3	0.75	0.49	1.08	65	1.35	0.297	14.8	7	0.74	0.55	0.412	11.4	0.77	2.3	10.7	358	2.48	227	1.42	39.9	0.78	1.71	9.3	2.62	3.1	0.52	17.2	0.84	0.37	0.84	0.54	0.124	1.3	1.15	0.82	1.22	1.75	2.04	2	1.61	11.6	15.9	1.6	1.1	0.53	1.42	73.6	1.66
Sr_ppm_m88	87.7	124	117	125.8	116.4	106.1	285.3	277.9	302	306	308	289.4	340	306	323	308	255	384	233	317	363	184	176.3	184	192	176	184.4	172	26.2	19.5	22.1	21.1	6.69	217	205	210	211	196	131	158	140	129	145	151	134	394	443	250	461
Y_ppm_m89	D.L.	0.341	0.411	0.402	0.077	0.445	0.089	0.095	0.232	0.107	0.151	0.076	0.141	0.079	0.233	0.331	0.098	0.035	0.71	0.187	0.108	0.531	0.141	0.69	0.61	0.148	0.304	0.34	0.214	0.228	0.439	0.15	D.L.	0.534	0.46	0.594	0.633	0.551	0.337	0.64	0.489	0.173	0.443	0.55	0.446	0.453	0.398	0.037	0.24
Zr_ppm_m90	D.L.	D.L.	D.L.	D.L.	D.L.	D.L.	D.L.	D.L.	D.L.	D.L.	D.L.	D.L.	D.L.	D.L.	D.L.	D.L.	D.L.	D.L.	D.L.	D.L.	D.L.	D.L.	D.L.	D.L.	D.L.	D.L.	D.L.	D.L.	D.L.	D.L.	D.L.	D.L.	D.L.	D.L.	D.L.	D.L.	D.L.	D.L.	D.L.	D.L.	D.L.	D.L.	D.L.	D.L.	D.L.	D.L.	0.15	D.L.	D.L.
Nb_ppm_m93	D.L.	D.L.	D.L.	D.L.	D.L.	D.L.	D.L.	D.L.	0.015	D.L.	0.0133	D.L.	D.L.	D.L.	D.L.	D.L.	D.L.	D.L.	D.L.	D.L.	0.057	D.L.	D.L.	D.L.	D.L.	D.L.	D.L.	D.L.	D.L.	D.L.	D.L.	D.L.	D.L.	D.L.	D.L.	D.L.	D.L.	D.L.	D.L.	D.L.	D.L.	0.015	0.172	D.L.	D.L.	D.L.	0.0127	D.L.	D.L.
Mo_ppm_m95	D.L.	D.L.	D.L.	D.L.	D.L.	D.L.	D.L.	D.L.	D.L.	D.L.	D.L.	0.041	D.L.	D.L.	D.L.	D.L.	D.L.	D.L.	D.L.	D.L.	D.L.	D.L.	D.L.	D.L.	0.202	D.L.	D.L.	0.022	D.L.	D.L.	D.L.	D.L.	D.L.	D.L.	D.L.	D.L.	D.L.	D.L.	D.L.	D.L.	D.L.	D.L.	D.L.	D.L.	D.L.	D.L.	D.L.	D.L.	0.14
Cd_ppm_m111	D.L.	0.18	0.32	0.24	D.L.	0.22	D.L.	D.L.	D.L.	D.L.	D.L.	0.14	D.L.	D.L.	D.L.	0.14	D.L.	D.L.	0.025	0.1	D.L.	D.L.	D.L.	0.049	D.L.	D.L.	0.017	D.L.	0.33	0.15	0.12	0.25	D.L.	0.22	D.L.	D.L.	0.18	D.L.	D.L.	0.24	0.21	0.83	D.L.	0.34	D.L.	0.29	D.L.	D.L.	D.L.
In_ppm_m115(Sn_corr)	D.L.	D.L.	D.L.	D.L.	0.0505852	D.L.	D.L.	D.L.	D.L.	D.L.	D.L.	D.L.	D.L.	D.L.	D.L.	D.L.	D.L.	D.L.	D.L.	D.L.	D.L.	D.L.	D.L.	D.L.	D.L.	D.L.	D.L.	D.L.	D.L.	D.L.	D.L.	D.L.	D.L.	D.L.	D.L.	D.L.	D.L.	D.L.	D.L.	D.L.	D.L.	D.L.	D.L.	D.L.	D.L.	D.L.	D.L.	D.L.	D.L.
Sn_ppm_m118	0.158	1.27	0.71	1.44	0.122	1.98	0.136	0.114	0.37	D.L.	D.L.	0.138	0.125	0.243	0.26	0.25	0.118	0.121	D.L.	0.159	1.23	0.71	0.166	1.21	1	D.L.	0.39	1.03	0.51	D.L.	0.56	0.66	D.L.	1.74	1.35	1.65	1.88	1.39	1.88	2.72	2.67	2.58	2.06	2.75	1.78	0.97	1.35	0.32	1.96
Sb_ppm_m121	0.061	0.051	D.L.	D.L.	0.092	0.04	D.L.	0.071	0.075	D.L.	0.195	D.L.	0.093	0.082	0.167	0.067	0.058	0.094	0.03	0.067	0.101	D.L.	0.198	0.074	0.047	0.128	0.096	0.064	D.L.	D.L.	D.L.	D.L.	D.L.	D.L.	D.L.	D.L.	D.L.	D.L.	D.L.	D.L.	D.L.	1.4	0.243	D.L.	D.L.	D.L.	D.L.	0.047	D.L.
Cs_ppm_m133	0.073	D.L.	D.L.	D.L.	5.42	D.L.	D.L.	0.316	0.64	0.047	0.091	D.L.	0.618	0.038	0.111	0.738	9.5	1.58	6.12	0.308	1.46	D.L.	0.131	0.256	0.097	0.202	0.039	0.658	0.159	0.051	D.L.	D.L.	D.L.	D.L.	0.039	D.L.	D.L.	D.L.	0.231	D.L.	D.L.	0.87	1.52	D.L.	0.187	D.L.	0.108	0.99	0.47
Ba_ppm_m137	15.6	23	18	24.4	20	22.4	20.5	73	31.5	20.9	6.53	17.5	39.7	24.3	28.8	27.8	1690	5.24	1282	20.5	36.8	23.8	13.2	43.8	34.3	24.7	24.5	53	1.6	1.38	2.33	1.71	0.59	34.5	33	34.3	32.2	33.2	15.3	18.3	23.1	26	38.3	16	19.3	158	151	790	135
La_ppm_m139	1.48	3.45	3.11	5.6	0.73	2.73	0.825	0.814	0.811	1.22	1.07	0.784	1.52	0.823	0.854	0.831	0.184	0.045	0.329	0.731	0.435	3.04	0.84	3.85	3.9	2.14	2.33	2.19	3.84	1.87	3.42	2.85	7	4.79	3.69	4.36	4.56	4.13	2.69	3.56	3.61	1.67	2.79	3.36	2.86	2.16	11	0.251	1.37
Ce_ppm_m140	1.78	5.45	5.32	5.67	1.16	4.81	1.21	1.16	1.29	1.25	1.61	1.16	1.21	1.07	1.33	1.3	0.229	0.061	0.497	1.172	0.516	5.4	1.44	5.82	5.75	3.33	3.51	3.77	5.8	3.14	5.84	5.07	0.435	7.44	6.25	7.34	7.08	6.39	4.06	5.98	5.8	2.4	4.39	5.03	4.44	3.7	3.24	0.243	2.4
Pr_ppm_m141	0.122	0.54	0.49	0.494	0.089	0.459	0.117	0.124	0.116	0.11	0.113	0.111	0.14	0.109	0.131	0.144	0.025	0.0119	0.065	0.111	0.054	0.481	0.133	0.516	0.578	0.272	0.295	0.334	0.53	0.28	0.546	0.449	0.022	0.717	0.537	0.684	0.607	0.6	0.347	0.488	0.528	0.167	0.393	0.474	0.395	0.41	0.296	0.0087	0.217
Nd_ppm_m146	0.34	1.46	1.59	1.52	0.152	1.41	0.36	0.31	0.45	0.32	0.39	0.43	0.45	0.43	0.34	0.42	0.103	0.0025	0.271	0.32	0.175	1.22	0.39	1.34	1.81	0.81	1.01	0.82	1.46	0.73	1.33	1.14	D.L.	2.19	1.74	1.8	1.82	1.81	0.85	2.07	1.58	0.49	1.25	1.37	1.2	1.19	0.94	D.L.	0.8
Sm_ppm_m147	D.L.	0.28	0.31	0.53	D.L.	0.285	D.L.	0.08	0.163	0.056	D.L.	0.05	0.075	0.127	0.112	0.127	0.007	D.L.	0.12	0.059	0.015	0.191	0.052	0.27	0.3	0.079	0.163	0.147	0.3	0.175	0.38	0.3	D.L.	0.287	0.308	0.33	0.32	0.36	0.143	0.31	0.41	0.116	0.2	0.31	0.27	0.17	0.27	D.L.	D.L.
Eu_ppm_m153	0.75	0.93	0.82	0.93	0.56	0.8	0.988	1.12	1.05	1.132	1.15	1.14	1.22	1.13	1.16	1.14	0.761	0.281	0.89	1.23	1.31	1.45	0.481	1.21	1.22	1.26	1.35	1.13	0.125	0.112	0.132	0.115	0.059	1.46	1.46	1.39	1.57	1.51	1.08	1.21	1.04	0.83	1.01	1.09	0.82	2.22	2.33	0.85	1.85
Gd_ppm_m157	D.L.	D.L.	D.L.	D.L.	D.L.	D.L.	D.L.	D.L.	D.L.	D.L.	D.L.	D.L.	D.L.	0.12	D.L.	0.166	D.L.	D.L.	0.27	D.L.	D.L.	D.L.	D.L.	D.L.	D.L.	D.L.	D.L.	D.L.	D.L.	0.25	0.34	D.L.	D.L.	0.42	D.L.	D.L.	D.L.	0.24	D.L.	D.L.	0.42	D.L.	D.L.	D.L.	D.L.	D.L.	D.L.	D.L.	D.L.
Tb_ppm_m159	D.L.	0.024	0.02	0.028	D.L.	0.022	0.0079	0.016	D.L.	0.009	D.L.	0.0084	D.L.	D.L.	0.0104	0.0155	0.0015	0.0008	0.025	0.0052	0.0019	0.021	0.0033	0.031	0.033	0.0079	0.0201	0.0106	0.021	0.0197	0.047	0.024	D.L.	0.028	0.036	0.039	0.028	0.038	0.022	0.046	0.0173	0.017	0.026	0.018	0.027	0.012	0.021	D.L.	0.012
Dy_ppm_m163	D.L.	0.075	0.063	0.147	0.019	0.081	D.L.	0.041	0.043	0.024	0.04	0.028	D.L.	D.L.	0.037	0.097	D.L.	0.0029	0.163	0.026	0.01	0.092	0.053	0.232	0.178	0.073	0.074	0.09	0.05	0.082	0.142	0.109	0.0069	0.166	0.178	0.158	0.147	0.119	0.104	0.127	0.155	0.045	0.136	0.155	0.069	0.186	0.104	D.L.	0.092
Ho_ppm_m165	D.L.	0.0075	0.021	0.024	D.L.	0.015	D.L.	D.L.	0.018	0.0028	D.L.	D.L.	D.L.	0.0054	0.0069	0.012	0.0021	D.L.	0.0166	0.0032	D.L.	0.016	D.L.	0.0171	0.022	0.0096	0.0017	0.0127	0.0093	0.0071	0.0111	0.0105	D.L.	0.027	0.025	0.0121	0.016	0.0161	0.02	0.027	D.L.	D.L.	0.0062	0.0175	0.027	0.022	D.L.	0.001	D.L.
Er_ppm_m166	D.L.	0.036	0.035	0.013	D.L.	0.018	0.0087	D.L.	0.025	0.0081	0.014	D.L.	D.L.	0.005	D.L.	D.L.	D.L.	0.0055	0.045	D.L.	D.L.	0.031	0.011	0.046	D.L.	D.L.	D.L.	0.0023	D.L.	0.015	0.008	D.L.	D.L.	0.051	D.L.	0.035	0.058	0.044	0.036	0.028	D.L.	D.L.	0.033	0.024	0.031	0.07	D.L.	0.001	D.L.
Tm_ppm_m169	D.L.	0.016	D.L.	D.L.	D.L.	D.L.	D.L.	D.L.	D.L.	D.L.	D.L.	D.L.	D.L.	D.L.	D.L.	D.L.	D.L.	D.L.	0.0054	D.L.	D.L.	D.L.	D.L.	D.L.	D.L.	D.L.	D.L.	D.L.	D.L.	D.L.	D.L.	D.L.	D.L.	D.L.	D.L.	D.L.	0.0101	0.005	D.L.	D.L.	D.L.	D.L.	D.L.	D.L.	D.L.	D.L.	D.L.	D.L.	D.L.
Yb_ppm_m172	D.L.	D.L.	0.005	D.L.	D.L.	D.L.	D.L.	D.L.	D.L.	D.L.	D.L.	D.L.	0.0039	D.L.	D.L.	0.005	D.L.	D.L.	0.031	D.L.	D.L.	D.L.	D.L.	D.L.	0.033	0.0039	D.L.	D.L.	D.L.	D.L.	D.L.	D.L.	D.L.	0.043	D.L.	D.L.	0.011	0.014	D.L.	D.L.	0.022	0.024	D.L.	0.031	D.L.	D.L.	D.L.	D.L.	0.048
Lu_ppm_m175	D.L.	0.0017	D.L.	D.L.	D.L.	0.0104	D.L.	D.L.	D.L.	D.L.	D.L.	D.L.	D.L.	D.L.	D.L.	D.L.	D.L.	D.L.	D.L.	D.L.	D.L.	D.L.	D.L.	D.L.	D.L.	0.0009	D.L.	D.L.	D.L.	D.L.	D.L.	D.L.	D.L.	D.L.	D.L.	D.L.	D.L.	D.L.	D.L.	0.0005	D.L.	D.L.	D.L.	D.L.	D.L.	D.L.	D.L.	D.L.	D.L.
Hf_ppm_m177	D.L.	D.L.	D.L.	D.L.	D.L.	D.L.	D.L.	D.L.	D.L.	D.L.	D.L.	D.L.	D.L.	D.L.	D.L.	D.L.	D.L.	D.L.	D.L.	D.L.	D.L.	D.L.	D.L.	D.L.	D.L.	D.L.	D.L.	D.L.	D.L.	D.L.	D.L.	D.L.	D.L.	D.L.	D.L.	D.L.	0.0044	D.L.	D.L.	D.L.	D.L.	D.L.	D.L.	D.L.	D.L.	D.L.	D.L.	D.L.	D.L.
Ta_ppm_m181	D.L.	0.0013	D.L.	D.L.	D.L.	D.L.	D.L.	D.L.	D.L.	D.L.	D.L.	D.L.	D.L.	D.L.	D.L.	0.0011	D.L.	D.L.	D.L.	D.L.	0.0009	D.L.	D.L.	D.L.	D.L.	D.L.	D.L.	D.L.	0.012	D.L.	D.L.	D.L.	D.L.	D.L.	D.L.	D.L.	D.L.	D.L.	D.L.	D.L.	D.L.	0.0017	0.0121	D.L.	D.L.	D.L.	D.L.	0.0042	D.L.
W_ppm_m182	D.L.	D.L.	D.L.	D.L.	0.0031	D.L.	D.L.	0.33	0.135	0.037	0.013	D.L.	0.076	D.L.	0.021	D.L.	D.L.	0.008	0.015	D.L.	0.06	D.L.	D.L.	0.015	0.033	D.L.	D.L.	0.0021	D.L.	D.L.	D.L.	D.L.	0.007	D.L.	D.L.	D.L.	D.L.	D.L.	D.L.	D.L.	0.0017	D.L.	0.189	D.L.	0.014	D.L.	D.L.	D.L.	0.031
Tl_ppm_m205	D.L.	D.L.	D.L.	D.L.	0.344	D.L.	D.L.	0.055	D.L.	D.L.	D.L.	D.L.	0.042	0.014	D.L.	0.059	1.57	D.L.	1.03	0.0127	0.155	D.L.	0.022	0.048	D.L.	0.028	D.L.	0.1	D.L.	D.L.	D.L.	D.L.	D.L.	D.L.	D.L.	D.L.	D.L.	D.L.	D.L.	D.L.	D.L.	0.054	0.048	D.L.	D.L.	D.L.	D.L.	0.246	D.L.
Pb_ppm_m208	34.6	53.5	49.7	44.8	6.3	47.4	43.3	45.8	51.6	49.4	44.5	42.8	40.5	45.1	48.8	43.8	45.9	9.08	48.9	44.9	35.2	47.9	47	41.8	48.9	39.3	42.8	35.1	75.4	56.8	70	74.7	21.1	49.9	49.7	51.4	48.4	48.7	43	63	48.6	28.3	45.1	49	40.5	63.3	62.2	37	53
Bi_ppm_m209	D.L.	D.L.	D.L.	D.L.	D.L.	D.L.	D.L.	D.L.	0.058	D.L.	D.L.	D.L.	0.084	D.L.	D.L.	D.L.	D.L.	0.031	D.L.	D.L.	0.026	D.L.	D.L.	D.L.	0.396	D.L.	D.L.	D.L.	D.L.	D.L.	D.L.	D.L.	D.L.	D.L.	D.L.	D.L.	D.L.	D.L.	D.L.	D.L.	D.L.	0.085	1.3	0.026	0.033	D.L.	D.L.	D.L.	D.L.
Th_ppm_m232	D.L.	D.L.	D.L.	D.L.	D.L.	D.L.	D.L.	0.0024	0.113	0.016	0.04	D.L.	0.077	D.L.	0.04	0.034	0.044	0.014	0.032	0.037	0.074	D.L.	0.048	0.037	0.207	D.L.	D.L.	0.028	D.L.	0.026	D.L.	D.L.	0.0026	D.L.	D.L.	D.L.	D.L.	D.L.	D.L.	D.L.	D.L.	0.063	0.198	D.L.	0.0014	D.L.	D.L.	D.L.	D.L.
U_ppm_m238	D.L.	D.L.	D.L.	D.L.	0.014	D.L.	D.L.	D.L.	0.218	0.053	0.06	D.L.	0.349	D.L.	0.125	0.061	0.099	0.068	0.064	0.018	0.239	4.97e-07	0.088	1.92	0.53	0.26	0.35	0.047	0.0038	0.0024	D.L.	D.L.	0.0009	D.L.	D.L.	D.L.	D.L.	D.L.	D.L.	D.L.	D.L.	0.213	0.429	D.L.	0.0125	D.L.	D.L.	0.027	0.058
[truncated: 43 more columns]

## Sheet: Garnet
Sample	BAD01d	BAD01d	BAD01d	BAD01d	BAD01d	BAD01d	BAD06	BAD06	BAD06	BAD06	BAD06	BAD07c	BAD07c	BAD09b	BAD09b	BAD09b	BAD09b	BAD09b	BAD09b	BAD10	BAD10	BAD10	BAD10
Spot name	01d_Grt_01	01d_Grt_02	01d_Grt_03	01d_Grt_04	01d_Grt_05	01d_Grt_06	06_Grt_01	06_Grt_02	06_Grt_03	06_Grt_04	06_Grt_05	07c_Grt_01	07c_Grt_02	09b_Grt_01	09b_Grt_02	09b_Grt_03	09b_Grt_04	09b_Grt_05	09b_Grt_06	10_Grt_02	10_Grt_03	10_Grt_04	10_Grt_05
IntStd (wt% oxide)	36.7	36.7	36.7	36.7	36.7	36.7	36	36	36	36	36	37	37	36.9	36.9	36.9	36.9	36.9	36.9	37.7	37.4	37.4	37.3
Li_ppm_m7	25.5	30.2	25.8	19.5	10.79	28	116	98.8	30.4	28.8	34.2	28.4	25.4	12.27	14.3	19.8	13.6	15.7	23.7	15.4	11.1	8.29	8.13
Be_ppm_m9	D.L.	D.L.	D.L.	D.L.	D.L.	D.L.	0.82	0.65	D.L.	D.L.	D.L.	D.L.	D.L.	D.L.	D.L.	D.L.	D.L.	D.L.	D.L.	D.L.	D.L.	D.L.	D.L.
Na_ppm_m23	111	100	111	D.L.	D.L.	98	325	356	120	128	98	106	D.L.	104	115	168	D.L.	155	210	95	58	48	47
Mg_ppm_m24	30900	25760	27400	29500	31200	26400	5340	5080	5660	6740	6360	26800	27300	20200	19000	22400	16800	16650	21000	42700	36900	45100	47500
Al_ppm_m27	195900	192500	183700	194000	197000	185900	195000	189100	191200	184000	184700	193000	195400	219000	193000	191000	177000	194800	208000	200000	203000	198000	208700
P_ppm_m31	261	319	330	178	59.3	164.9	977	968	116.9	105.2	170	169	134	68.2	59.6	64.7	74	93.5	78	40.8	38.9	36	38.3
K_ppm_m39	D.L.	D.L.	D.L.	D.L.	90	D.L.	D.L.	D.L.	D.L.	D.L.	D.L.	D.L.	D.L.	D.L.	D.L.	226	196	18.8	27	D.L.	D.L.	D.L.	D.L.
Ca_ppm_m43	9100	9270	9980	12900	11170	10850	9200	8050	6340	7290	6620	10900	8750	11100	13800	14400	11400	12270	12800	40800	27200	39400	44000
Sc_ppm_m45	150	159	64	85.3	28.9	207	296	293	92.5	65.3	79.7	236	241	78.8	70.7	125	78	71.9	89.9	94.8	97.1	101.8	94.5
Ti_ppm_m49	41.8	30.2	111	69.8	70.6	29.9	1360	1058	20.5	18.3	18.3	18.2	18.4	27.4	34.1	211	73.7	17.2	41.6	112	102	112.7	117.3
V_ppm_m51	0.411	3.31	0.475	0.485	0.28	11.96	D.L.	D.L.	D.L.	D.L.	D.L.	22.8	21.9	18.6	28.2	25	64.5	13.9	26.2	71.8	64.3	54.1	41
Cr_ppm_m53	D.L.	D.L.	D.L.	D.L.	D.L.	D.L.	D.L.	D.L.	D.L.	D.L.	D.L.	62.9	52.9	30.4	44.8	82.7	57	23.8	36.8	126	109	148.4	81.8
Mn_ppm_m55	30500	44200	24300	26400	22400	40200	95000	73800	35400	36000	50600	65800	62200	24600	28800	22600	26700	28400	26500	15200	20100	12520	8110
Fe_ppm_m56	330000	307000	276000	327000	298000	328000	366000	307000	326000	329000	328000	257000	250000	297000	376000	353000	295000	325000	336000	296000	275000	275000	287000
Co_ppm_m59	15.93	13.18	13.86	15.43	16.4	13.96	0.32	0.42	0.42	0.73	0.48	16.2	16.3	19.2	18	20.4	15.5	16.2	19	27.6	21.1	27.4	28.7
Ni_ppm_m60	D.L.	D.L.	D.L.	D.L.	D.L.	D.L.	D.L.	D.L.	D.L.	D.L.	D.L.	D.L.	D.L.	D.L.	D.L.	D.L.	1.26	1.41	D.L.	D.L.	D.L.	D.L.	D.L.
Cu_ppm_m65	D.L.	D.L.	D.L.	D.L.	D.L.	D.L.	D.L.	D.L.	D.L.	D.L.	D.L.	D.L.	D.L.	D.L.	D.L.	4.4	9.2	10.6	1.07	D.L.	D.L.	D.L.	D.L.
Zn_ppm_m66	107.3	87	105.4	116.9	89.6	77.3	322	287	233	294	298	33.8	36	63.7	64.9	89.4	89	66.5	85.5	62.5	56.8	68.6	62
Ga_ppm_m71	15.5	17.5	17.8	17.6	13.3	10.13	56	47.9	14.16	13.8	15	5.68	5.39	4.79	6.66	6.94	9.7	5.49	7.24	9.2	7.65	6.21	6.6
Ge_ppm_m74	18.6	13.3	13	15.5	14.7	21.1	64.7	60.2	27.3	25.7	25.1	13.1	13.9	23.1	37.7	23.5	36.1	19.7	23.5	29.3	18	17.1	18.8
Rb_ppm_m85	D.L.	D.L.	D.L.	D.L.	1.5	0.16	D.L.	0.219	0.156	D.L.	D.L.	0.224	D.L.	0.203	0.238	3.5	3.37	0.159	0.3	0.153	D.L.	D.L.	D.L.
Sr_ppm_m88	D.L.	D.L.	D.L.	D.L.	D.L.	0.073	0.165	0.134	0.075	0.089	D.L.	D.L.	0.089	0.144	0.112	0.174	0.295	0.5	0.25	0.064	D.L.	D.L.	D.L.
Y_ppm_m89	125	78.9	69.5	119	169	450	1170	1530	789	789	509	369	342	536	489	704	499	609	895	955	479	337	398
Zr_ppm_m90	3.35	6.06	12	5.56	2.8	5.88	44.4	45.6	2.56	1.49	2.88	1.9	1.18	1.23	1.13	1.87	2.05	1.64	1.61	1.19	1.64	1.46	2.02
Nb_ppm_m93	D.L.	D.L.	D.L.	D.L.	0.027	D.L.	84.8	75.5	D.L.	D.L.	D.L.	D.L.	D.L.	0.032	0.115	5.1	0.622	0.0087	0.069	0.079	0.0078	D.L.	D.L.
Mo_ppm_m95	0.2	0.38	0.28	0.16	0.183	0.36	0.56	0.45	0.29	0.233	0.3	0.4	0.49	0.28	0.24	0.157	D.L.	0.202	0.19	0.24	0.109	D.L.	D.L.
Cd_ppm_m111	1.73	2.55	2.17	2.3	2.33	2.89	12.7	8.39	3.98	3.32	5.29	2.86	2.86	0.99	1.07	0.76	1.13	1.03	0.93	0.98	1.75	1.14	0.9
In_ppm_m115(Sn_corr)	0.533011	0.191368	0.466566	0.533648	0.708294	0.251531	0.3004	0.3376	0.246847	0.239616	0.255056	0.072	0.078	D.L.	D.L.	0.044634	0.071064	0.062456	D.L.	0.101008	0.135558	0.12932	0.108351
Sn_ppm_m118	0.291	0.48	1.01	1.28	1.09	0.138	644	636	0.339	0.407	1.16	D.L.	D.L.	0.304	0.81	0.99	2.04	0.16	0.88	0.88	0.424	0.2	0.191
Sb_ppm_m121	D.L.	D.L.	D.L.	D.L.	0.105	D.L.	D.L.	D.L.	D.L.	D.L.	D.L.	D.L.	D.L.	D.L.	D.L.	0.085	0.071	0.073	D.L.	D.L.	D.L.	D.L.	D.L.
Cs_ppm_m133	D.L.	D.L.	D.L.	D.L.	2.8	D.L.	D.L.	D.L.	D.L.	D.L.	D.L.	D.L.	D.L.	D.L.	D.L.	0.63	0.51	0.032	0.041	D.L.	D.L.	D.L.	D.L.
Ba_ppm_m137	D.L.	D.L.	D.L.	D.L.	D.L.	D.L.	D.L.	D.L.	D.L.	D.L.	D.L.	D.L.	D.L.	0.22	D.L.	0.63	1.38	0.81	0.29	D.L.	D.L.	D.L.	D.L.
La_ppm_m139	D.L.	D.L.	0.0017	D.L.	0.0051	D.L.	0.02	D.L.	D.L.	D.L.	0.0014	0.002	D.L.	D.L.	D.L.	0.0127	0.103	0.053	D.L.	0.011	D.L.	D.L.	D.L.
Ce_ppm_m140	D.L.	0.0102	D.L.	0.0083	0.019	D.L.	0.279	0.111	D.L.	0.0072	0.0043	D.L.	D.L.	0.0105	D.L.	0.046	0.169	0.056	0.017	D.L.	0.0062	0.0154	0.0081
Pr_ppm_m141	D.L.	D.L.	D.L.	D.L.	0.0089	D.L.	0.145	0.071	0.0049	0.0048	0.0066	0.0041	D.L.	D.L.	D.L.	0.0075	0.054	D.L.	D.L.	0.0089	0.0061	0.0162	0.0169
Nd_ppm_m146	0.095	0.048	0.068	0.052	0.108	0.047	2.07	1.49	0.08	0.14	0.052	0.043	D.L.	D.L.	0.071	0.095	0.215	0.1	0.14	0.24	0.211	0.407	0.327
Sm_ppm_m147	0.28	0.232	0.213	0.255	0.48	0.59	12	9.51	1.03	0.92	0.88	0.253	0.217	0.29	0.3	0.4	0.42	0.42	0.33	1.25	1.32	1.7	1.77
Eu_ppm_m153	D.L.	D.L.	D.L.	D.L.	0.051	D.L.	0.109	0.167	D.L.	D.L.	D.L.	0.069	0.069	0.084	0.07	0.202	0.201	0.12	0.33	0.394	0.33	0.564	0.522
Gd_ppm_m157	1.49	1.58	1.55	2.19	4.6	4.58	54.9	51.7	9.02	9.9	8.13	2.46	2.39	3.9	4.6	10.74	6.39	6.29	13.69	8.4	9.7	9.43	8.9
Tb_ppm_m159	0.969	0.816	0.792	1.324	2.47	3.1	23.3	24.5	6.1	6.66	5.35	1.77	1.54	2.7	3.34	8.1	3.41	3.95	8.63	3.72	4.39	4.33	4.18
Dy_ppm_m163	12.28	8.33	8.47	13.82	23.7	42.5	182	215	80.2	87.4	61.5	31	28.7	52.5	49.4	92.6	45.4	63.9	111.3	72.8	54.2	48.2	52.7
Ho_ppm_m165	3.65	2.11	2.01	3.72	4.48	17.2	34.1	43.2	24.5	25.1	15.6	13.6	13.13	19.2	19.2	25.1	19.6	24.7	34.5	36	17.57	12.78	14.93
Er_ppm_m166	19.1	8.1	7.72	15.5	15.3	90.5	112	140.7	99.6	90.7	48.1	67.9	68.1	91.8	100.5	92.4	80	100.6	121.8	172	52.3	34.4	43.5
Tm_ppm_m169	4.65	1.73	1.62	3.29	3.38	17.8	23.7	27	18.6	15.06	7.62	13.8	14.08	20.5	23.7	14.3	14.5	17.72	17.6	29.1	6.08	4.2	6.01
Yb_ppm_m172	45.7	15.2	15.3	31.4	31.2	118.7	201	244	140.1	110.2	50.3	116	119.7	201	181	86.1	154	143.6	117.4	207	42.1	24.2	41.6
Lu_ppm_m175	7.11	1.92	2.21	4.73	3.99	16.3	26.3	33.6	19.4	14.64	5.53	18.1	19	29.5	31	10.12	27.5	21.6	15.02	30.3	5.29	3.05	5.9
Hf_ppm_m177	0.112	0.213	0.6	0.303	0.071	0.138	2.73	2.83	0.111	0.036	0.056	0.074	0.041	0.006	0.094	D.L.	0.097	0.029	D.L.	0.049	0.02	0.012	0.026
Ta_ppm_m181	D.L.	0.0044	0.034	0.0066	0.044	D.L.	32.1	25.1	D.L.	D.L.	0.001	D.L.	D.L.	0.036	0.081	1.07	0.27	D.L.	0.025	0.031	0.0078	D.L.	0.0056
W_ppm_m182	D.L.	D.L.	D.L.	D.L.	0.028	D.L.	1.02	1.57	D.L.	0.007	D.L.	D.L.	0.013	0.014	0.013	0.29	0.34	0.321	0.043	0.031	D.L.	D.L.	3.44e-05
Tl_ppm_m205	D.L.	D.L.	D.L.	D.L.	D.L.	D.L.	D.L.	D.L.	D.L.	D.L.	D.L.	D.L.	D.L.	D.L.	D.L.	0.037	0.04	D.L.	D.L.	D.L.	D.L.	D.L.	D.L.
Pb_ppm_m208	D.L.	D.L.	0.0063	D.L.	0.039	D.L.	0.7	D.L.	0.8	D.L.	D.L.	D.L.	D.L.	0.046	D.L.	0.85	0.85	0.303	0.061	0.058	D.L.	D.L.	D.L.
Bi_ppm_m209	D.L.	D.L.	D.L.	D.L.	D.L.	D.L.	0.069	0.065	D.L.	D.L.	D.L.	D.L.	D.L.	D.L.	D.L.	D.L.	D.L.	D.L.	D.L.	D.L.	D.L.	D.L.	D.L.
Th_ppm_m232	D.L.	D.L.	D.L.	D.L.	D.L.	D.L.	0.39	0.065	D.L.	D.L.	D.L.	D.L.	D.L.	D.L.	0.006	0.0028	0.021	0.0054	D.L.	0	0	0	0
U_ppm_m238	0.027	0.026	0.027	0.0167	0.023	0.0053	7.64	6.92	0.0061	0.0045	0.0079	0.0009	D.L.	D.L.	0.014	0.022	0.161	0.092	D.L.	0.0043	0.0023	0.0049	0.0012

## Sheet: K-feldspar
Sample	BAD01d	BAD01d	BAD01d	BAD01d	BAD01d	BAD01d	BAD03	BAD03	BAD03	BAD03	BAD03	BAD03	BAD03	BAD03	BAD03	BAD03	BAD03	BAD03	BAD03	BAD03	BAD03	BAD03	BAD03	BAD03	BAD03	BAD03	BAD04b	BAD04b	BAD04b	BAD04b	BAD04b	BAD04b	BAD04b	BAD04b	BAD04b	BAD06	BAD06	BAD06	BAD06	BAD06	BAD06	BAD07a	BAD07a	BAD07a	BAD07a	BAD07a	BAD07a	BAD07b	BAD07b
Spot name	01d_Kfs_01	01d_Kfs_02	01d_Kfs_03	01d_Kfs_04	01d_Kfs_05	01d_Kfs_06	03_Kfs_01	03_Kfs_02	03_Kfs_03	03_Kfs_04	03_Kfs_06	03_Kfs_08	03_Kfs_09	03_Kfs_10	03_Kfs_11	03_Kfs_12	03_Kfs_13	03_Kfs_14	03_Kfs_15	03_Kfs_16	03_Kfs_17	03_Kfs_18	03_Kfs_19	03_Kfs_20	03_Kfs_21	03_Kfs_22	04b_Kfs_01	04b_Kfs_02	04b_Kfs_03	04b_Kfs_04	04b_Kfs_05	04b_Kfs_06	04b_Kfs_07	04b_Kfs_08	04b_Kfs_09	06_Kfs_01	06_Kfs_02	06_Kfs_03	06_Kfs_04	06_Kfs_05	06_Kfs_06	07a_Kfs_01	07a_Kfs_02	07a_Kfs_04	07a_Kfs_06	07a_Kfs_07	07a_Kfs_08	07b_Kfs_01	07b_Kfs_02
IntStd (wt% oxide)	64.8	64.8	64.8	64.8	64.8	64.8	64.8	64.8	64.8	64.8	64.8	64.8	64.8	64.8	64.8	64.8	64.8	64.8	64.8	64.8	64.8	64.8	64.8	64.8	64.8	64.8	65.7	65.3	65.1	65.4	65.2	64.9	65.1	64.7	65.2	64.9	64.9	64.9	64.9	64.9	64.9	65	65	65	65	65	65	64.9	64.9
Li_ppm_m7	2.73	16.4	4.8	16.4	5.17	3.53	7.45	6.09	14.05	27.7	9.43	8.05	14.25	14.2	22	8.53	22.8	14	43.8	14.8	8.14	13.3	18.6	23.8	32	23.1	1.59	4.21	2.68	2.42	1.63	3.6	3.69	2.29	3.51	29.2	40.8	45.1	50.3	51.5	39.2	5.14	2.4	4.18	5.79	3.8	1.84	20.6	28.6
Be_ppm_m9	0.68	0.28	0.55	0.44	0.44	0.41	0.56	0.65	0.47	0.28	0.42	0.11	0.57	0.53	0.39	0.51	0.46	D.L.	0.47	0.22	0.48	0.37	0.63	0.14	0.37	0.22	0.33	0.46	0.13	0.14	D.L.	0.18	0.26	0.08	0.36	0.58	0.56	0.62	0.6	0.69	0.87	0.58	0.58	0.8	0.48	0.24	0.22	0.73	0.79
Na_ppm_m23	15300	14000	11000	10080	11600	15600	12180	9080	11110	9910	8690	10900	14320	15900	11810	9970	13800	10700	10800	12170	13530	11360	13100	11900	11560	10860	12900	13100	15700	15200	13400	6160	4130	3600	18200	16400	11500	11500	9300	10800	17000	14100	12100	17900	17100	22700	18600	16500	12950
Mg_ppm_m24	27.4	21.8	24.4	130	20	39.6	3.58	3.79	3.35	2.32	170	2.28	4.42	2.32	4.36	3.6	8.9	2.53	3.89	2.89	3.98	3.44	5.28	1.08	3.54	3.04	24.7	24.4	4.77	16.9	14.5	13.3	8.6	3.47	11	5.51	3.27	2.44	1.89	6.4	3.22	22.8	23.3	28.7	28.8	20.6	8.7	30.2	26.3
Al_ppm_m27	179000	163000	168000	184800	162000	191000	191900	180900	182000	186500	186200	176000	187700	177000	184500	181200	171000	177000	189700	188000	182000	169000	169900	181000	184100	188100	187000	195000	173000	179000	183000	152000	186000	178000	169000	190000	175000	167000	181000	177000	171000	174000	187000	179000	190000	175000	186000	186000	191200
P_ppm_m31	827	747	689	610	676	613	53.6	51.6	47	56	50.5	94.5	50	47	51.6	51	47.6	44.8	54	415	394	85.7	36.2	39.9	50.2	47	365	388	437	315	431	506	308	218	459	363	348	574	626	342	371	409	471	441	517	549	466	527	509
K_ppm_m39	147000	122000	115000	117800	106000	133000	122600	122100	123900	127800	124600	120000	119400	117100	123100	121900	120000	123000	123100	128600	124000	113400	121000	113100	122900	119800	119000	132000	118000	123000	119300	129000	150000	129000	122000	131000	129000	126000	126000	141000	127000	116000	129500	120000	122000	125000	116500	119000	117100
Ca_ppm_m43	690	910	750	330	690	1210	870	680	650	520	620	580	900	800	1090	840	870	510	770	810	770	990	1230	360	1030	660	1100	1190	810	520	650	1110	960	870	640	750	780	540	560	700	970	1000	880	1080	1360	1020	1300	860	880
Sc_ppm_m45	0.34	0.198	0.283	D.L.	0.203	0.37	0.32	0.29	0.243	0.21	0.186	0.215	0.31	0.33	0.34	0.258	0.35	D.L.	0.32	0.251	0.256	0.22	0.39	0.3	0.19	0.249	0.27	0.273	0.195	0.123	0.28	0.145	0.32	0.29	0.2	0.33	0.39	0.44	0.22	0.46	0.27	0.296	0.42	0.31	0.28	0.32	0.37	0.44	0.144
Ti_ppm_m49	23	17	22.4	11	16.8	24.5	24.4	20.8	19.8	22.4	18.5	20.2	23.6	20.5	24.6	22.3	21.7	19.2	24.8	19.7	24.3	19.4	26.9	10.9	25.4	24.4	18.3	18.2	12.5	17.4	23.9	20.5	9.6	8	17.5	12.5	15.5	7.6	8.1	14.7	12.9	27.8	26.7	27.5	24.4	33.3	17.6	26.6	25.6
V_ppm_m51	D.L.	D.L.	D.L.	D.L.	D.L.	D.L.	D.L.	D.L.	D.L.	D.L.	D.L.	D.L.	D.L.	D.L.	D.L.	D.L.	D.L.	D.L.	D.L.	D.L.	D.L.	D.L.	D.L.	D.L.	D.L.	D.L.	D.L.	D.L.	D.L.	D.L.	D.L.	D.L.	D.L.	D.L.	D.L.	D.L.	D.L.	D.L.	D.L.	D.L.	D.L.	D.L.	D.L.	D.L.	D.L.	D.L.	D.L.	D.L.	D.L.
Cr_ppm_m53	D.L.	D.L.	D.L.	D.L.	D.L.	D.L.	D.L.	D.L.	D.L.	D.L.	D.L.	D.L.	D.L.	D.L.	D.L.	D.L.	D.L.	D.L.	D.L.	D.L.	D.L.	D.L.	D.L.	D.L.	D.L.	D.L.	D.L.	D.L.	D.L.	D.L.	D.L.	D.L.	D.L.	D.L.	D.L.	D.L.	D.L.	D.L.	D.L.	D.L.	D.L.	D.L.	D.L.	D.L.	D.L.	D.L.	D.L.	D.L.	D.L.
Mn_ppm_m55	10.9	8.2	8.6	6.87	8.2	13.2	1.01	1.34	1.37	1.4	1.04	1.02	1.47	0.84	1.59	1.28	1.86	1.26	1.49	1.54	1.77	1.25	1.03	0.98	1.33	1.4	6.46	7.47	2.67	2.96	7.7	6.5	3.77	2.55	4.32	5.34	6.08	4.81	7.86	5.19	4.36	9.12	10.2	9.5	11.7	6.75	4.63	9.39	9.5
Fe_ppm_m56	114	81	94	45.6	75.7	148	73.4	66.2	66.8	35.7	126	33.4	69.4	75	100.1	67.8	131	26.5	61.4	47.2	63.4	40.9	138.2	38.3	97.4	56.8	123	118	20.6	63	63.2	71.6	47.7	20.6	50.2	122	134	77.9	60.1	204	176	79.8	84	109	100.3	166	30.9	123	100.6
Co_ppm_m59	D.L.	D.L.	D.L.	D.L.	D.L.	D.L.	D.L.	D.L.	D.L.	D.L.	D.L.	D.L.	D.L.	D.L.	D.L.	D.L.	D.L.	D.L.	D.L.	D.L.	D.L.	D.L.	D.L.	D.L.	D.L.	D.L.	D.L.	D.L.	D.L.	D.L.	D.L.	D.L.	D.L.	D.L.	D.L.	D.L.	D.L.	D.L.	D.L.	D.L.	D.L.	D.L.	D.L.	D.L.	D.L.	D.L.	D.L.	D.L.	D.L.
Ni_ppm_m60	D.L.	D.L.	D.L.	D.L.	D.L.	D.L.	D.L.	D.L.	D.L.	D.L.	D.L.	D.L.	D.L.	D.L.	D.L.	D.L.	D.L.	D.L.	D.L.	D.L.	D.L.	D.L.	D.L.	D.L.	D.L.	D.L.	D.L.	D.L.	D.L.	D.L.	D.L.	D.L.	D.L.	D.L.	D.L.	D.L.	D.L.	D.L.	D.L.	D.L.	D.L.	D.L.	D.L.	D.L.	D.L.	D.L.	D.L.	D.L.	D.L.
Cu_ppm_m65	D.L.	D.L.	0.34	D.L.	D.L.	D.L.	D.L.	0.37	D.L.	D.L.	D.L.	D.L.	D.L.	D.L.	D.L.	0.17	0.36	D.L.	D.L.	0.27	D.L.	D.L.	D.L.	D.L.	D.L.	D.L.	0.22	D.L.	0.26	0.26	0.28	D.L.	D.L.	D.L.	D.L.	D.L.	D.L.	D.L.	D.L.	D.L.	D.L.	D.L.	0.43	D.L.	D.L.	2.4	0.38	D.L.	0.29
Zn_ppm_m66	0.82	0.54	0.52	0.42	0.46	0.75	D.L.	D.L.	0.43	D.L.	1.75	D.L.	D.L.	0.36	0.53	D.L.	0.62	0.55	0.6	D.L.	D.L.	D.L.	0.55	0.4	D.L.	D.L.	0.92	D.L.	0.66	0.35	0.53	0.51	D.L.	D.L.	0.44	1.04	1.15	0.5	D.L.	1.08	1.13	0.91	1.17	1.08	0.84	2.51	0.69	1.19	0.85
Ga_ppm_m71	13.1	15.5	10.2	7.21	10.9	15.2	15.24	13.7	15.81	14.07	13.07	12.7	15.08	15.6	14.9	15.22	14.8	13.7	14.9	12.37	12.3	14	14.5	14.4	14.28	15.27	12.1	11.6	9.1	10.1	10.82	10.4	11.3	8.4	8.84	19.5	20.3	24	28.2	18.6	19.5	11.38	12.4	12.4	10.71	13	9	11.7	11.5
Ge_ppm_m74	2.78	2.47	1.94	1.98	2	2.04	1.71	1.31	1.76	1.6	1.76	1.78	1.41	1.65	1.68	1.86	1.96	1.75	1.54	1.56	1.38	1.67	1.8	1.48	1.67	1.96	1.33	2.03	1.57	1.68	1.76	1.72	1.89	1.23	1.66	2.39	2.66	3.95	3.89	3.32	2.92	1.53	1.49	1.37	1.41	1.67	1.3	1.75	1.85
Rb_ppm_m85	495	369	416	365	351	467	553	545	555	557	567	542	562	559	552	542	582	576	546	586	567	485	601	539	548	549	504	522	553	505	499	538	970	780	442	607	618	520	564	614	487	473	570	463	448	475	548	475	456
Sr_ppm_m88	102	83	91	86.4	84.9	105.6	311	317	284	288	230	263	329	257	277	307.2	317	250	348	302	312	276	291	260	334	327	151	181	190	103	198	166	169	122	177	23.3	19.9	15.6	20	17.5	21.2	170	193	178	182	158	243	115.9	125
Y_ppm_m89	D.L.	D.L.	D.L.	0.044	D.L.	D.L.	0.023	D.L.	D.L.	D.L.	0.069	0.298	0.032	D.L.	0.0141	0.024	0.037	0.05	D.L.	0.49	0.097	0.068	D.L.	D.L.	D.L.	D.L.	D.L.	0.011	D.L.	D.L.	0.023	0.094	0.013	0.035	0.02	D.L.	D.L.	D.L.	D.L.	D.L.	D.L.	D.L.	D.L.	0.027	1.51	0.026	1.05	D.L.	D.L.
Zr_ppm_m90	D.L.	D.L.	D.L.	D.L.	D.L.	D.L.	D.L.	D.L.	D.L.	D.L.	D.L.	D.L.	D.L.	D.L.	D.L.	D.L.	D.L.	D.L.	D.L.	D.L.	D.L.	D.L.	D.L.	D.L.	D.L.	D.L.	D.L.	D.L.	D.L.	D.L.	D.L.	D.L.	D.L.	D.L.	D.L.	D.L.	D.L.	D.L.	D.L.	D.L.	D.L.	D.L.	D.L.	D.L.	D.L.	D.L.	D.L.	D.L.	D.L.
Nb_ppm_m93	D.L.	D.L.	D.L.	D.L.	D.L.	D.L.	D.L.	D.L.	D.L.	D.L.	D.L.	D.L.	D.L.	D.L.	D.L.	D.L.	D.L.	D.L.	D.L.	D.L.	D.L.	D.L.	D.L.	0.004	D.L.	D.L.	D.L.	D.L.	D.L.	D.L.	D.L.	D.L.	D.L.	D.L.	D.L.	0.012	0.0049	D.L.	0.0145	D.L.	D.L.	D.L.	D.L.	D.L.	D.L.	D.L.	D.L.	D.L.	D.L.
Mo_ppm_m95	D.L.	D.L.	D.L.	D.L.	D.L.	D.L.	D.L.	D.L.	D.L.	D.L.	D.L.	D.L.	D.L.	D.L.	D.L.	D.L.	D.L.	D.L.	D.L.	D.L.	D.L.	D.L.	0.0021	D.L.	D.L.	D.L.	D.L.	D.L.	D.L.	D.L.	D.L.	D.L.	D.L.	D.L.	D.L.	D.L.	D.L.	D.L.	D.L.	D.L.	D.L.	D.L.	D.L.	D.L.	D.L.	D.L.	D.L.	D.L.	D.L.
Cd_ppm_m111	D.L.	D.L.	D.L.	D.L.	D.L.	D.L.	D.L.	D.L.	D.L.	D.L.	0.14	D.L.	D.L.	D.L.	D.L.	D.L.	D.L.	D.L.	D.L.	D.L.	D.L.	D.L.	D.L.	D.L.	D.L.	0.013	D.L.	D.L.	D.L.	D.L.	D.L.	D.L.	D.L.	D.L.	D.L.	D.L.	D.L.	D.L.	D.L.	D.L.	D.L.	D.L.	D.L.	D.L.	D.L.	D.L.	D.L.	D.L.	D.L.
In_ppm_m115(Sn_corr)	D.L.	D.L.	D.L.	D.L.	D.L.	D.L.	D.L.	D.L.	D.L.	D.L.	D.L.	D.L.	D.L.	D.L.	D.L.	D.L.	D.L.	D.L.	D.L.	D.L.	D.L.	D.L.	D.L.	D.L.	D.L.	D.L.	D.L.	D.L.	D.L.	D.L.	D.L.	D.L.	D.L.	D.L.	D.L.	D.L.	D.L.	D.L.	D.L.	D.L.	D.L.	D.L.	D.L.	D.L.	D.L.	D.L.	D.L.	0.014638	D.L.
Sn_ppm_m118	6.05	5.28	3.89	1.99	4.06	6.43	0.58	0.388	0.53	0.37	0.277	0.314	0.71	0.409	0.72	0.56	0.69	0.2	0.52	0.339	0.64	0.51	0.75	0.157	0.69	0.38	3.16	3.54	0.64	1.69	1.11	1.97	0.89	0.168	0.53	3.25	2.62	1.73	2.29	2.7	3.13	5.19	4.42	6	5.8	5.02	1.1	8.93	8.2
Sb_ppm_m121	D.L.	0.028	D.L.	0.044	D.L.	D.L.	D.L.	D.L.	0.055	D.L.	0.056	0.05	0.051	0.057	0.064	D.L.	0.033	0.055	D.L.	D.L.	0.05	0.071	0.039	D.L.	0.047	D.L.	D.L.	0.065	0.175	0.145	D.L.	0.186	0.101	0.204	0.153	D.L.	D.L.	D.L.	D.L.	D.L.	D.L.	D.L.	0.086	D.L.	D.L.	0.14	0.099	D.L.	D.L.
Cs_ppm_m133	10.4	9.4	10.4	11.3	8.27	6.74	18.9	17.5	17.83	16.8	16.5	18.4	19.52	21.5	18.4	17.43	18.3	18.2	18.27	19.7	19.5	17.7	20.9	17.6	19.5	17.51	6.41	6.75	12.8	10.55	12.9	14.2	18.6	13.5	12.2	5.03	4.17	4.65	4.92	5.11	3.88	9.48	10.67	10.17	9.73	10.2	8.4	10.72	17
Ba_ppm_m137	973	648	800	835	685	772	1847	2040	1730	1950	1888	1870	1863	1800	1639	1803	1810	1910	1881	2350	1840	1390	1760	1660	1840	1944	1060	1240	1980	1280	1520	1410	1620	1810	1690	51.2	41.4	14.1	23.6	44.2	47.8	1570	1980	1670	1650	1530	2840	867	838
La_ppm_m139	0.41	0.7	0.431	510	0.466	1.05	0.256	0.222	0.216	0.164	170	0.148	0.264	0.203	0.283	0.183	0.229	0.114	0.253	0.256	0.242	0.196	0.201	0.053	0.211	0.206	0.477	0.682	0.294	0.302	0.502	0.62	0.242	0.127	0.374	2.5	0.779	0.455	0.648	0.476	0.92	0.712	0.776	1.4	1.15	0.747	0.69	0.65	0.683
Ce_ppm_m140	0.299	0.559	0.287	0.11	0.412	1.02	0.173	0.132	0.127	0.092	0.103	0.164	0.184	0.097	0.202	0.131	0.198	0.053	0.15	0.33	0.201	0.142	0.175	0.034	0.186	0.129	0.496	0.482	0.221	0.212	0.38	0.51	0.222	0.077	0.279	1.03	0.79	0.411	0.533	0.417	1.12	0.538	0.537	0.78	1.48	0.656	0.61	0.478	0.548
Pr_ppm_m141	0.0163	0.02	0.0103	D.L.	0.0069	0.03	0.0074	0.0074	D.L.	0.0007	0.0084	0.0191	0.0074	D.L.	0.0077	D.L.	D.L.	D.L.	0.0153	0.037	0.0092	D.L.	0.0079	D.L.	0.0141	D.L.	0.0162	0.034	D.L.	0.0088	0.0084	0.026	0.02	D.L.	0.023	0.047	0.039	0.0164	0.01	0.026	0.065	0.0137	0.028	0.036	0.162	0.043	0.082	0.0213	0.0193
Nd_ppm_m146	0.064	D.L.	D.L.	D.L.	0.055	0.065	D.L.	0.018	D.L.	D.L.	0.034	0.088	D.L.	D.L.	0.017	D.L.	D.L.	D.L.	D.L.	0.159	0.061	D.L.	0.016	D.L.	D.L.	D.L.	0.033	0.033	D.L.	D.L.	D.L.	0.086	D.L.	D.L.	0.02	0.105	0.058	0.022	D.L.	0.031	0.107	D.L.	0.067	0.059	0.46	0.046	0.46	0.04	0.029
Sm_ppm_m147	D.L.	D.L.	D.L.	D.L.	D.L.	D.L.	D.L.	0.0028	D.L.	D.L.	D.L.	D.L.	D.L.	D.L.	D.L.	D.L.	D.L.	D.L.	D.L.	0.1	D.L.	0.005	D.L.	0.019	D.L.	D.L.	D.L.	D.L.	D.L.	D.L.	D.L.	D.L.	D.L.	D.L.	D.L.	D.L.	D.L.	D.L.	D.L.	D.L.	D.L.	D.L.	D.L.	D.L.	0.178	D.L.	0.18	D.L.	D.L.
Eu_ppm_m153	0.97	0.76	0.76	0.7	0.73	0.96	1.57	1.51	1.403	1.38	1.2	1.32	1.54	1.2	1.26	1.463	1.44	1.23	1.48	1.45	1.42	1.22	1.23	1.09	1.54	1.56	1.24	1.35	1.71	0.53	1.76	1.74	0.81	0.85	1.82	0.145	0.111	0.112	0.092	0.115	0.148	1.48	1.65	1.61	1.61	1.46	2.07	1.12	1.07
Gd_ppm_m157	D.L.	D.L.	D.L.	D.L.	D.L.	D.L.	D.L.	D.L.	D.L.	D.L.	D.L.	D.L.	D.L.	D.L.	D.L.	D.L.	D.L.	D.L.	D.L.	0.141	D.L.	D.L.	D.L.	D.L.	D.L.	D.L.	D.L.	D.L.	D.L.	D.L.	D.L.	D.L.	D.L.	D.L.	D.L.	D.L.	D.L.	D.L.	D.L.	D.L.	D.L.	D.L.	D.L.	D.L.	0.47	D.L.	0.26	D.L.	D.L.
Tb_ppm_m159	D.L.	D.L.	D.L.	D.L.	D.L.	D.L.	D.L.	D.L.	D.L.	D.L.	D.L.	0.0118	D.L.	D.L.	D.L.	D.L.	D.L.	0.0028	D.L.	0.0127	0.0022	D.L.	D.L.	D.L.	D.L.	D.L.	D.L.	D.L.	D.L.	D.L.	D.L.	D.L.	D.L.	D.L.	D.L.	D.L.	D.L.	D.L.	D.L.	D.L.	D.L.	D.L.	D.L.	0.0005	0.058	D.L.	0.022	D.L.	0.0015
Dy_ppm_m163	D.L.	D.L.	D.L.	D.L.	D.L.	D.L.	D.L.	D.L.	D.L.	D.L.	D.L.	0.025	D.L.	D.L.	D.L.	D.L.	D.L.	D.L.	D.L.	0.077	0.016	0.0037	D.L.	D.L.	D.L.	D.L.	D.L.	D.L.	D.L.	D.L.	D.L.	0.022	D.L.	D.L.	D.L.	D.L.	D.L.	D.L.	D.L.	0.0006	D.L.	D.L.	D.L.	D.L.	0.33	D.L.	0.21	D.L.	D.L.
Ho_ppm_m165	D.L.	D.L.	D.L.	D.L.	D.L.	D.L.	D.L.	D.L.	D.L.	D.L.	0.0032	0.017	D.L.	D.L.	D.L.	D.L.	D.L.	D.L.	D.L.	0.0096	D.L.	0.0009	D.L.	D.L.	D.L.	D.L.	D.L.	D.L.	D.L.	D.L.	D.L.	0.0033	D.L.	D.L.	D.L.	D.L.	D.L.	D.L.	D.L.	D.L.	D.L.	D.L.	D.L.	D.L.	0.064	D.L.	0.045	D.L.	D.L.
Er_ppm_m166	D.L.	D.L.	D.L.	D.L.	D.L.	D.L.	D.L.	D.L.	D.L.	D.L.	D.L.	0.023	D.L.	D.L.	D.L.	D.L.	D.L.	D.L.	D.L.	0.045	0.0025	D.L.	0.0012	D.L.	D.L.	D.L.	D.L.	D.L.	D.L.	D.L.	D.L.	D.L.	D.L.	D.L.	D.L.	0.0063	D.L.	D.L.	D.L.	D.L.	D.L.	D.L.	D.L.	D.L.	0.131	D.L.	0.087	D.L.	D.L.
Tm_ppm_m169	D.L.	D.L.	D.L.	D.L.	D.L.	D.L.	D.L.	D.L.	D.L.	D.L.	D.L.	D.L.	D.L.	D.L.	D.L.	D.L.	D.L.	D.L.	D.L.	D.L.	D.L.	D.L.	D.L.	D.L.	D.L.	D.L.	D.L.	D.L.	D.L.	D.L.	D.L.	D.L.	D.L.	D.L.	D.L.	D.L.	D.L.	D.L.	D.L.	D.L.	D.L.	D.L.	D.L.	D.L.	0.016	D.L.	0.006	D.L.	D.L.
Yb_ppm_m172	D.L.	D.L.	D.L.	0.005	D.L.	D.L.	D.L.	D.L.	D.L.	D.L.	D.L.	0.013	D.L.	D.L.	D.L.	D.L.	D.L.	D.L.	D.L.	D.L.	D.L.	D.L.	D.L.	D.L.	D.L.	D.L.	D.L.	D.L.	D.L.	D.L.	D.L.	D.L.	D.L.	D.L.	D.L.	D.L.	D.L.	D.L.	D.L.	D.L.	D.L.	D.L.	D.L.	D.L.	0.069	D.L.	0.017	D.L.	D.L.
Lu_ppm_m175	D.L.	D.L.	D.L.	D.L.	D.L.	D.L.	D.L.	D.L.	D.L.	D.L.	D.L.	D.L.	D.L.	D.L.	D.L.	D.L.	D.L.	D.L.	D.L.	D.L.	D.L.	D.L.	0.0031	D.L.	D.L.	D.L.	D.L.	D.L.	D.L.	D.L.	D.L.	D.L.	D.L.	D.L.	D.L.	D.L.	D.L.	D.L.	D.L.	D.L.	D.L.	D.L.	D.L.	D.L.	0.0112	D.L.	D.L.	D.L.	D.L.
Hf_ppm_m177	D.L.	D.L.	D.L.	D.L.	D.L.	D.L.	D.L.	D.L.	D.L.	D.L.	D.L.	D.L.	D.L.	D.L.	D.L.	D.L.	D.L.	D.L.	D.L.	D.L.	D.L.	D.L.	D.L.	0.011	D.L.	D.L.	0.015	D.L.	D.L.	D.L.	D.L.	D.L.	D.L.	D.L.	D.L.	D.L.	D.L.	D.L.	D.L.	D.L.	D.L.	D.L.	0.015	0.01	D.L.	D.L.	D.L.	D.L.	D.L.
Ta_ppm_m181	0.0018	0.0083	0.0062	D.L.	0.008	0.0028	0.0048	0.019	0.0081	0.009	0.0153	0.0123	0.0053	0.007	0.0048	0.0052	0.0081	0.032	0.0073	0.0179	0.025	0.023	0.0157	0.0095	0.0097	0.0101	0.0158	0.014	0.01	0.018	0.028	0.0144	0.045	0.035	0.02	D.L.	D.L.	0.0012	D.L.	0.0048	D.L.	0.023	0.045	0.039	0.027	0.024	0.0107	0.0167	0.0169
W_ppm_m182	D.L.	D.L.	D.L.	D.L.	D.L.	0.0015	D.L.	D.L.	D.L.	D.L.	0.053	D.L.	D.L.	0.0054	D.L.	D.L.	0.0077	D.L.	0.0037	D.L.	D.L.	D.L.	D.L.	D.L.	D.L.	D.L.	D.L.	D.L.	D.L.	0.0024	D.L.	D.L.	D.L.	D.L.	D.L.	D.L.	D.L.	D.L.	D.L.	D.L.	D.L.	D.L.	D.L.	D.L.	D.L.	0.0077	D.L.	D.L.	D.L.
Tl_ppm_m205	2.18	1.62	1.6	1.56	1.62	1.98	2.74	2.62	2.55	2.8	2.86	2.63	2.63	2.72	2.69	2.72	2.65	2.73	2.67	2.72	2.63	2.76	2.74	2.64	2.74	2.56	2.42	2.47	2.3	2.7	2.03	2.69	4.52	3.77	2.24	2.65	3.01	2.46	2.75	2.98	2.52	2.06	2.47	2.12	1.98	2.02	2.29	2.05	1.98
Pb_ppm_m208	129	115	120	105.9	111	146	150.6	155.8	134.6	141.7	127.7	132.8	150.6	123	131.9	150	150	137	160.8	140	158.1	143	138	97.7	149.2	149	116	125	192	126	177	161	85	93.8	170	224	203	162	204	221	212	133	142	146	135	137	155	119	121
Bi_ppm_m209	0.037	D.L.	D.L.	D.L.	D.L.	0.037	D.L.	D.L.	0.016	D.L.	0.0155	D.L.	D.L.	D.L.	0.021	D.L.	0.0137	D.L.	D.L.	D.L.	D.L.	D.L.	0.021	D.L.	D.L.	D.L.	0.056	D.L.	D.L.	D.L.	D.L.	D.L.	D.L.	D.L.	D.L.	0.043	0.035	D.L.	0.027	0.031	0.034	D.L.	D.L.	D.L.	0.024	0.043	D.L.	0.048	0.024
Th_ppm_m232	D.L.	D.L.	D.L.	D.L.	D.L.	D.L.	D.L.	0.0009	0.001	D.L.	0.018	0.025	D.L.	D.L.	0.0092	D.L.	0.0158	0.0011	D.L.	0.028	0.0027	0.0053	0.001	D.L.	D.L.	D.L.	D.L.	D.L.	D.L.	0.0012	D.L.	D.L.	D.L.	D.L.	D.L.	D.L.	D.L.	D.L.	D.L.	0.042	0.0027	D.L.	D.L.	D.L.	0.0088	D.L.	0.0056	D.L.	D.L.
U_ppm_m238	D.L.	D.L.	D.L.	D.L.	D.L.	D.L.	D.L.	0.0086	0.0117	D.L.	0.058	0.0155	D.L.	D.L.	0.022	0.0075	0.047	D.L.	D.L.	0.024	D.L.	0.0007	0.0093	D.L.	D.L.	D.L.	D.L.	D.L.	D.L.	0.022	0.0106	D.L.	D.L.	D.L.	D.L.	D.L.	D.L.	D.L.	D.L.	D.L.	D.L.	D.L.	D.L.	D.L.	0.025	D.L.	0.017	0.0011	D.L.
[truncated: 44 more columns]

## Sheet: Tourmaline 
Sample	BAD06	BAD06	BAD06	BAD07b	BAD07b	BAD07b	BAD07b	BADf02	BADf02	BADf02	BADf02	BADf02	BADf04	BADf04	BADf04	BADf04	BADf04	BADf13	BADf13	BADf13	BADf13	BADf13
Spot name	06_Tur_01	06_Tur_02	06_Tur_03	07b_Tur_01	07b_Tur_02	07b_Tur_03	07b_Tur_04	f02_Tur_01	f02_Tur_08	f02_Tur_12	f02_Tur_13	f02_Tur_15	f04_Tur_01	f04_Tur_02	f04_Tur_06	f04_Tur_10	f04_Tur_11	f13a_Tur_01	f13a_Tur_03	f13a_Tur_04	f13a_Tur_05	f13a_Tur_09
IntStd (wt% oxide)	34.6	34.6	34.6	35.5	35.5	35.5	35.5	35.2	35.2	35.2	35.2	35.2	41	41	41	41	41	35.2	35.2	35.2	35.2	35.2
Li_ppm_m7	38.2	36.7	40.6	27.7	28.1	34.1	31.2	22.3	21.5	22.8	28.2	25.9	30.9	29.3	36.9	34.2	32.3	21.2	28.1	26.6	24.8	28.2
Be_ppm_m9	1.2	3.42	1.88	66	65.9	5.8	50.1	2.65	1.45	1.22	1.46	1.36	2.68	3.33	1.91	2.22	3.2	2.47	3.14	1.95	2.4	3.37
Na_ppm_m23	24000	21300	24800	21300	22500	21700	21900	20900	22900	19970	21200	21000	24270	24510	24240	24790	24940	19300	20080	18130	18770	18020
Mg_ppm_m24	18240	10460	27900	46900	48800	48300	44100	45100	47600	45600	45000	45600	55300	55300	53400	57100	55000	43300	43400	40800	42100	39040
Al_ppm_m27	316000	315000	345000	322000	340000	344000	291000	322000	329000	306200	325000	314000	370000	374000	376100	374100	386000	329000	326300	324500	336000	334800
P_ppm_m31	76	60.8	67.5	90.7	84.5	65.4	97.9	48	40.7	34.5	36	41.3	43	51.5	60.9	60.5	61	38.9	38.8	36.5	43.6	38.1
K_ppm_m39	592	534	704	484	506	558	480	547	575	564	594	549	582	683	599	660	687	412	376	371	365	323
Ca_ppm_m43	3480	3620	4630	6560	6710	6880	5950	6130	6640	7960	7910	6860	7990	7800	7390	7550	8700	6180	4760	4060	4360	3520
Sc_ppm_m45	11.51	13.1	19.3	36.8	36.3	20.5	32.5	9.7	11.19	12.3	12.8	9.32	9.05	9.31	8.18	8.67	9.5	9.74	8.33	11.1	10.89	7.94
Ti_ppm_m49	2820	2680	4860	5310	4890	5800	5350	4780	5690	4890	5410	4230	4470	5690	4740	4880	5440	5020	4830	2710	2740	2602
V_ppm_m51	0.146	0.186	0.313	242	216	120	116	61.8	63.5	40.6	45.7	56.6	36.6	50.2	25.4	38.6	46.4	72.2	35.3	91.8	95.8	45.1
Cr_ppm_m53	D.L.	D.L.	D.L.	33.9	11.1	37.3	30.8	36	14.7	10.2	22.5	26.4	D.L.	2.1	D.L.	1.8	D.L.	27.3	7.2	34.3	38.7	16.6
Mn_ppm_m55	372	1240	396	346	344	331	317	193	200	208.7	206	212	243	285.9	259	246.6	245.1	329	359	328	314	346
Fe_ppm_m56	138100	146000	134000	88000	89100	87900	79600	84000	89000	85400	87000	88400	95200	98000	95800	97300	97200	79200	81400	83500	81600	82400
Co_ppm_m59	1.19	0.69	1.54	19.1	20.1	21.1	18.1	21.7	23.8	22.7	22.3	25.5	28.3	30.2	28.2	30.5	29.9	25.64	24.69	27	27.4	25.8
Ni_ppm_m60	D.L.	D.L.	D.L.	21.2	21.2	23.6	17.6	24.9	32.4	25	21.7	31.6	27.3	28.7	23.7	26.9	28.3	34.5	27.7	37.8	39.2	29.9
Cu_ppm_m65	D.L.	D.L.	D.L.	D.L.	D.L.	D.L.	D.L.	D.L.	D.L.	D.L.	D.L.	1.52	D.L.	D.L.	D.L.	D.L.	D.L.	D.L.	0.33	D.L.	D.L.	D.L.
Zn_ppm_m66	1148	1010	1033	324	337	328	322	421	370	371	373	376	390	375	402	391	388	330	342	331.3	320	346
Ga_ppm_m71	112	85.3	112.5	84.9	96.9	83.6	83.3	74.1	67.9	66.3	73.3	66.7	77.7	78.9	80.3	81.2	84.4	71.9	71.7	72.1	69.7	68.8
Ge_ppm_m74	2.48	1.29	1.94	1.81	1.67	2.15	2.17	1	1.25	1.11	1.16	1.12	1.76	1.67	1.58	1.55	1.8	1.48	1.11	0.96	0.95	1.21
Rb_ppm_m85	D.L.	D.L.	D.L.	D.L.	D.L.	D.L.	D.L.	D.L.	D.L.	D.L.	D.L.	D.L.	D.L.	D.L.	D.L.	D.L.	D.L.	D.L.	D.L.	D.L.	D.L.	D.L.
Sr_ppm_m88	2.6	3.81	4.21	18.9	18.8	19.5	17.4	28.8	28.7	35.7	40.1	28.4	30.3	39.5	22.6	28	35.2	28.3	20.1	14.93	15.1	12.46
Y_ppm_m89	0.122	0.036	0.101	0.134	0.155	0.066	0.116	0.053	0.048	0.1	0.101	0.135	0.117	0.075	0.097	0.117	0.154	0.104	0.099	0.037	0.047	0.03
Zr_ppm_m90	0.31	0.121	0.303	0.54	0.46	0.35	0.6	0.18	0.249	0.228	0.177	0.233	0.125	0.205	0.241	0.139	0.335	0.22	D.L.	0.09	0.141	0.145
Nb_ppm_m93	1.59	0.567	0.797	0.915	0.86	0.4	0.94	0.252	0.188	0.174	0.195	0.22	0.176	0.197	0.179	0.203	0.237	0.18	0.151	0.136	0.129	0.138
Mo_ppm_m95	D.L.	D.L.	D.L.	D.L.	D.L.	D.L.	D.L.	0.044	D.L.	D.L.	D.L.	D.L.	D.L.	D.L.	D.L.	D.L.	D.L.	D.L.	D.L.	D.L.	D.L.	D.L.
Cd_ppm_m111	D.L.	D.L.	D.L.	D.L.	D.L.	D.L.	D.L.	D.L.	D.L.	D.L.	D.L.	D.L.	D.L.	0.22	D.L.	D.L.	D.L.	D.L.	D.L.	D.L.	D.L.	D.L.
In_ppm_m115(Sn_corr)	0.25978	0.17498	0.29532	0.42706	0.4094	0.22952	0.35607	0.154092	0.090496	0.139774	0.150252	0.119686	0.113626	0.14298	0.126532	0.08783	0.164154	0.105408	0.112286	0.195978	0.147236	0.102944
Sn_ppm_m118	73.3	35.3	30.2	14.1	14	12.2	11.45	7.62	4.56	3.89	5.22	4.21	5.11	5.3	6.02	5.05	8.19	4.88	5.21	3.83	3.46	3.84
Sb_ppm_m121	D.L.	D.L.	D.L.	D.L.	D.L.	D.L.	D.L.	D.L.	D.L.	D.L.	D.L.	0.081	D.L.	D.L.	D.L.	D.L.	D.L.	0.346	0.1	D.L.	D.L.	D.L.
Cs_ppm_m133	D.L.	D.L.	D.L.	D.L.	D.L.	D.L.	D.L.	D.L.	D.L.	D.L.	D.L.	D.L.	D.L.	D.L.	D.L.	D.L.	D.L.	0.064	D.L.	D.L.	D.L.	D.L.
Ba_ppm_m137	D.L.	D.L.	D.L.	D.L.	D.L.	D.L.	D.L.	0.109	0.126	0.181	0.11	D.L.	0.14	0.22	D.L.	0.093	0.52	D.L.	D.L.	D.L.	D.L.	D.L.
La_ppm_m139	1.92	1.78	3.51	3.4	2.3	2.17	2.37	2.74	2.87	3.77	5	2.87	3.43	4	2.94	3.84	4.91	3.06	1.86	1.119	1.298	1.036
Ce_ppm_m140	3.62	3.44	6.54	6.81	4.85	3.95	5.2	5.06	4.77	6.83	8.68	5.25	6.58	7.19	5.49	6.8	8.49	5.48	3.28	2.3	2.3	1.87
Pr_ppm_m141	0.343	0.313	0.596	0.657	0.488	0.367	0.498	0.449	0.437	0.558	0.73	0.514	0.603	0.642	0.48	0.679	0.715	0.459	0.337	0.214	0.221	0.167
Nd_ppm_m146	0.95	0.74	1.64	1.91	1.41	0.98	1.44	1.01	1.44	1.78	2.13	1.44	1.81	1.86	1.54	2.01	1.97	1.35	0.84	0.67	0.63	0.58
Sm_ppm_m147	0.154	0.148	0.3	0.38	0.147	0.124	0.24	0.29	0.14	0.25	0.2	0.187	0.26	0.32	0.223	0.34	0.27	0.162	0.135	0.139	0.233	0.092
Eu_ppm_m153	0.055	D.L.	D.L.	0.211	0.148	0.187	0.147	0.265	0.205	0.297	0.406	0.237	0.278	0.354	0.223	0.221	0.343	0.287	0.179	0.116	0.107	0.127
Gd_ppm_m157	D.L.	D.L.	D.L.	D.L.	0.31	D.L.	D.L.	D.L.	D.L.	D.L.	0.212	D.L.	D.L.	D.L.	0.16	D.L.	0.2	D.L.	D.L.	D.L.	D.L.	D.L.
Tb_ppm_m159	0.0076	D.L.	0.0086	0.0118	D.L.	0.0088	0.0089	D.L.	0.011	0.0099	0.0108	0.0175	0.021	0.0023	0.008	0.023	0.0075	0.0064	0.0044	D.L.	D.L.	D.L.
Dy_ppm_m163	0.047	0.0034	0.033	0.043	0.069	0.009	0.04	D.L.	D.L.	0.035	0.042	0.053	0.074	0.045	0.036	D.L.	0.094	D.L.	0.026	D.L.	0.008	D.L.
Ho_ppm_m165	0.0029	0.0027	D.L.	0.0079	0.0065	0.0014	0.0088	D.L.	D.L.	D.L.	0.0013	D.L.	0.0014	D.L.	0.0048	D.L.	0.0078	D.L.	0.001	0.001	D.L.	D.L.
Er_ppm_m166	D.L.	D.L.	D.L.	D.L.	0.0069	D.L.	D.L.	D.L.	0.019	0.0022	0.0038	0.014	0.0039	0.007	D.L.	D.L.	D.L.	0.0085	D.L.	D.L.	D.L.	D.L.
Tm_ppm_m169	D.L.	D.L.	D.L.	D.L.	D.L.	D.L.	D.L.	D.L.	D.L.	D.L.	D.L.	D.L.	D.L.	D.L.	D.L.	D.L.	D.L.	D.L.	D.L.	D.L.	0.0037	D.L.
Yb_ppm_m172	0.021	D.L.	D.L.	0.009	D.L.	D.L.	D.L.	D.L.	D.L.	D.L.	0.005	D.L.	D.L.	0.021	D.L.	D.L.	0.005	D.L.	0.019	D.L.	D.L.	D.L.
Lu_ppm_m175	D.L.	D.L.	D.L.	D.L.	D.L.	0.0027	D.L.	D.L.	D.L.	D.L.	D.L.	D.L.	D.L.	D.L.	D.L.	D.L.	D.L.	D.L.	D.L.	D.L.	D.L.	D.L.
Hf_ppm_m177	D.L.	D.L.	0.007	0.076	D.L.	0.026	0.08	0.085	D.L.	D.L.	D.L.	0.016	D.L.	D.L.	0.045	D.L.	D.L.	0.0047	0.039	D.L.	0.011	D.L.
Ta_ppm_m181	1.38	0.081	0.161	0.306	0.31	0.231	0.426	0.054	0.069	0.042	0.033	0.061	0.037	0.028	0.034	0.049	0.05	0.029	0.042	0.009	0.0126	0.026
W_ppm_m182	D.L.	D.L.	0.032	0.075	0.03	0.041	0.061	D.L.	D.L.	D.L.	D.L.	0.085	D.L.	0.0055	D.L.	D.L.	D.L.	D.L.	D.L.	D.L.	D.L.	D.L.
Tl_ppm_m205	D.L.	D.L.	D.L.	D.L.	D.L.	D.L.	D.L.	D.L.	D.L.	D.L.	D.L.	D.L.	D.L.	D.L.	0.01	D.L.	D.L.	D.L.	D.L.	D.L.	D.L.	D.L.
Pb_ppm_m208	10.3	9.4	10.11	4.17	4.09	4.92	3.93	7.7	8.01	8.71	11.2	8.39	5.88	7.83	5.58	6.39	8.61	5.25	5.26	2.78	2.73	2.47
Bi_ppm_m209	0.07	D.L.	D.L.	D.L.	D.L.	0.058	D.L.	D.L.	D.L.	D.L.	D.L.	0.55	D.L.	D.L.	D.L.	D.L.	0.054	D.L.	0.517	D.L.	D.L.	D.L.
Th_ppm_m232	0.0015	D.L.	0.004	0.0028	D.L.	D.L.	0.007	D.L.	D.L.	D.L.	D.L.	3.38	D.L.	D.L.	D.L.	D.L.	0.067	D.L.	0.146	D.L.	D.L.	D.L.
U_ppm_m238	D.L.	D.L.	0.015	D.L.	0.0106	D.L.	0.0032	D.L.	D.L.	D.L.	D.L.	1.31	D.L.	D.L.	D.L.	D.L.	0.046	D.L.	0.226	D.L.	D.L.	D.L.

## Sheet: Sillimanite
Sample	BAD04b	BAD04b	BAD10	BAD10
Spot name	04b_Sil_01	04b_Sil_02	10_Sil_01	10_Sil_02
IntStd (wt% oxide)	36.8	36.8	36	35.9
Li_ppm_m7	38.4	26	0.98	1.62
Be_ppm_m9	4.26	3.56	1.88	1.43
Na_ppm_m23	4960	2580	D.L.	D.L.
Mg_ppm_m24	3790	2690	9.92	13.1
Al_ppm_m27	292000	217600	109400	104400
P_ppm_m31	58.9	50.5	16.2	20.4
K_ppm_m39	79000	56000	35.9	33
Ca_ppm_m43	D.L.	D.L.	180	126
Sc_ppm_m45	5.47	0.95	0.45	0.3
Ti_ppm_m49	1420	189	4.2	4.6
V_ppm_m51	24.8	8.28	26.4	22.1
Cr_ppm_m53	5.1	5	32.9	31
Mn_ppm_m55	40.4	27	2.77	1.99
Fe_ppm_m56	9260	6230	212	250
Co_ppm_m59	1.08	0.73	D.L.	D.L.
Ni_ppm_m60	1.66	1.02	D.L.	D.L.
Cu_ppm_m65	0.82	1.26	D.L.	D.L.
Zn_ppm_m66	19	12.3	1.52	1.92
Ga_ppm_m71	54.3	37.7	15.2	16.5
Ge_ppm_m74	1.63	1.18	0.47	0.48
Rb_ppm_m85	452	310	0.073	D.L.
Sr_ppm_m88	7.4	5	0.077	0.111
Y_ppm_m89	D.L.	D.L.	0.361	0.186
Zr_ppm_m90	0.63	0.369	D.L.	0.088
Nb_ppm_m93	10.32	3.54	0.022	0.017
Mo_ppm_m95	D.L.	D.L.	D.L.	D.L.
Cd_ppm_m111	D.L.	D.L.	0.18	0.22
In_ppm_m115(Sn_corr)	0.25284	0.163944	D.L.	D.L.
Sn_ppm_m118	17.4	13.84	0.049	D.L.
Sb_ppm_m121	0.041	0.043	D.L.	D.L.
Cs_ppm_m133	17.8	13.61	D.L.	D.L.
Ba_ppm_m137	414	273	0.41	0.34
La_ppm_m139	D.L.	0.0083	0.038	0.035
Ce_ppm_m140	0.0014	0.0125	0.071	0.076
Pr_ppm_m141	D.L.	D.L.	0.015	0.0111
Nd_ppm_m146	D.L.	D.L.	0.049	0.028
Sm_ppm_m147	0.013	D.L.	D.L.	D.L.
Eu_ppm_m153	0.048	0.044	D.L.	D.L.
Gd_ppm_m157	D.L.	D.L.	D.L.	D.L.
Tb_ppm_m159	D.L.	D.L.	0.0058	0.0045
Dy_ppm_m163	D.L.	D.L.	0.032	0.036
Ho_ppm_m165	D.L.	D.L.	0.0148	0.0067
Er_ppm_m166	D.L.	D.L.	0.023	0.024
Tm_ppm_m169	D.L.	D.L.	0.0098	0.0055
Yb_ppm_m172	D.L.	D.L.	0.057	0.025
Lu_ppm_m175	D.L.	D.L.	0.0148	D.L.
Hf_ppm_m177	0.025	D.L.	D.L.	D.L.
Ta_ppm_m181	0.711	0.267	0.0007	D.L.
W_ppm_m182	1.22	0.502	0.034	0.036
Tl_ppm_m205	1.64	1.076	D.L.	D.L.
Pb_ppm_m208	4.6	3.01	0.55	0.389
Bi_ppm_m209	D.L.	D.L.	0.016	0.018
Th_ppm_m232	0.0011	0	0.0067	0.0029
U_ppm_m238	0.0099	0.015	0.024	0.023

## Sheet: BAD06_Garnet(GrainMount)
Sample	BAD06	BAD06	BAD06	BAD06	BAD06	BAD06	BAD06	BAD06	BAD06	BAD06	BAD06	BAD06	BAD06	BAD06	BAD06	BAD06	BAD06	BAD06	BAD06	BAD06	BAD06	BAD06	BAD06	BAD06	BAD06	BAD06	BAD06	BAD06	BAD06	BAD06	BAD06	BAD06	BAD06	BAD06	BAD06	BAD06	BAD06	BAD06	BAD06	BAD06	BAD06	BAD06	BAD06	BAD06	BAD06	BAD06	BAD06	BAD06	BAD06
Spot name	Grt1_01	Grt1_02	Grt1_03	Grt1_04	Grt1_05	Grt1_06	Grt1_07	Grt1_08	Grt1_09	Grt1_10	Grt1_11	Grt1_12	Grt1_13	Grt1_14	Grt1_15	Grt1_16	Grt1_17	Grt1_36	Grt1_37	Grt1_38	Grt1_39	Grt1_40	Grt1_41	Grt1_42	Grt1_43	Grt1_44	Grt1_45	Grt1_46	Grt1_47	Grt1_48	Grt1_49	Grt1_50	Grt1_51	Grt1_52	Grt1_53	Grt1_54	Grt1_55	Grt1_56	Grt1_57	Grt1_58	Grt1_59	Grt1_60	Grt1_61	Grt1_62	Grt1_63	Grt2_01	Grt2_02	Grt2_03	Grt2_04
IntStd (wt% oxide)	35.8	35.8	35.8	35.8	35.8	35.8	35.8	35.8	35.8	35.8	35.8	35.8	35.8	35.8	35.8	35.8	35.8	35.8	35.8	35.8	35.8	35.8	35.8	35.8	35.8	35.8	35.8	35.8	35.8	35.8	35.8	35.8	35.8	35.8	35.8	35.8	35.8	35.8	35.8	35.8	35.8	35.8	35.8	35.8	35.8	35.8	35.8	35.8	35.8
Li_ppm_m7	32.2	41.5	38.4	37.4	42.6	53.9	62.2	93.6	87.6	83.7	67.9	72.3	64.2	46.7	76.8	103.2	99.5	63.4	96.4	91.1	79.5	67.8	71.5	77.8	91.7	96.2	93.9	123.5	117.4	120.8	102.5	109.2	84.5	71.3	67.9	62.9	44.2	44.7	46	48.7	48.3	41.8	35.9	43.2	40.6	31.7	38.2	29.7	35.7
Be_ppm_m9	D.L.	D.L.	D.L.	D.L.	D.L.	D.L.	D.L.	D.L.	D.L.	D.L.	D.L.	D.L.	D.L.	0.03	0.69	2.31	1.62	0.63	1.18	1.51	0.56	1.02	0.89	0.44	0.57	0.23	0.19	0.15	0.16	0.121	0.107	0.18	D.L.	D.L.	D.L.	D.L.	D.L.	D.L.	D.L.	D.L.	D.L.	D.L.	D.L.	D.L.	D.L.	D.L.	D.L.	D.L.	D.L.
Na_ppm_m23	D.L.	122	147	109	130	161	186	323	275	244	190	216	204	172	280	391	355	215	310	296	262	235	228	259	305	299	270	345	334	307	281	315	221	207	180	169	115	121	149	146	116	90	D.L.	160	145	132	138	96	97
Mg_ppm_m24	D.L.	5800	5760	5300	4830	4670	4560	4410	4160	4250	4250	3860	3470	3400	3470	3520	3010	2610	2890	2940	2920	3220	3150	3100	3550	3350	3160	3800	3560	3710	3540	3810	3620	3910	4020	4500	4680	4820	5100	5730	5950	5890	6050	6150	5850	5460	5250	5380	5880
Al_ppm_m27	184900	194000	201600	185000	180800	195300	194000	195500	182900	196900	190600	190000	184000	187900	196100	199000	187100	182000	186900	192300	186400	190000	187100	192700	191000	182000	182000	198400	187400	192000	177900	194000	185600	197000	186000	194000	198100	185900	190500	200700	212000	198000	192000	195000	190000	195500	181800	181100	186900
P_ppm_m31	D.L.	177	172	156	179	185	152.3	207	182	194.7	201.5	199	256	373	1312	1958	2449	1270	1760	1629	1351	1152	1025	980	770	681	573	707	590	561	489	352	370	178	184	208	157.1	162	152.6	162.1	159.1	148	D.L.	137.7	124.5	121.7	140.9	112.6	136
K_ppm_m39	D.L.	D.L.	D.L.	D.L.	D.L.	D.L.	D.L.	D.L.	D.L.	D.L.	D.L.	D.L.	D.L.	D.L.	D.L.	D.L.	D.L.	D.L.	D.L.	D.L.	D.L.	D.L.	D.L.	D.L.	D.L.	D.L.	D.L.	D.L.	D.L.	D.L.	D.L.	D.L.	D.L.	D.L.	D.L.	D.L.	D.L.	D.L.	D.L.	D.L.	D.L.	D.L.	D.L.	D.L.	D.L.	D.L.	D.L.	D.L.	D.L.
Ca_ppm_m43	D.L.	7170	7030	6800	6790	7690	7680	7980	7650	7750	7500	7330	6500	6250	6600	6880	5630	5030	5640	6510	5990	6760	7340	7310	7760	7120	7080	8260	7860	7600	7040	7450	7180	7190	7190	7370	6500	6430	6470	7190	7590	7270	D.L.	7520	6600	6700	6330	5970	6920
Sc_ppm_m45	81.5	85.8	97.4	110	130.7	146.2	142.6	115.9	108.6	132.2	157.3	126.6	116	117.6	106	73.7	78.5	123.7	121.2	145.8	226	258	332	346	365	361	349	348	304	266	246	204.9	202	176.5	159.8	142.2	111.6	96	90.3	91.3	95.4	91.4	82	72.2	66.1	76.3	64.1	80.2	86.9
Ti_ppm_m49	D.L.	26.3	25.5	23.9	29.5	47.6	46.9	61.9	40.8	35.4	38.3	30.3	39.8	111	1210	1620	1066	512	1335	1680	1015	1386	1221	1181	1306	1750	1530	2030	1320	970	1330	261	102	57.6	56.1	48.5	37.2	30.8	30.9	32.4	35.3	23.1	D.L.	24.9	31.2	22.1	24.9	16.4	16.9
V_ppm_m51	D.L.	D.L.	D.L.	D.L.	D.L.	D.L.	D.L.	D.L.	0.06	0.067	D.L.	D.L.	0.053	D.L.	D.L.	D.L.	D.L.	D.L.	D.L.	D.L.	D.L.	D.L.	D.L.	D.L.	D.L.	D.L.	D.L.	D.L.	D.L.	D.L.	D.L.	0.053	D.L.	D.L.	D.L.	D.L.	D.L.	D.L.	D.L.	D.L.	D.L.	0.035	D.L.	0.058	D.L.	D.L.	D.L.	D.L.	D.L.
Cr_ppm_m53	D.L.	D.L.	D.L.	D.L.	D.L.	D.L.	D.L.	D.L.	D.L.	D.L.	D.L.	D.L.	D.L.	D.L.	D.L.	D.L.	D.L.	D.L.	D.L.	D.L.	D.L.	D.L.	D.L.	D.L.	D.L.	D.L.	D.L.	D.L.	D.L.	D.L.	D.L.	D.L.	D.L.	D.L.	D.L.	D.L.	D.L.	D.L.	D.L.	D.L.	D.L.	D.L.	D.L.	D.L.	D.L.	D.L.	D.L.	D.L.	D.L.
Mn_ppm_m55	43300	46400	53800	58700	63100	75400	72200	77400	75000	81600	84900	86100	88300	92100	102100	114500	106700	108000	100600	100700	101200	95500	103700	93300	96700	87100	85700	97900	88900	93200	79400	82700	81000	78400	78600	73300	64500	59300	60000	56700	52500	49100	39300	38000	35800	36700	36400	37100	43900
Fe_ppm_m56	335000	327000	336000	306000	299000	303000	287000	286000	267000	289000	300000	283000	262000	269000	277000	282000	264000	240000	250000	251000	270000	260000	285000	269000	286000	268000	256000	304000	288000	287000	271000	284000	290000	289000	293000	313000	306000	297000	307000	337000	326000	337000	325000	326000	337000	339000	314000	300000	312000
Co_ppm_m59	D.L.	0.53	0.35	0.33	0.47	0.36	0.3	0.34	0.35	0.38	0.351	0.32	0.31	0.24	0.25	0.29	0.31	0.207	0.34	0.37	0.3	0.35	0.25	0.27	0.38	0.29	0.33	0.39	0.318	0.33	0.35	0.37	0.35	0.39	0.46	0.45	0.382	D.L.	0.35	0.48	0.46	0.46	D.L.	0.51	0.58	0.41	0.39	0.43	0.55
Ni_ppm_m60	D.L.	D.L.	D.L.	2.7	D.L.	D.L.	D.L.	D.L.	D.L.	D.L.	D.L.	D.L.	D.L.	D.L.	D.L.	D.L.	D.L.	D.L.	D.L.	D.L.	D.L.	D.L.	D.L.	D.L.	D.L.	D.L.	D.L.	D.L.	D.L.	D.L.	D.L.	D.L.	D.L.	D.L.	D.L.	D.L.	D.L.	D.L.	D.L.	D.L.	D.L.	D.L.	D.L.	D.L.	D.L.	D.L.	D.L.	D.L.	D.L.
Cu_ppm_m65	D.L.	D.L.	D.L.	D.L.	D.L.	D.L.	D.L.	D.L.	D.L.	0.77	D.L.	D.L.	D.L.	D.L.	D.L.	D.L.	D.L.	D.L.	D.L.	D.L.	D.L.	D.L.	D.L.	0.34	0.54	0.19	D.L.	D.L.	D.L.	D.L.	D.L.	D.L.	D.L.	D.L.	D.L.	D.L.	D.L.	D.L.	D.L.	D.L.	D.L.	D.L.	D.L.	D.L.	D.L.	D.L.	D.L.	D.L.	D.L.
Zn_ppm_m66	251	256	265	250	266	260	251	264	241	261	254	241	236	233	237	257	217	154	186	228	256	240	253	257	248	282	260	274	257	257	253	254	264	262	269	264	276	278	263	295	288	291	267	274	235	216	226	224	260
Ga_ppm_m71	14.05	15.5	15.8	15.4	15.09	17.4	16.07	22	19.1	21.5	22	21.1	22.9	27.2	57.2	77.1	77.5	70.4	75.7	72.2	63.2	60.6	54.4	53.4	55	66.7	64.7	76.6	50.2	40.5	37.5	32.9	27.2	18.9	18	18.1	16.2	15.9	16.44	17.6	16.2	13.96	13.8	15.44	13.84	13.47	14.3	12.66	14.1
Ge_ppm_m74	27.9	28.7	31.3	31.6	31.4	40.7	40.4	40.4	44.7	44.4	40.2	40.9	38.1	29.1	46.1	54.2	48.2	51.5	50.1	49.7	46.2	46	49.7	43.8	47.4	49.2	49.6	57.7	60.9	55.7	51.9	52.2	48.8	42.5	40.4	43.5	33.2	33.6	32.8	31.7	31	23.2	24.7	28.7	25.5	23.1	26.2	21.7	24.3
Rb_ppm_m85	D.L.	0.176	0.172	0.085	0.09	0.246	0.21	0.276	0.222	0.233	0.224	0.184	0.197	0.1	D.L.	0.094	0.164	D.L.	D.L.	0.073	D.L.	0.102	D.L.	0.101	D.L.	0.096	0.157	0.143	0.185	0.203	0.224	0.326	0.327	0.218	0.193	0.189	0.097	0.139	0.185	0.159	0.155	0.104	D.L.	0.191	0.159	0.113	0.178	0.109	0.159
Sr_ppm_m88	D.L.	0.07	0.074	D.L.	0.076	0.16	0.19	0.183	0.13	0.243	0.175	0.152	0.114	0.05	D.L.	D.L.	D.L.	0.074	D.L.	D.L.	D.L.	0.05	D.L.	D.L.	D.L.	D.L.	0.065	0.091	0.121	0.159	0.143	0.243	0.151	0.221	0.182	0.144	0.111	0.097	0.127	0.095	0.103	D.L.	D.L.	0.097	0.112	0.056	0.08	0.06	0.057
Y_ppm_m89	677	923	836	650	596	743	1026	1537	1474	1394	1037	1152	973	413	111.8	127.1	109.2	154	150.8	178	271	365	539	650	546	663	837	1086	1146	1217	1139	1515	1610	1046	936	799	766	826	891	918	967	758	712	975	1072	863	969	758	713
Zr_ppm_m90	D.L.	6.01	3.89	2.19	2.16	2.75	2.56	6.24	4.59	4.6	5.18	4.99	6.72	9.05	51.9	91.1	125.5	73.8	85.8	73.8	54.4	57.1	46.3	46.9	32.3	26	19.9	35	17.1	12.92	12.05	10.44	6.14	4.16	4.11	4.32	3.11	4.29	5.07	5.68	6.74	2.76	D.L.	3.58	3.77	2.58	4.33	2.24	2.86
Nb_ppm_m93	D.L.	D.L.	D.L.	D.L.	D.L.	0.0088	0.0084	0.071	0.045	0.047	0.18	0.065	0.313	5.5	86.3	207	152	93	126.4	132.8	68.7	90.3	66.7	56.2	32.4	24.6	24.4	32.3	13.77	19.8	38	3.65	1.52	0.65	0.78	0.387	0.45	0.3	0.28	0.202	0.054	0.063	D.L.	0.029	D.L.	D.L.	D.L.	D.L.	0.0035
Mo_ppm_m95	D.L.	0.228	0.398	0.41	0.49	0.41	0.4	0.57	0.47	0.62	0.62	0.58	0.54	0.67	0.64	0.66	0.69	0.75	0.79	0.76	0.78	0.58	0.69	0.67	0.63	0.57	0.54	0.66	0.66	0.7	0.51	0.5	0.53	0.62	0.73	0.38	0.47	0.36	0.322	0.39	0.327	0.38	D.L.	0.278	0.165	0.227	0.215	0.259	0.286
Cd_ppm_m111	4.12	4.39	6.17	6.49	7.55	8.38	9.03	9.9	7.86	9.5	10.1	10.11	9.2	9.6	9.8	10.8	10.3	8.98	10.1	10.04	11	10.4	10.1	10.12	10.7	8.9	9.52	9.77	10.6	10.9	10.6	9.5	9.03	8.76	7.93	7.9	7.13	5.85	6.01	7.17	5.02	4.55	4.61	4.27	4.16	3.65	3.44	3.62	3.46
In_ppm_m115	0.2263	0.239498	0.26811	0.258042	0.301424	0.313238	0.296598	0.230674	0.217856	0.322428	0.398278	0.398966	0.40478	0.5761	0.8454	0.9528	1.5662	1.3946	1.1036	0.9568	1.0458	0.8792	0.7226	0.6766	0.4286	0.5242	0.4842	0.6144	0.4934	0.3902	0.432	0.38012	0.34046	0.30016	0.30894	0.32726	0.28708	0.29501	0.324854	0.29484	0.319982	0.281614	0.23045	0.197824	0.214572	0.242909	0.214657	0.231004	0.26796
Sn_ppm_m118	0.5	1.03	0.85	0.87	1.64	4.93	4.53	10.39	9.16	9.58	14.33	10.01	43.3	73.5	369	708	757	231	496	498	363	362	321	301	271	287	287	434	349	297	270	143.2	58.1	12.6	10.9	16.1	3.8	2.35	2.69	2.4	1.77	1.29	0.75	0.64	0.42	0.321	0.395	0.293	0.6
Sb_ppm_m121	D.L.	D.L.	D.L.	0.07	D.L.	D.L.	D.L.	D.L.	D.L.	D.L.	D.L.	D.L.	D.L.	D.L.	D.L.	D.L.	0.025	0.021	D.L.	D.L.	D.L.	D.L.	D.L.	D.L.	D.L.	D.L.	D.L.	D.L.	D.L.	D.L.	D.L.	D.L.	D.L.	D.L.	D.L.	D.L.	D.L.	D.L.	D.L.	D.L.	D.L.	D.L.	D.L.	D.L.	D.L.	D.L.	D.L.	D.L.	D.L.
Cs_ppm_m133	D.L.	D.L.	D.L.	D.L.	D.L.	D.L.	D.L.	D.L.	D.L.	D.L.	D.L.	D.L.	D.L.	0.188	D.L.	0.163	0.207	0.053	0.105	0.123	0.02	0.047	0.033	D.L.	D.L.	D.L.	D.L.	D.L.	D.L.	D.L.	0.065	D.L.	D.L.	D.L.	D.L.	D.L.	D.L.	D.L.	D.L.	D.L.	D.L.	D.L.	D.L.	D.L.	D.L.	D.L.	D.L.	D.L.	D.L.
Ba_ppm_m137	D.L.	D.L.	D.L.	D.L.	D.L.	D.L.	D.L.	D.L.	D.L.	D.L.	D.L.	D.L.	D.L.	D.L.	D.L.	D.L.	D.L.	D.L.	D.L.	D.L.	D.L.	D.L.	D.L.	D.L.	D.L.	D.L.	D.L.	D.L.	D.L.	D.L.	D.L.	D.L.	D.L.	D.L.	D.L.	D.L.	D.L.	D.L.	D.L.	D.L.	D.L.	0.074	D.L.	D.L.	D.L.	D.L.	D.L.	D.L.	D.L.
La_ppm_m139	D.L.	D.L.	0.0008	D.L.	D.L.	D.L.	D.L.	D.L.	D.L.	D.L.	D.L.	D.L.	D.L.	D.L.	0.078	0.275	1.7	0.18	0.134	0.192	0.0227	0.036	0.0038	0.024	0.0078	0.028	0.0205	0.025	0.013	0.0087	0.013	0.0066	0.014	D.L.	0.0012	D.L.	D.L.	D.L.	D.L.	D.L.	D.L.	D.L.	D.L.	D.L.	D.L.	D.L.	D.L.	D.L.	D.L.
Ce_ppm_m140	D.L.	0.0054	D.L.	0.0083	D.L.	D.L.	0.0029	D.L.	D.L.	D.L.	D.L.	D.L.	D.L.	0.0102	0.43	1.51	8.6	1.48	1.07	1.16	0.262	0.38	0.201	0.311	0.161	0.094	0.075	0.122	0.089	0.067	0.096	0.0108	0.19	0.016	0.0119	0.01	0.0037	D.L.	D.L.	0.0105	D.L.	D.L.	D.L.	D.L.	0.0029	0.0076	0.0065	0.0029	D.L.
Pr_ppm_m141	D.L.	0.0032	0.0068	0.0054	0.0012	0.0046	D.L.	D.L.	D.L.	D.L.	0.0027	D.L.	D.L.	0.0132	0.192	0.525	1.93	0.39	0.469	0.47	0.203	0.197	0.145	0.159	0.107	0.047	0.02	0.039	0.0136	0.0151	0.013	D.L.	0.059	0.0045	D.L.	D.L.	0.0064	0.0033	0.004	D.L.	0.0052	D.L.	D.L.	D.L.	D.L.	D.L.	0.0039	D.L.	D.L.
Nd_ppm_m146	D.L.	0.082	0.11	0.056	0.054	0.041	0.046	0.051	0.074	0.011	0.045	0.043	0.031	0.137	2.7	4.7	10.8	2.71	4.11	4.37	3.29	3.22	2.45	2.58	1.56	0.45	0.252	0.28	0.084	0.192	0.094	0.09	0.66	0.068	0.072	0.081	0.02	0.076	0.087	0.073	0.094	0.081	D.L.	0.154	0.125	0.129	0.124	0.082	0.074
Sm_ppm_m147	D.L.	1.04	1.02	0.79	0.67	0.79	0.63	1.51	1.25	0.77	0.6	0.58	0.4	0.94	5.98	8.02	9.7	3.9	9.5	11.1	9.49	14.1	15	18.1	8.5	2.68	1.58	2.33	1.43	1.54	1.01	1.31	3.6	1.03	1.01	0.93	1.08	0.87	0.85	1	1.12	0.94	0.91	0.88	1.22	1.05	1.03	0.96	0.79
Eu_ppm_m153	D.L.	D.L.	D.L.	D.L.	D.L.	D.L.	D.L.	D.L.	D.L.	D.L.	D.L.	D.L.	D.L.	D.L.	D.L.	D.L.	D.L.	D.L.	D.L.	D.L.	D.L.	D.L.	D.L.	0.06	D.L.	D.L.	D.L.	D.L.	D.L.	D.L.	D.L.	D.L.	D.L.	D.L.	D.L.	D.L.	D.L.	D.L.	D.L.	D.L.	D.L.	D.L.	D.L.	D.L.	D.L.	D.L.	D.L.	D.L.	D.L.
Gd_ppm_m157	7.43	12.49	11.06	8.64	7.16	8.98	10.92	17.95	16.5	13.17	10.31	9.44	9.28	8.47	7.7	11.31	10.2	6.62	13.84	17.1	20.2	28.9	40.2	51.1	28.3	21	19.2	26.1	20	18.4	13.04	15.7	27.9	11.09	10.79	9.66	10.48	9.61	10.93	10.41	11.47	9.92	8.6	12.9	13.75	11.02	12.81	10.22	8.26
Tb_ppm_m159	5.3	7.77	7.48	5.64	5.19	6.08	7.68	13.14	12.68	10.74	7.99	8.15	7.32	4.78	2.58	3.64	2.99	3.03	4.05	4.66	6.17	8.59	12.3	14.9	10.62	10.06	10.77	14.5	12.65	11.92	9.41	12.19	14.8	8.41	7.32	6.99	6.57	6.66	7.56	7.36	7.64	6.62	5.7	8.06	9.03	7.47	8.19	6.17	5.56
Dy_ppm_m163	68.2	104.7	92	71.1	65.1	83.8	109.5	172.1	164.6	151.5	109.7	118.9	101.7	48	17.6	20.9	17.6	21	24.4	29.1	41.6	56.4	79.1	96	76.5	85.7	102.6	142	135	134.2	123.5	164.2	176	114.5	101.1	90.4	87.7	87.2	103.6	100.8	106.7	86.5	76.8	110.7	124.9	98.2	107	82.7	76.6
Ho_ppm_m165	20.63	31.2	25.88	19.9	19.5	28.6	34.8	47.4	46	46	32.9	37.4	30.6	10.86	2.75	3.11	2.4	3.01	3.38	4.47	6.83	8.62	12.64	14.7	12.41	15.4	20.9	29.8	32.4	36.2	34.3	47.8	51.2	36.8	33.3	27.9	25.5	28.1	32.4	32.4	34.9	24.9	22.5	34.8	36.7	28.18	35.6	24.7	23.4
Er_ppm_m166	83.1	116.2	97.9	76.9	78.1	136.3	156.7	180.5	186.6	190.5	137.5	160.8	128.6	42.5	8.23	8.66	5.81	8.87	9.48	12.47	20	24.3	36.9	39.9	38.6	44.4	64.4	96.1	120.6	146	142.6	208.8	212	175.8	158.5	123.1	99.9	112.4	137.6	131.3	141	85	84.7	134.6	133.6	97.1	130.8	87.2	87
Tm_ppm_m169	15.5	20.4	16.52	13.8	14.53	28.3	35.2	37.8	38	39.4	30.7	34.8	27.1	9.43	1.45	1.37	1.023	1.63	1.667	2.23	3.51	4.36	6.54	6.81	7.35	7.76	11.6	17.3	24.7	30.3	33	49.2	45.7	40.4	34.9	27.3	17.9	20.6	25.5	25.1	26.8	13.89	15.21	23.3	22.63	16.1	20.8	14.5	14.84
Yb_ppm_m172	119.3	152	116.4	104.6	122	256	333	337	333	357	290	312	248	91.2	11.6	11.3	7.65	14.4	14.24	18.5	29.5	36.9	52	56.3	59.3	63.5	97.1	138.3	213	278	306	499	443	366	322	240	145	166.7	195	203	215	99.1	118	176.3	164	111.3	144.3	102.7	116.7
Lu_ppm_m175	16.57	21.2	14.94	14.3	17.54	45.6	53	46.6	47.7	51.7	42.5	47.7	36.9	14.1	1.3	1.31	0.97	1.8	1.72	2.5	3.81	4.43	6.81	7.11	7.63	7.92	13.04	19.28	31	42.6	45.8	76.8	72.2	63.1	55.9	39	20.4	25.2	29.8	32.4	33.6	12.66	16.15	26.8	22.2	12.96	20	13.3	16
Hf_ppm_m177	D.L.	0.19	0.134	0.097	0.103	0.118	0.06	0.296	0.097	0.209	0.246	0.24	0.238	0.49	4.3	11.66	12.11	7.36	8.51	8.1	4.4	4.78	4.15	3.51	2.54	2.84	1.63	2.03	1.28	0.78	0.87	0.51	0.278	0.162	0.157	0.176	0.12	0.184	0.188	0.184	0.241	0.112	D.L.	0.108	0.145	0.127	0.17	0.052	0.078
Ta_ppm_m181	D.L.	0.017	D.L.	D.L.	0.0022	0.008	0.023	0.266	0.067	0.067	0.588	0.26	0.368	5	106	306	237	166	180.5	177	61.2	109.1	78.8	61.8	56.9	46.9	29.4	29.8	11.98	6.6	8.9	1.52	1.05	0.38	0.66	0.62	0.33	0.41	0.161	0.26	0.093	0.112	D.L.	0.026	0.027	D.L.	D.L.	D.L.	D.L.
W_ppm_m182	D.L.	0.024	D.L.	D.L.	0.0077	0.0062	0.0115	0.0119	D.L.	0.0053	0.0069	0.013	0.017	0.286	5.03	14.72	14.3	9.2	10.39	8.78	4.37	3.41	1.9	1.3	0.544	1.19	2.67	6.94	4.93	4.74	6.5	0.76	0.31	0.126	0.101	0.065	0.054	0.047	0.028	0.05	0.016	D.L.	D.L.	0.015	D.L.	D.L.	0.002	0.0067	D.L.
Tl_ppm_m205	D.L.	D.L.	D.L.	D.L.	D.L.	D.L.	D.L.	D.L.	D.L.	D.L.	D.L.	D.L.	D.L.	D.L.	D.L.	D.L.	D.L.	D.L.	D.L.	D.L.	D.L.	D.L.	D.L.	D.L.	D.L.	D.L.	D.L.	D.L.	D.L.	D.L.	D.L.	D.L.	D.L.	D.L.	D.L.	D.L.	D.L.	D.L.	D.L.	D.L.	D.L.	D.L.	D.L.	D.L.	D.L.	D.L.	D.L.	D.L.	D.L.
Pb_ppm_m208	D.L.	0.101	D.L.	0.161	D.L.	D.L.	D.L.	D.L.	D.L.	0.092	D.L.	0.0117	D.L.	D.L.	0.021	0.102	0.087	0.096	0.072	0.051	D.L.	0.0123	D.L.	1.55	0.132	0.066	0.04	0.033	0.028	0.029	0.017	D.L.	0.0089	D.L.	D.L.	D.L.	D.L.	D.L.	0.023	D.L.	D.L.	D.L.	D.L.	D.L.	0.0073	D.L.	D.L.	D.L.	D.L.
Bi_ppm_m209	D.L.	D.L.	D.L.	0.34	D.L.	D.L.	D.L.	D.L.	D.L.	D.L.	D.L.	D.L.	D.L.	D.L.	0.087	0.211	0.251	0.046	0.156	0.197	0.078	0.097	0.056	0.053	0.058	0.044	0.02	0.023	D.L.	D.L.	D.L.	D.L.	D.L.	D.L.	D.L.	D.L.	D.L.	D.L.	D.L.	D.L.	D.L.	D.L.	D.L.	D.L.	D.L.	D.L.	D.L.	D.L.	D.L.
Th_ppm_m232	D.L.	D.L.	D.L.	D.L.	D.L.	D.L.	D.L.	D.L.	D.L.	D.L.	D.L.	0.029	D.L.	0.025	0.67	2.32	7	0.76	1.8	1.47	0.543	0.767	0.463	0.55	0.149	0.087	0.074	0.31	0.08	0.112	0.058	0.017	2.7	0.021	0.016	0.0033	0.0059	0.0032	0.0046	D.L.	0.0011	D.L.	D.L.	0.0023	D.L.	D.L.	D.L.	D.L.	D.L.
U_ppm_m238	D.L.	0.023	0.01	0.0109	0.0147	0.0078	0.0017	0.0167	0.0116	0.0037	0.0134	0.23	0.021	0.508	12.8	49.7	71.9	22.8	41.7	31.4	13.33	18.9	11.01	12.3	4.58	2.53	1.63	3.7	1.27	1.76	0.73	0.26	14.6	0.273	0.247	0.171	0.083	0.028	0.088	0.038	0.043	0.0069	D.L.	0.026	0.0178	0.0109	0.0112	0.0152	0.02
[truncated: 93 more columns]

## Sheet: BCR-2G Standard
29Si Internal Standard			Iolite Input																																			29Si Internal Standard		Iolite Input
Standards for sample 3 & f04			Date	2021-06-22	2021-06-22	2021-06-22	2021-06-22	2021-06-22	2021-06-22	2021-06-22	2021-06-22	2021-06-22	2021-06-22	2021-06-22	2021-06-22																									Date	2021-06-28	2021-06-28	2021-06-28	2021-06-28	2021-06-28	2021-06-28	2021-06-28	2021-06-28	2021-06-28
			Duration(s)	23.139	22.502	23.254	23.383	22.457	23.351	22.478	22.537	22.162	22.128	22.907	22.757																						Standards for sample f02 & f13			Duration(s)	22.532	23.327	21.687	22.154	23.034	23.754	23.6	23.151	22.321
			Comments	BCR-1	BCR-2	BCR-3	BCR-4	BCR-5	BCR-6	BCR-7	BCR-8	BCR-9	BCR-10	BCR-11	BCR-12																									Comments	BCR-13	BCR-14	BCR-15	BCR-16	BCR-17	BCR-18	BCR-19	BCR-20	BCR-21
			IntStd (wt% Oxide)	54.4	54.4	54.4	54.4	54.4	54.4	54.4	54.4	54.4	54.4	54.4	54.4		Measured/Prefered Values															Average - STDEV - RSD								IntStd (wt% Oxide)	54.4	54.4	54.4	54.4	54.4	54.4	54.4	54.4	54.4
Pref Values																																					Pref Values
BCR-2G (ppm)																		BCR-1	BCR-2	BCR-3	BCR-4	BCR-5	BCR-6	BCR-7	BCR-8	BCR-9	BCR-10	BCR-11	BCR-12	AVERAGE		Average	STDEV	RSD			BCR-2G (ppm)
Li	9.374		Li_ppm_m7	9.18	9.22	9.24	9.26	9.09	9.54	9.57	8.94	9.03	9.3	9.53	10.58		Li_ppm_m7	0.979304	0.983572	0.985705	0.987839	0.969703	1.01771	1.02091	0.953702	0.963303	0.992106	1.01664	1.12865	0.999929		9.37333	0.429573	4.58293			Li	9.374		Li_ppm_m7	9.75	9.36	9.15	9.49	9.68	9.48	9.62	9.84	9.74
Be	2.097		Be_ppm_m9	1.92	1.93	2.14	1.83	2.4	1.41	2.18	2.05	2	1.78	1.68	1.78		Be_ppm_m9	0.915594	0.920362	1.02051	0.872675	1.14449	0.672389	1.03958	0.977587	0.953743	0.848832	0.801144	0.848832	0.917978		1.925	0.258404	13.4236			Be	2.097		Be_ppm_m9	1.77	1.87	1.83	2.42	2.14	1.72	1.85	1.87	1.75
Sc	34.046		Sc_ppm_m45	30.4	33.1	32.2	31.6	33.4	31.8	32.1	33.7	32.6	31	30.22	32.9		Sc_ppm_m45	0.89291	0.972214	0.945779	0.928156	0.981026	0.93403	0.942842	0.989837	0.957528	0.910533	0.887623	0.96634	0.942401		32.085	1.13304	3.53139			Sc	34.046		Sc_ppm_m45	31.4	33.71	33	31.7	32.65	32.2	33.8	32.54	32
V	436.642		V_ppm_m51	416	427	431	422	427	436	426	431	432	429	437	444		V_ppm_m51	0.952726	0.977918	0.987079	0.966467	0.977918	0.99853	0.975628	0.987079	0.989369	0.982498	1.00082	1.01685	0.984407		429.833	7.27178	1.69177			V	436.642		V_ppm_m51	419	425	432	430	439	426	432.5	441	423
Cr	16.065		Cr_ppm_m53	15.2	14.6	15.4	16	16.5	16.7	15.6	17.6	16.1	15.3	16.1	16.2		Cr_ppm_m53	0.946156	0.908808	0.958606	0.995954	1.02708	1.03953	0.971055	1.09555	1.00218	0.952381	1.00218	1.0084	0.992323		15.9417	0.793678	4.97864			Cr	16.065		Cr_ppm_m53	15.4	14.8	15.4	16.1	16.5	16.5	15.9	16.6	15.4
Co	38.11		Co_ppm_m59	36.7	38	38.04	37.54	39.2	40.3	39.9	38.4	36.9	37.1	38	40.6		Co_ppm_m59	0.963002	0.997114	0.998163	0.985043	1.0286	1.05747	1.04697	1.00761	0.96825	0.973498	0.997114	1.06534	1.00735		38.39	1.32658	3.45554			Co	38.11		Co_ppm_m59	37.5	38.94	38.1	37.17	38.4	37.94	39	39.5	37
Ni	12.224		Ni_ppm_m60	11.69	12.58	12.7	12.06	12.54	12.57	12.6	12.21	12.1	12.05	12.06	12.78		Ni_ppm_m60	0.956315	1.02912	1.03894	0.986584	1.02585	1.0283	1.03076	0.998855	0.989856	0.985766	0.986584	1.04548	1.00854		12.3283	0.340797	2.76434			Ni	12.224		Ni_ppm_m60	12.24	12.22	12.01	11.67	13.01	12.1	12.01	12.4	11.74
Cu	18.358		Cu_ppm_m65	18.3	17.6	17.93	17.79	18.35	19.46	18.4	17.19	18.06	17.56	18.5	18.8		Cu_ppm_m65	0.996841	0.95871	0.976686	0.96906	0.999564	1.06003	1.00229	0.936377	0.983767	0.956531	1.00774	1.02408	0.989305		18.1617	0.61369	3.37904			Cu	18.358		Cu_ppm_m65	18.9	18.41	19	18.02	18.34	18.16	18.1	18.35	18.04
Zn	154.298		Zn_ppm_m66	150.6	149.8	147.1	147.6	147.4	147.4	150.4	149.6	145.8	147.1	145.5	144.1		Zn_ppm_m66	0.976033	0.970849	0.95335	0.95659	0.955294	0.955294	0.974737	0.969552	0.944925	0.95335	0.94298	0.933907	0.957239		147.7	2.04584	1.38513			Zn	154.298		Zn_ppm_m66	148.8	152.9	147.9	152.4	154.9	153.1	154.9	153.5	144.5
Ga	21.537		Ga_ppm_m71	21.1	21.48	21.4	21.59	21.1	22	21.2	21.4	21.64	20.79	21.36	22.68		Ga_ppm_m71	0.979709	0.997353	0.993639	1.00246	0.979709	1.0215	0.984353	0.993639	1.00478	0.965316	0.991782	1.05307	0.997276		21.4783	0.487905	2.27162			Ga	21.537		Ga_ppm_m71	21.26	21.92	21.17	21.57	21.68	21.97	21.84	22.79	20.79
Ge	1.81		Ge_ppm_m74	1.54	1.47	1.53	1.39	1.42	1.31	1.39	1.6	1.36	1.35	1.35	1.3		Ge_ppm_m74	0.850829	0.812155	0.845304	0.767956	0.78453	0.723757	0.767956	0.883978	0.751381	0.745856	0.745856	0.718232	0.783149		1.4175	0.0967776	6.82735			Ge	1.81		Ge_ppm_m74	1.47	1.3	1.53	1.56	1.47	1.29	1.08	1.25	1.69
Rb	48.09		Rb_ppm_m85	45.9	47	49.5	47.5	48.1	48.5	48.2	50.1	47.6	47	46.3	49.9		Rb_ppm_m85	0.95446	0.977334	1.02932	0.987731	1.00021	1.00853	1.00229	1.0418	0.989811	0.977334	0.962778	1.03764	0.997435		47.9667	1.35736	2.8298			Rb	48.09		Rb_ppm_m85	48.1	48.1	49.9	47	47.1	47.5	46.7	47.7	49.2
Sr	340.328		Sr_ppm_m88	308.1	322	332	328	340	336	344	333	330	321	314.2	341		Sr_ppm_m88	0.905303	0.946146	0.975529	0.963776	0.999036	0.987283	1.01079	0.978468	0.969653	0.943208	0.923227	1.00197	0.967033		329.108	11.0153	3.34702			Sr	340.328		Sr_ppm_m88	322.8	334.3	334.9	322	327.2	325.7	332	328	320
Y	32.605		Y_ppm_m89	30.3	31.5	31.7	31.1	31.8	31.6	31.2	32.08	31.42	29.8	29.61	31.4		Y_ppm_m89	0.929305	0.966109	0.972244	0.953841	0.975311	0.969177	0.956908	0.983898	0.963656	0.91397	0.908143	0.963042	0.954634		31.1258	0.795721	2.55647			Y	32.605		Y_ppm_m89	30.93	32.43	31.51	30.85	31.61	31.16	31.5	31.6	30.32
Zr	175.087		Zr_ppm_m90	162.1	169.9	169.8	164.7	169.5	168.7	165.3	170.4	170.5	160.8	163.4	169.5		Zr_ppm_m90	0.925825	0.970375	0.969804	0.940675	0.96809	0.963521	0.944102	0.97323	0.973802	0.918401	0.93325	0.96809	0.954097		167.05	3.55489	2.12804			Zr	175.087		Zr_ppm_m90	161.7	170.5	174	168.5	165.4	165.1	169	168.7	163.6
Nb	12.117		Nb_ppm_m93	11.72	11.89	11.68	11.4	11.7	11.88	11.56	11.73	11.42	11.42	11.57	11.95		Nb_ppm_m93	0.967236	0.981266	0.963935	0.940827	0.965586	0.980441	0.954032	0.968061	0.942478	0.942478	0.954857	0.986218	0.962284		11.66	0.189928	1.62889			Nb	12.117		Nb_ppm_m93	11.25	11.34	11.64	11.63	11.67	11.29	11.7	12.1	11.31
Mo	250.491		Mo_ppm_m95	253.5	265.5	265.5	252.5	248.3	254.9	243.6	267.4	254.2	250	241	253.8		Mo_ppm_m95	1.01201	1.05992	1.05992	1.00802	0.991253	1.0176	0.97249	1.0675	1.01481	0.99804	0.96211	1.01321	1.01474		254.183	8.38124	3.29732			Mo	250.491		Mo_ppm_m95	245.3	237.4	254.9	247.3	233.7	226.7	234.6	245.1	253.8
Cd	0.203432		Cd_ppm_m111	0.18	0.205	0.22	Below LOD	0.139	0.139	0.199	0.15	0.179	0.145	0.101	Below LOD		Cd_ppm_m111	0.884818	1.00771	1.08144		0.683276	0.683276	0.978216	0.737348	0.879902	0.71277	0.496481		0.814524		0.1657	0.0369235	22.2833	Cd concentrations in BCR-2G close or at DL with 50µm spot size		Cd	0.203432		Cd_ppm_m111	0.107	Below LOD	Below LOD	Below LOD	0.173	0.117	Below LOD	0.073	0.162
In	0.0980432		In_ppm_m115_corrected	0.102438	0.078336	0.102894	0.149826	0.142234	0.166758	0.167996	0.10203	0.097642	0.11203	0.15986	0.184758		In_ppm_m115	1.04483	0.798995	1.04948	1.52816	1.45073	1.70086	1.71349	1.04066	0.995908	1.14266	1.63051	1.88446	1.33173		0.130567	0.0350838	26.8704	In can be be inhomogenouse in BCR-2G (see Jenner & O'Neill, 2012)		In	0.0980432		In_ppm_m115_corrected	0.143608	0.211588	0.14454	0.16137	0.206656	0.253452	0.22569	0.213758	0.128268
Sn	2.074		Sn_ppm_m118	1.93	1.96	2.09	2.11	1.99	2.13	2.06	2.05	1.87	2.05	2.1	2.13		Sn_ppm_m118	0.930569	0.945034	1.00771	1.01736	0.959499	1.027	0.99325	0.988428	0.901639	0.988428	1.01254	1.027	0.983205		2.03917	0.0840409	4.12134			Sn	2.074		Sn_ppm_m118	1.88	2.18	1.9	1.95	2.16	2.22	2.15	2.13	1.98
Sb	0.321		Sb_ppm_m121	0.284	0.341	0.332	0.311	0.315	0.335	0.3	0.326	0.303	0.291	0.32	0.351		Sb_ppm_m121	0.884735	1.06231	1.03427	0.968847	0.981308	1.04361	0.934579	1.01558	0.943925	0.906542	0.996885	1.09346	0.988837		0.317417	0.02058	6.4836			Sb	0.321		Sb_ppm_m121	0.322	0.332	0.307	0.293	0.35	0.339	0.346	0.353	0.4
Cs	1.179		Cs_ppm_m133	1.111	1.112	1.15	1.14	1.192	1.161	1.184	1.146	1.154	1.16	1.139	1.204		Cs_ppm_m133	0.942324	0.943172	0.975403	0.966921	1.01103	0.984733	1.00424	0.97201	0.978796	0.983885	0.966073	1.0212	0.979149		1.15442	0.0286688	2.4834			Cs	1.179		Cs_ppm_m133	1.151	1.162	1.191	1.145	1.149	1.183	1.195	1.255	1.192
Ba	670		Ba_ppm_m137	632	656	664	654	661	670	666	666	639	642	622	694		Ba_ppm_m137	0.943284	0.979104	0.991045	0.976119	0.986567	1	0.99403	0.99403	0.953731	0.958209	0.928358	1.03582	0.978358		655.5	19.4165	2.96209			Ba	670		Ba_ppm_m137	639	665	673	654	662	644	685	680	658
La	24.42		La_ppm_m139	22.69	23.67	23.76	23.25	24.04	23.68	23.05	23.91	23.47	22.4	22.26	24.47		La_ppm_m139	0.929156	0.969287	0.972973	0.952088	0.984439	0.969697	0.943898	0.979115	0.961097	0.917281	0.911548	1.00205	0.957719		23.3875	0.677376	2.89632			La	24.42		La_ppm_m139	23	24.34	24.08	23.27	23.27	23.36	23.82	23.87	22.75
Ce	50.974		Ce_ppm_m140	48.3	50	50.2	49.5	50.1	51	50.6	49.9	50.1	49.1	48.7	51.4		Ce_ppm_m140	0.947542	0.980892	0.984816	0.971083	0.982854	1.00051	0.992663	0.97893	0.982854	0.963236	0.955389	1.00836	0.979094		49.9083	0.900967	1.80524			Ce	50.974		Ce_ppm_m140	48.6	49.8	50.5	49.8	50.7	49.9	50.7	51.6	47.5
Pr	6.463		Pr_ppm_m141	6.1	6.35	6.15	6.4	6.39	6.55	6.36	6.36	6.2	6.15	6.04	6.56		Pr_ppm_m141	0.943834	0.982516	0.95157	0.990252	0.988705	1.01346	0.984063	0.984063	0.959307	0.95157	0.934551	1.01501	0.974908		6.30083	0.170692	2.70903			Pr	6.463		Pr_ppm_m141	6.04	6.23	6.29	6.41	6.48	6.24	6.43	6.69	6.08
Nd	27.725		Nd_ppm_m146	25.9	26.7	27.2	26.3	27.7	27.1	26.5	27.6	26.49	24.5	25.39	28		Nd_ppm_m146	0.934175	0.96303	0.981064	0.948602	0.999098	0.977457	0.955816	0.995491	0.955455	0.883679	0.91578	1.00992	0.959964		26.615	1.01191	3.80202			Nd	27.725		Nd_ppm_m146	26.2	27.63	27.25	26.62	27.1	25.67	27.1	27.6	26.1
Sm	6.438		Sm_ppm_m147	6.11	6.27	6.25	5.9	6.26	6.68	6.02	6.42	6.11	5.81	5.77	6.21		Sm_ppm_m147	0.949053	0.973905	0.970798	0.916434	0.972352	1.03759	0.935073	0.997204	0.949053	0.902454	0.896241	0.964585	0.955395		6.15083	0.258754	4.20682			Sm	6.438		Sm_ppm_m147	5.85	6.48	6.17	5.9	6.12	6.28	6.38	6.11	6.42
Eu	1.919		Eu_ppm_m153	1.706	1.87	1.85	1.88	1.92	1.82	1.77	1.91	1.799	1.82	1.82	1.91		Eu_ppm_m153	0.889005	0.974466	0.964044	0.979677	1.00052	0.948411	0.922355	0.99531	0.937467	0.948411	0.948411	0.99531	0.958616		1.83958	0.0636288	3.45887			Eu	1.919		Eu_ppm_m153	1.783	1.944	1.88	1.89	1.91	1.86	1.923	1.93	1.91
Gd	6.36		Gd_ppm_m157	5.89	6.03	6.08	6.21	6.22	6.22	6.3	6.21	6	6	6.27	6.36		Gd_ppm_m157	0.926101	0.948113	0.955975	0.976415	0.977987	0.977987	0.990566	0.976415	0.943396	0.943396	0.985849	1	0.96685		6.14917	0.144566	2.35098			Gd	6.36		Gd_ppm_m157	5.82	6.41	6.67	6.34	6.29	6.22	6.61	6.47	6.15
Tb	0.983		Tb_ppm_m159	0.876	1.007	0.99	0.924	0.954	0.976	0.91	0.994	0.934	0.917	0.879	0.971		Tb_ppm_m159	0.89115	1.02442	1.00712	0.93998	0.970498	0.992879	0.925738	1.01119	0.950153	0.932859	0.894201	0.987792	0.960665		0.944333	0.0443854	4.70018			Tb	0.983		Tb_ppm_m159	0.937	1.002	0.936	0.935	0.97	0.886	0.958	0.991	0.942
Dy	6.087		Dy_ppm_m163	5.48	6.05	5.86	6.06	5.87	6.22	5.67	5.99	5.87	5.49	5.45	5.78		Dy_ppm_m163	0.900279	0.993921	0.962707	0.995564	0.96435	1.02185	0.931493	0.984064	0.96435	0.901922	0.895351	0.949565	0.955452		5.81583	0.250688	4.31045			Dy	6.087		Dy_ppm_m163	5.74	6.06	5.95	5.79	5.86	5.87	5.97	5.77	5.45
Ho	1.248		Ho_ppm_m165	1.184	1.184	1.217	1.164	1.278	1.269	1.141	1.221	1.27	1.21	1.134	1.206		Ho_ppm_m165	0.948718	0.948718	0.97516	0.932692	1.02404	1.01683	0.914263	0.978365	1.01763	0.969551	0.908654	0.966346	0.966747		1.2065	0.048382	4.01011			Ho	1.248		Ho_ppm_m165	1.139	1.299	1.219	1.207	1.268	1.198	1.256	1.212	1.19
Er	3.524		Er_ppm_m166	3.21	3.59	3.44	3.4	3.38	3.49	3.22	3.37	3.41	3.32	3.13	3.64		Er_ppm_m166	0.910897	1.01873	0.976163	0.964813	0.959137	0.990352	0.913734	0.9563	0.96765	0.942111	0.888195	1.03292	0.960083		3.38333	0.150534	4.44929			Er	3.524		Er_ppm_m166	3.38	3.56	3.43	3.32	3.41	3.44	3.57	3.56	3.39
Tm	0.488		Tm_ppm_m169	0.485	0.463	0.458	0.455	0.485	0.483	0.5	0.498	0.477	0.443	0.459	0.499		Tm_ppm_m169	0.993852	0.94877	0.938525	0.932377	0.993852	0.989754	1.02459	1.02049	0.977459	0.907787	0.940574	1.02254	0.974214		0.475417	0.0193271	4.0653			Tm	0.488		Tm_ppm_m169	0.452	0.466	0.479	0.451	0.44	0.469	0.472	0.494	0.479
Yb	3.328		Yb_ppm_m172	3.23	3.18	3.36	3.19	3.15	3.45	3.07	3.25	3.39	2.94	3.03	3.12		Yb_ppm_m172	0.970553	0.955529	1.00962	0.958534	0.946514	1.03666	0.922476	0.976562	1.01863	0.883413	0.910457	0.9375	0.960537		3.19667	0.150836	4.71854			Yb	3.328		Yb_ppm_m172	3.07	3.31	3.21	3.11	3.19	3.16	3.16	3.12	3.2
Lu	0.485		Lu_ppm_m175	0.46	0.438	0.452	0.476	0.456	0.469	0.461	0.477	0.453	0.446	0.466	0.487		Lu_ppm_m175	0.948454	0.903093	0.931959	0.981443	0.940206	0.96701	0.950515	0.983505	0.934021	0.919588	0.960825	1.00412	0.952062		0.46175	0.0140268	3.03774			Lu	0.485		Lu_ppm_m175	0.444	0.458	0.485	0.48	0.54	0.472	0.496	0.491	0.459
Hf	4.721		Hf_ppm_m177	4.48	4.83	4.58	4.69	4.55	4.66	4.24	4.72	4.58	4.59	4.48	4.69		Hf_ppm_m177	0.948951	1.02309	0.970133	0.993434	0.963779	0.987079	0.898115	0.999788	0.970133	0.972252	0.948951	0.993434	0.972428		4.59083	0.150119	3.26996			Hf	4.721		Hf_ppm_m177	4.21	4.96	4.54	4.65	4.78	4.44	4.71	4.68	4.43
Ta	0.72		Ta_ppm_m181	0.657	0.723	0.742	0.67	0.691	0.706	0.648	0.72	0.689	0.676	0.624	0.705		Ta_ppm_m181	0.9125	1.00417	1.03056	0.930556	0.959722	0.980556	0.9	1	0.956944	0.938889	0.866667	0.979167	0.954977		0.687583	0.0342596	4.98261			Ta	0.72		Ta_ppm_m181	0.698	0.689	0.712	0.692	0.674	0.662	0.675	0.73	0.716
W	0.521		W_ppm_m182	0.51	0.526	0.55	0.486	0.471	0.463	0.534	0.502	0.452	0.518	0.483	0.547		W_ppm_m182	0.978887	1.0096	1.05566	0.932821	0.904031	0.888676	1.02495	0.963532	0.867562	0.994242	0.927063	1.0499	0.966411		0.5035	0.0327816	6.51075			W	0.521		W_ppm_m182	0.541	0.57	0.517	0.6	0.543	0.558	0.498	0.548	0.535
Tl	0.201		Tl_ppm_m205	0.201	0.212	0.213	0.205	0.159	0.206	0.165	0.228	0.213	0.177	0.167	0.167		Tl_ppm_m205	1	1.05473	1.0597	1.0199	0.791045	1.02488	0.820896	1.13433	1.0597	0.880597	0.830846	0.830846	0.958955		0.19275	0.0239512	12.426	Tl can be be inhomogenouse in BCR-2G (see Jenner & O'Neill, 2012)		Tl	0.201		Tl_ppm_m205	0.169	0.165	0.169	0.18	0.153	0.146	0.165	0.149	0.157
Pb	9.959		Pb_ppm_m208	9.72	10.26	9.95	9.54	9.52	9.51	9.66	10.06	9.99	9.38	9.24	9.25		Pb_ppm_m208	0.976002	1.03022	0.999096	0.957928	0.955919	0.954915	0.969977	1.01014	1.00311	0.941862	0.927804	0.928808	0.971316		9.67333	0.329444	3.40569			Pb	9.959		Pb_ppm_m208	9.26	9.27	9.42	9.54	9.25	9.07	9.13	9.45	8.92
Bi	0.0495337		Bi_ppm_m209	0.05	0.051	0.0376	0.0602	0.0635	0.085	0.076	0.042	0.0408	0.0517	0.063	0.065		Bi_ppm_m209	1.00941	1.0296	0.759079	1.21533	1.28196	1.716	1.53431	0.847907	0.823682	1.04373	1.27186	1.31224	1.15376		0.05715	0.0143784	25.159	Bi can be be inhomogenouse in BCR-2G (see Jenner & O'Neill, 2012)		Bi	0.0495337		Bi_ppm_m209	0.067	0.083	0.066	0.062	0.073	0.083	0.075	0.072	0.053
Th	5.8		Th_ppm_m232	5.34	5.6	5.59	5.56	5.57	5.59	5.4	5.71	5.44	5.44	5.22	5.54		Th_ppm_m232	0.92069	0.965517	0.963793	0.958621	0.960345	0.963793	0.931034	0.984483	0.937931	0.937931	0.9	0.955172	0.948276		5.5	0.135378	2.46142			Th	5.8		Th_ppm_m232	5.63	5.71	5.65	5.47	5.53	5.45	5.71	5.62	5.45
U	1.72		U_ppm_m238	1.605	1.63	1.67	1.733	1.742	1.712	1.714	1.581	1.671	1.676	1.687	1.84		U_ppm_m238	0.93314	0.947674	0.97093	1.00756	1.01279	0.995349	0.996512	0.919186	0.971512	0.974419	0.980814	1.06977	0.981638		1.68842	0.0685929	4.06256			U	1.72		U_ppm_m238	1.722	1.908	1.697	1.733	1.849	1.853	1.89	1.84	1.702
[truncated: 121 more columns]
