# Supplementary material for: Melt reactions and timescales of melting in pelitic rocks—a case study from the Garhwal Himalaya
Source: Contrib Mineral Petrol. 2025 Aug 22;180(9):62. doi: 10.1007/s00410-025-02247-z (PMC12370819; doi:10.1007/s00410-025-02247-z)
Supplement: Supplementary file 4 — Supplementary Material 4 Zircon & Monazite datasets [file 410_2025_2247_MOESM4_ESM.xlsx]

## Sheet: Online Resource 
Online Resource 6
Melt reactions and timescales of melting in pelitic rocks – a case study from the Garhwal Himalaya
Contributions to Mineralogy and Petrology
Oldman, C. J.1, Warren, C. J.1, Harris, N.B.W.1, Kunz, B.E.1, Spencer, C. J.2, Argles, T.W.1, Roberts, N.M.W.3, Hammond, S.J.1, Degli Alessandrini, G.1
Affiliations:
1	School of Environment, Earth and Ecosystems, Faculty of Science, Technology, Engineering and Mathematics, The Open University, Walton Hall, Milton Keynes, MK6 6AA, United Kingdom
2	Department of Geological Sciences and Geological Engineering, Queen’s University, Kingston, Ontario KL7 3N6, Canada
3	Geochronology and Tracers Facility, British Geological Survey, Keyworth, Nottingham NG12 5GG, United Kingdom
*	barbara.kunz@open.ac.uk

## Sheet: Zircon_dataset
Mount	Sample	RockType	GrainID	Group	Target	33 µm U-Th-Pb spot																										23 µm trace element spot
						SpotName	Wetherill plot					Tera-Wasserburg plot					235U date		238U date		206/238 Stacey-Kramers corr		Common lead ratios						Concentrations* (ppm)			SpotName	Trace element (ppm)
							207Pb/235U	2SE	206Pb/238U	2SE	Rho	238U/206Pb	2SE	207PB/206Pb	2SE	Rho	207Pb/235U	2SE	206Pb/238U	2SE	Age	2SE	206:204	2SE	207:204	2SE	208:204	2SE	U	Th	Pb		Ti	Y	Zr	Nb	La corr.	Ce	Pr	Nd	Sm	Eu	Gd	Dy	Yb	Lu	Hf	Th	U
T1622	BAD07c	Migmatite	Zrn_07c_003	1	Rim	BAD07c-rim - 1	0.0345	0.0035	0.00454	0.00012	0.05794	220.264	5.82196	0.0546	0.0056	0.17469	34.2	3.4	29.2	0.74	28.907	0.755	1570	890	69	55	27	29	588.1	3.611	0.53	BAD07c-rim - 1	3.39	191	281700	0.457	0.0042	0.212	0.0059	0.037	0.126	0.144	2.31	16.64	41.7	7.99	7710	2.88	377
T1622	BAD07c	Migmatite	Zrn_07c_007	1	Rim	BAD07c-rim - 4	0.0206	0.0047	0.00301	0.00013	0.065035	332.226	14.3486	0.0426	0.0098	0.1238	20.4	4.7	19.38	0.84	19.375	0.836	250	390	-15	22	-3	21	260.4	1.181	0.31	BAD07c-rim - 4	3.7	231.5	307200	0.46	0.0018	0.162	0	0.027	0.182	0.071	2	18.81	73.8	16	8381	2.34	417
T1622	BAD07c	Migmatite	Zrn_07c_008	1	Rim	BAD07c-rim - 6	0.0233	0.0017	0.003079	6e-05	0.09033	324.781	6.32895	0.0515	0.0037	0.18376	23.3	1.7	19.81	0.38	19.691	0.381	7400	3700	350	190	44	38	2284	8.43	0.62	BAD07c-rim - 6	3.93	311.8	378500	0.756	0.0024	0.359	0.007	0.173	0.59	0.156	4.17	28.94	71.8	15.18	10850	21.1	686
T1622	BAD07c	Migmatite	Zrn_07c_010	1	Rim	BAD07c-rim - 8	0.0252	0.002	0.003509	6.2e-05	-0.084371	284.981	5.03529	0.0501	0.0042	0.27854	25.2	2	22.58	0.4	22.478	0.395	1400	1500	20	74	11	23	1028	4.52	0.385	BAD07c-rim - 8	2.6	434	322900	0.96	0.0037	3.17	0.0118	0.073	0.41	0.153	3.44	33	120.1	25.58	8860	25.1	819
T1622	BAD07c	Migmatite	Zrn_07c_013	1	Rim	BAD07c-rim - 10	0.0315	0.0033	0.00494	0.00011	0.020899	202.429	4.50753	0.0467	0.005	0.17174	31.4	3.3	31.76	0.69	31.766	0.706	500	6300	0	280	-9	32	2168	8.74	0.17	BAD07c-rim - 10	3.56	496	366500	1.16	0.0017	1.58	0.03	0.55	1.82	0.14	8.85	44.3	116.3	22.14	9750	68.6	700
T1622	BAD07c	Migmatite	Zrn_07c_014	1	Rim	BAD07c-rim - 12	0.0361	0.0033	0.00524	0.00011	0.10177	190.84	4.00618	0.0498	0.0045	0.1877	35.8	3.2	33.71	0.71	33.56	0.7	-400	1200	-39	59	-5.2	9.1	838	3.01	0.005	BAD07c-rim - 12	1.19	214.3	357200	0.558	0.0018	0.158	-0.000448252	0	0.098	0.062	1.74	19.3	30	5.41	9720	1.91	390
T1622	BAD07c	Migmatite	Zrn_07c_015	1	Rim	BAD07c-rim - 11	0.0307	0.002	0.004981	9.8e-05	0.10522	200.763	3.94996	0.0458	0.0031	0.18169	30.6	2	32.03	0.63	32.03	0.629	3600	2400	180	110	2	12	1476	7.53	0.081	BAD07c-rim - 11	0.73	376	374100	0.659	D.L	0.283	0	0	0.26	0.152	3.26	34.3	73.9	13.9	10020	4.15	664
T1622	BAD07c	Migmatite	Zrn_07c_024	1	Rim	BAD07c-rim - 19	0.0292	0.0031	0.00436	0.00012	0.044189	229.358	6.3126	0.0498	0.0056	0.21049	29	3.1	28.02	0.75	27.932	0.764	1200	810	29	44	22	28	532.7	2.622	0.57	BAD07c-rim - 19	2.09	189	172100	0.312	0.0056	0.211	0	0.027	0.165	0.083	1.5	16.5	42	8.35	4760	2.75	440
T1622	BAD07c	Migmatite	Zrn_07c_025	1	Rim	BAD07c-rim - 20	0.0346	0.0037	0.00444	0.0001	0.081564	225.225	5.07264	0.0571	0.0059	0.15175	34.3	3.6	28.58	0.66	28.181	0.625	1300	1000	29	56	-3	22	652	2.776	0.378	BAD07c-rim - 20	17.9	267	218200	0.536	0.0016	0.304	0	0.044	0.29	0.125	2.77	25.4	48.3	8.63	5790	6.33	910
T1622	BAD07c	Migmatite	Zrn_07c_027	1	Rim	BAD07c-rim - 21	0.0293	0.0049	0.0037	0.00014	0.036057	270.27	10.2264	0.0557	0.0098	0.23793	28.8	4.8	23.83	0.91	23.532	0.878	450	410	1	29	-6	16	247.1	1.158	0.237	BAD07c-rim - 21	1.08	212.9	218400	0.609	0.0039	0.393	0.019	0.148	0.3	0.113	2.28	17.95	50.7	10.33	5860	10.8	521.9
T1622	BAD07c	Migmatite	Zrn_07c_028	1	Rim	BAD07c-rim - 23	0.033	0.0033	0.004545	9.5e-05	0.061676	220.022	4.59892	0.051	0.005	0.23983	32.7	3.2	29.23	0.61	29.071	0.603	1600	1000	33	53	16	18	653.2	3.95	0.238	BAD07c-rim - 23	2.4	343	396600	0.61	0.0022	1.85	0.0067	0.057	0.306	0.193	3.46	30.9	70.7	13.8	10830	26.7	695
T1622	BAD07c	Migmatite	Zrn_07c_029	1	Rim	BAD07c-rim - 22	0.026	0.003	0.003426	9.1e-05	-0.044213	291.886	7.75295	0.0527	0.0064	0.36242	25.9	3	22.05	0.59	21.875	0.575	1360	780	95	52	5	17	486	2.176	0.27	BAD07c-rim - 22	2.2	336.2	390900	0.773	0.0023	1.52	0.0018	0.18	0.58	0.135	4.57	29.8	89.6	17.98	10630	20.8	673
T1622	BAD07c	Migmatite	Zrn_07c_030	1	Rim	BAD07c-rim - 24	0.0366	0.0043	0.00436	0.00014	-0.069679	229.358	7.3647	0.0646	0.0081	0.24929	36.1	4.2	28.02	0.88	27.408	0.858	1020	640	38	45	5	19	409.6	2.244	0.339	BAD07c-rim - 24	61	377	383200	1.25	0.0038	0.408	0.0017	0.026	0.178	0.105	2.41	30.6	87.6	17.02	10190	6.9	704
T1622	BAD07c	Migmatite	Zrn_07c_032	1	Rim	BAD07c-rim - 25	0.022	0.0031	0.003274	9e-05	0.022793	305.437	8.39625	0.047	0.0066	0.28403	21.9	3	21.07	0.58	21.057	0.578	1040	560	21	31	11	18	399	1.61	0.278	BAD07c-rim - 25	11.7	148	217200	0.415	0.0055	0.48	0	0.035	0.125	0.088	1.11	11.4	38.2	7.69	5780	3.76	275
T1623	BAD09b	Migmatite	Zrn_09b_001	1	Rim	BAD09b-rim - 1	0.0271	0.0062	0.00307	0.00017	0.081155	325.733	18.0373	0.065	0.015	0.1123	27.5	6.2	19.8	1.1	19.297	1.042	300	380	-6	24	15	33	281	2.21	0.54	BAD09b-rim - 1	4.3	657	330500	2.71	0.0051	8.9	0.089	1.28	2.24	0.94	13.8	58.1	215	41.9	8950	55.5	144.1
T1623	BAD09b	Migmatite	Zrn_09b_003	1	Rim	BAD09b-rim - 3	0.0635	0.0065	0.00331	0.00011	0.23948	302.115	10.0401	0.139	0.014	-0.0072857	62.6	6.3	21.32	0.73	18.811	0.551	1210	650	127	92	260	160	486.2	3.46	3.89	BAD09b-rim - 3
T1623	BAD09b	Migmatite	Zrn_09b_005	1	Rim	BAD09b-rim - 5	0.05	0.01	0.00294	0.00019	-0.073697	340.136	21.9816	0.119	0.028	0.6146	49.1	9.9	18.9	1.3	17.189	1.007	460	570	11	54	7	91	276	2.28	1.85	BAD09b-rim - 5	16.3	1107	182500	3.55	0.234	3.32	0.55	2.87	2.76	1.12	13.31	87.4	451	92.5	5970	163.1	1870
T1623	BAD09b	Migmatite	Zrn_09b_008	1	Rim	BAD09b-rim - 6	0.0434	0.0098	0.00293	0.0002	0.092491	341.297	23.2967	0.107	0.026	-0.0088604	42.1	9.3	18.9	1.3	17.416	1.096	60	350	-27	45	-8	64	251	2.81	1.14	BAD09b-rim - 6	9.4	210	147100	2.06	0.251	4.52	0.336	1.11	1.04	0.7	3.34	16.9	83.4	17.6	4130	16.7	165.3
T1623	BAD09b	Migmatite	Zrn_09b_009	1	Rim	BAD09b-rim - 7	0.0523	0.0087	0.0029	0.0002	0.11442	344.828	23.7812	0.138	0.025	0.33452	50.7	8.3	18.7	1.3	16.506	1.005	430	250	27	35	95	70	183.3	1.319	1.27	BAD09b-rim - 7
T1623	BAD09b	Migmatite	Zrn_09b_010	1	Rim	BAD09b-rim - 9	0.0841	0.0092	0.003865	9.2e-05	0.19089	258.732	6.1587	0.149	0.016	0.15388	80.4	8.4	24.87	0.59	21.648	0.448	2500	1300	280	160	500	330	697	5.22	7.72	BAD09b-rim - 9	12.9	342.4	334000	0.673	0.027	0.75	0.049	0.092	0.36	0.198	3.08	28.2	90	17.73	9070	11.5	598
T1623	BAD11a	Migmatite	Zrn_11a_005	1	Rim	BAD11a-rim - 2	0.0278	0.0034	0.003411	8.8e-05	0.022673	293.169	7.56344	0.0609	0.0076	0.23136	27.6	3.3	21.95	0.57	21.552	0.545	1350	820	73	55	15	47	520.1	3.102	0.49	BAD11a-rim - 2	3.2	304	358000	1.24	0.0056	0.516	0	0.172	0.178	0.073	2.35	24.7	77	15.4	10260	10.3	502
T1623	BAD11a	Migmatite	Zrn_11a_006	1	Rim	BAD11a-rim - 3	0.0208	0.0025	0.003432	9.2e-05	0.10312	291.375	7.81076	0.0449	0.0055	0.15147	20.8	2.5	22.08	0.59	22.086	0.591	2500	1000	91	52	2	29	632.9	3.657	0.271	BAD11a-rim - 3	0.87	163.5	382400	1.096	0.0017	0.393	0.0082	0.034	0.18	0.113	2.01	15.67	27.4	5.42	10390	3.44	411
T1620	BAD02a	Migmatite	Zrn_02a_001	2	Rim	BAD02a-rim - 2	0.0332	0.001	0.004964	4.5e-05	-0.073894	201.45	1.8262	0.0486	0.0016	0.35182	33.2	1	31.92	0.29	31.844	0.287	16000	11000	750	570	94	84	6713	94.44	2.78	BAD02a-rim - 2	1.18	579	255000	8.87	D.L	0.613	0.0133	0.055	0.194	0.025	2.26	34.8	267	49.3	9860	39.2	2240
T1620	BAD02a	Migmatite	Zrn_02a_003	2	Rim	BAD02a-rim - 3	0.0258	0.002	0.002768	5e-05	0.15676	361.272	6.52586	0.064	0.0049	0.048531	25.8	2	17.82	0.32	17.423	0.307	5200	3500	320	230	280	200	2118	21.19	4.31	BAD02a-rim - 3	13.6	532	207000	2.03	D.L	0.308	0.0168	0.156	0.54	0.0077	3.93	37.9	201	38.8	6600	19.5	680
T1620	BAD02a	Migmatite	Zrn_02a_004	2	Rim	BAD02a-rim - 4	0.0396	0.0014	0.005222	5.4e-05	0.021219	191.498	1.98025	0.0552	0.002	0.23482	39.4	1.4	33.58	0.35	33.216	0.339	19000	15000	1150	880	430	360	6530	56.09	9.19	BAD02a-rim - 4	2.92	738	389000	7.61	D.L	0.793	0.041	0.197	0.368	0.036	4.18	49.6	249	44.2	14090	33.4	1980
T1620	BAD02a	Migmatite	Zrn_02a_006	2	Rim	BAD02a-rim - 5	0.0362	0.001	0.005532	4.7e-05	0.19637	180.766	1.5358	0.0475	0.0013	0.11776	36	1	35.56	0.3	35.53	0.301	32000	26000	1600	1300	40	48	11170	47.2	1.04	BAD02a-rim - 5	2.47	1247	370000	25	D.L	0.372	-0.000678805	0.014	0.144	0.032	2.56	60.4	588	104.4	14580	24.1	4170
T1620	BAD02a	Migmatite	Zrn_02a_007	2	Rim	BAD02a-rim - 6	0.0254	0.0016	0.003837	4.8e-05	-0.017542	260.62	3.2603	0.0482	0.0031	0.25605	25.5	1.5	24.69	0.31	24.636	0.307	400	3600	-10	180	-5	34	2430	37.02	0.8	BAD02a-rim - 6	0.92	535	293000	6.28	D.L	0.282	0	0.022	0.205	0.014	2.1	31	241.5	44.34	10240	14.69	1268
T1620	BAD02a	Migmatite	Zrn_02a_018	2	Rim	BAD02a-rim - 11	0.0371	0.0031	0.004882	8.9e-05	0.081717	204.834	3.73417	0.0555	0.0048	0.11954	37.2	3.1	31.39	0.57	31.045	0.558	2600	1600	130	100	16	27	824	5.47	0.47	BAD02a-rim - 11	2.96	581	340000	6.99	D.L	0.277	0.0104	0.08	0.288	0.0121	2.7	38.7	359	72.1	12620	27	1926
T1620	BAD02a	Migmatite	Zrn_02a_020	2	Rim	BAD02a-rim - 12	0.0298	0.0016	0.004246	8.2e-05	0.24969	235.516	4.54835	0.0511	0.0028	0.10468	29.7	1.6	27.31	0.52	27.158	0.52	7800	5600	430	320	28	38	3199	24.08	0.63	BAD02a-rim - 12	3.81	2180	434000	6.5	D.L	0.403	0.0192	0.386	1.95	0.03	16.3	154	811	154	13320	52.7	1290
T1620	BAD02a	Migmatite	Zrn_02a_028	2	Rim	BAD02a-rim - 17	0.0256	0.00089	0.004082	3.3e-05	0.1062	244.978	1.98047	0.0455	0.0016	0.13057	25.65	0.88	26.26	0.21	26.261	0.212	14000	11000	670	530	8	76	7420	140.3	2.14	BAD02a-rim - 17	0.46	1670	421000	12.04	D.L	0.651	0.0058	0.034	0.51	0.019	6.49	104.7	885	175	19420	100.9	3940
T1620	BAD02a	Migmatite	Zrn_02a_030	2	Rim	BAD02a-rim - 20	0.0277	0.0016	0.00379	6.7e-05	0.14584	263.852	4.66441	0.0506	0.0029	0.16925	27.7	1.5	24.39	0.43	24.261	0.426	14200	8200	810	470	150	100	3400	51.57	1.56	BAD02a-rim - 20	2.63	2370	395000	3.12	D.L	0.575	0.0112	0.374	2.34	0.025	18.9	173.2	951	183	12280	75.9	1390
T1620	BAD02a	Migmatite	Zrn_02a_035	2	Rim	BAD02a-rim - 24	0.0304	0.0012	0.004555	5.1e-05	-0.15116	219.539	2.45806	0.0484	0.002	0.39839	30.4	1.2	29.3	0.33	29.231	0.326	3500	7800	150	400	0	66	4617	69.1	1.11	BAD02a-rim - 24	2.37	1150	380000	5.9	D.L	0.52	0	0.177	0.74	0.03	7.59	80.6	511	102.1	12490	39.9	1450
T1620	BAD02a	Migmatite	Zrn_02a_038	2	Rim	BAD02a-rim - 25	0.0251	0.0012	0.003765	4.8e-05	-0.065807	265.604	3.38619	0.0487	0.0024	0.30972	25.2	1.2	24.23	0.31	24.159	0.307	14200	8900	750	460	120	120	5383	64.81	1.72	BAD02a-rim - 25	1.13	909	406000	18.39	D.L	0.49	0.0132	0.03	0.195	0.0103	2.68	50.3	528	102.3	16610	36.4	2965
T1620	BAD04a	Migmatite	Zrn_04a_001	2	Rim	BAD04a-rim - 2	0.1178	0.0038	0.003814	4.8e-05	0.11423	262.192	3.29974	0.2232	0.0068	0.3066	112.9	3.4	24.54	0.31	19.06	0.186	15000	6200	3600	1500	6900	2800	4050	23	66.1	BAD04a-rim - 2	140	2540	258000	5.01	D.L	2.14	0.4	4.5	10.1	1.89	48	246	607	109	8010	34.3	3580
T1620	BAD04a	Migmatite	Zrn_04a_005	2	Rim	BAD04a-rim - 5	0.01894	0.00067	0.002887	2.3e-05	0.21479	346.38	2.75953	0.0474	0.0016	0.018144	19.04	0.66	18.59	0.15	18.561	0.147	18500	9600	1050	520	105	63	8149	21.29	1.04	BAD04a-rim - 5	0.29	1537	380700	1.357	D.L	0.319	0.0118	0.168	0.8	0.174	9.78	111.9	632	127	13900	16.46	4335
T1620	BAD04a	Migmatite	Zrn_04a_010	2	Rim	BAD04a-rim - 10	0.0303	0.002	0.00321	3.4e-05	0.60499	311.526	3.29966	0.0681	0.0044	-0.53145	30.2	2	20.66	0.22	20.095	0.207	37000	21000	2700	1600	2100	1500	12870	84.2	24	BAD04a-rim - 10	4.28	6400	364000	3.2	254	10.5	3.08	29	32	3.04	123	630	1400	250	10710	79	4850
T1620	BAD04a	Migmatite	Zrn_04a_013	2	Rim	BAD04a-rim - 13	0.01749	0.00062	0.002296	2.3e-05	0.1606	435.54	4.36299	0.0523	0.0019	-0.0097119	17.6	0.62	14.79	0.15	14.673	0.146	16200	8400	990	500	240	140	7450	32.4	3.36	BAD04a-rim - 13	4.82	2240	253000	3.84	0.22	0.473	0.02	0.458	2.24	0.269	23.9	195	570	105.4	7760	30.1	3910
T1620	BAD04a	Migmatite	Zrn_04a_014	2	Rim	BAD04a-rim - 14	0.0357	0.0019	0.002429	4.1e-05	0.29471	411.692	6.9491	0.0996	0.0051	0.0048327	35.6	1.8	15.64	0.26	14.587	0.229	13000	8800	1390	970	1800	1300	5428	21.06	23.1	BAD04a-rim - 14	1.87	1601	406800	1.66	0.21	0.266	0.0088	0.226	1.11	0.082	12.57	127.1	535	106.6	13470	22.51	1740
T1620	BAD04a	Migmatite	Zrn_04a_025	2	Rim	BAD04a-rim - 24	0.02025	0.00053	0.003113	2.2e-05	0.09867	321.233	2.2702	0.047	0.0012	0.18573	20.35	0.52	20.03	0.14	20.023	0.141	20000	22000	1000	1100	110	120	18130	151	2.48	BAD04a-rim - 24	4.45	5670	371000	9.98	0.175	0.947	0.082	1.4	5.7	0.659	66.1	520	1321	235	10860	109.7	9580
T1620	BAD04b	Migmatite	Zrn_04b_013	2	Rim	BAD04b-rim - 12	0.0205	0.0011	0.003083	4e-05	0.010954	324.359	4.20836	0.0485	0.0026	0.25257	20.6	1.1	19.84	0.26	19.792	0.256	16800	9400	940	540	9	56	5820	24.95	0.67	BAD04b-rim - 12	1.57	1201	358000	1.53	D.L	0.261	0.0153	0.217	1.31	0.079	11.4	91.9	333	64.6	10600	23.81	1740
T1620	BAD04b	Migmatite	Zrn_04b_015	2	Rim	BAD04b-rim - 10	0.02017	0.00083	0.003149	3.1e-05	0.25059	317.561	3.1262	0.0465	0.0019	-0.012984	20.37	0.85	20.26	0.2	20.267	0.199	10100	8100	500	430	46	40	5919	25.53	0.47	BAD04b-rim - 10	0.63	1482	374000	2.596	D.L	0.247	0.0032	0.176	0.85	0.102	10.08	109	369.8	65.13	11660	24.19	3754
T1620	BAD04b	Migmatite	Zrn_04b_027	2	Rim	BAD04b-rim - 21	0.0215	0.00069	0.00329	2.7e-05	-0.038875	303.951	2.49443	0.0476	0.0016	0.26883	21.59	0.69	21.18	0.17	21.144	0.173	18000	13000	870	670	18	37	8910	29.9	0.58	BAD04b-rim - 21	7	1290	357000	2.92	D.L	0.533	0.102	1.15	1.69	0.138	11.3	95.1	428	81.8	10810	21.6	3750
T1620	BAD04b	Migmatite	Zrn_04b_029	2	Rim	BAD04b-rim - 23	0.02063	0.00088	0.003206	3.7e-05	0.021311	311.915	3.59977	0.0469	0.0021	0.237	20.72	0.88	20.63	0.24	20.623	0.237	60000	13000	350	700	11	47	8495	56.6	0.61	BAD04b-rim - 23	1.94	1773	367000	3.59	D.L	0.408	0.0239	0.352	1.62	0.158	15.23	138.2	487	90.9	11820	47.26	4138
T1620	BAD04b	Migmatite	Zrn_04b_029	2	Rim	BAD04b-rim - 24	0.0342	0.0017	0.003079	2.8e-05	0.42958	324.781	2.95351	0.0803	0.0038	-0.25865	34.1	1.7	19.82	0.18	18.97	0.165	29000	12000	2300	1100	2000	1300	9830	42.68	29.4	BAD04b-rim - 24	1.42	1518	343000	2.32	D.L	0.364	0.0061	0.21	0.83	0.092	8.99	107.6	436	85.3	10810	23.1	3940
T1622	BAD07a	Migmatite	Zrn_07a_002	2	Rim	BAD07a-rim - 2	0.01827	0.00092	0.002919	2.8e-05	0.037177	342.583	3.28617	0.045	0.0023	0.163	18.37	0.92	18.79	0.18	18.79	0.18	7200	4200	320	200	13	16	4640	20.56	0.17	BAD07a-rim - 2	1.28	999	333000	2.08	D.L	0.182	0.0051	0.037	0.8	0.059	7.24	71.9	447	95.2	10110	14.23	2340
T1622	BAD07a	Migmatite	Zrn_07a_019	2	Rim	BAD07a-rim - 16	0.0174	0.0017	0.00217	5e-05	0.19275	460.829	10.6182	0.0545	0.0051	0.049858	17.5	1.7	13.97	0.32	13.829	0.315	3800	4100	210	250	51	60	2731	14.72	0.84	BAD07a-rim - 16	0.76	561	327100	1.17	0.0019	0.126	-0.000389918	0.061	0.29	0.047	4.38	42.1	263.8	56.9	10120	8.17	1240
T1621	BADf02	Migmatite	Zrn_f02_001	2	Rim	BADF02-rim - 1	0.0234	0.0011	0.003272	3.9e-05	0.070418	305.623	3.64282	0.0519	0.0024	0.19508	23.5	1.1	21.06	0.25	20.914	0.247	5800	5200	320	310	11	82	4204	35.7	1.93	BADF02-rim - 1	0.7	1332	373000	4.46	0.038	0.443	0.0068	0.3	0.86	0.134	9.56	102.4	474	90.9	14540	65.2	5420
T1621	BADf02	Migmatite	Zrn_f02_003	2	Rim	BADF02-rim - 2	0.02234	0.00089	0.003484	3.3e-05	0.063537	287.026	2.71868	0.0463	0.0018	0.16894	22.42	0.89	22.42	0.21	22.431	0.212	17800	8800	990	470	-14	27	5956	27.1	0.41	BADF02-rim - 2	1.38	2291	390000	7.41	0.024	0.751	0.0219	0.317	1.61	0.184	19.49	181	762	147.2	14050	107	8938
T1621	BADf02	Migmatite	Zrn_f02_003	2	Rim	BADF02-rim - 3	0.025	0.0015	0.002876	4.8e-05	0.35745	347.705	5.80315	0.0626	0.0036	-0.10557	25.1	1.5	18.51	0.31	18.135	0.296	7700	5700	580	410	290	280	4115	13.14	4.97	BADF02-rim - 3	0.34	535	303900	1.365	0.025	0.207	0.0092	0.044	0.243	0.048	3.49	40.9	171.9	30.24	11310	12.54	1803
T1621	BADf02	Migmatite	Zrn_f02_004	2	Rim	BADF02-rim - 4	0.02222	0.00067	0.003459	3.4e-05	0.19613	289.101	2.8417	0.0466	0.0014	0.13999	22.3	0.67	22.26	0.22	22.257	0.218	26000	13000	1340	670	35	39	8880	65.2	0.67	BADF02-rim - 4	0.21	1385	394000	10.16	0.029	0.361	0.03	0.398	0.8	0.072	8.65	94	763	165.4	13300	44.6	4700
T1621	BADf02	Migmatite	Zrn_f02_006	2	Rim	BADF02-rim - 6	0.02507	0.0005	0.003605	2.2e-05	0.2234	277.392	1.69283	0.05021	0.00097	0.086961	25.13	0.5	23.2	0.14	23.089	0.14	74000	40000	4000	2100	780	560	27710	291.4	13.06	BADF02-rim - 6	2.66	3160	378000	9.3	0.053	0.83	0.0267	0.398	2.24	0.225	27.3	253	1000	191	12270	125	8500
T1621	BADf02	Migmatite	Zrn_f02_007	2	Rim	BADF02-rim - 7	0.0228	0.00067	0.003514	2.3e-05	0.0597	284.576	1.86262	0.0469	0.0014	0.17467	22.89	0.67	22.61	0.15	22.602	0.148	20000	20000	1000	1000	38	64	14980	105.9	1.35	BADF02-rim - 7	0.9	2590	303000	8.1	D.L	0.598	0.0167	0.314	1.51	0.151	19.3	191	940	185	10070	61.6	6050
T1621	BADf02	Migmatite	Zrn_f02_008	2	Rim	BADF02-rim - 8	0.02097	0.00087	0.002809	3.2e-05	0.23289	355.999	4.05552	0.0541	0.0022	0.022746	21.06	0.87	18.08	0.21	17.907	0.202	16300	8700	910	530	250	210	7182	148.2	4.37	BADF02-rim - 8	0.17	481	190000	1.04	0.139	0.288	0.023	0.105	0.305	0.05	3.56	37.6	153	27.6	6260	74	1570
T1621	BADf02	Migmatite	Zrn_f02_009	2	Rim	BADF02-rim - 9	0.02231	0.00046	0.003412	2.7e-05	0.26279	293.083	2.31924	0.04739	0.00098	0.10602	22.4	0.46	21.96	0.18	21.933	0.173	99000	30000	5200	1600	480	160	21420	216.2	3.39	BADF02-rim - 9	1.56	2680	333000	8.25	0.014	0.965	0.0199	0.345	1.93	0.225	23.1	214	866	164.2	11290	145	10950
T1621	BADf02	Migmatite	Zrn_f02_011	2	Rim	BADF02-rim - 10	0.0236	0.00035	0.003637	1.9e-05	0.23856	274.952	1.43637	0.04686	0.00069	0.15182	23.68	0.35	23.4	0.12	23.393	0.122	95000	64000	4500	3300	360	280	48490	596.7	7.17	BADF02-rim - 10	3.13	5910	369000	16.02	0.044	2.09	0.055	1.07	5.4	0.541	60.3	500	1670	307	12050	523	25700
T1621	BADf02	Migmatite	Zrn_f02_013	2	Rim	BADF02-rim - 11	0.02279	0.00075	0.003473	3.3e-05	0.26414	287.935	2.73593	0.0474	0.0015	0.02485	22.87	0.74	22.35	0.21	22.324	0.212	37000	18000	1950	930	106	66	12660	97	1.42	BADF02-rim - 11	0.88	790	223000	3.3	0.086	0.458	0.068	0.41	0.74	0.102	6.8	63.2	266	51.1	8000	62.4	3660
T1621	BADf02	Migmatite	Zrn_f02_014	2	Rim	BADF02-rim - 12	0.02382	0.00046	0.00365	2.4e-05	0.01167	273.973	1.80146	0.04716	0.00095	0.30577	23.89	0.46	23.48	0.15	23.468	0.154	66000	32000	3500	1700	180	110	21810	195.6	2.38	BADF02-rim - 12	1.42	2560	397000	7.36	D.L	0.663	0.0128	0.24	1.94	0.168	23.8	207	900	179	14090	108.6	8110
T1621	BADf02	Migmatite	Zrn_f02_015	2	Rim	BADF02-rim - 13	0.02397	0.00049	0.003656	2.1e-05	0.12057	273.523	1.57111	0.04741	0.00099	0.1608	24.04	0.49	23.52	0.14	23.499	0.135	56000	33000	3000	1700	90	100	22510	203.9	2.53	BADF02-rim - 13	2.14	2752	329700	8.62	0.059	0.967	0.045	0.52	2.04	0.261	24.01	216.9	896	174.1	11050	154	9370
T1621	BADf02	Migmatite	Zrn_f02_016	2	Rim	BADF02-rim - 14	0.02147	0.00086	0.003137	2.9e-05	-0.070537	318.776	2.94692	0.0494	0.002	0.29	21.55	0.85	20.19	0.19	20.116	0.185	4100	7100	180	400	-50	76	6180	41.3	1.62	BADF02-rim - 14	1.15	1023	394000	3.41	0.33	0.47	0.055	0.33	0.62	0.114	6.98	77.7	376	74.3	15840	61	3480
T1621	BADf02	Migmatite	Zrn_f02_018	2	Rim	BADF02-rim - 15	0.02336	0.00042	0.003623	2.1e-05	0.21203	276.014	1.59986	0.0466	0.00082	0.094198	23.44	0.41	23.31	0.13	23.311	0.135	51000	37000	2500	1900	110	120	25810	230.8	2.82	BADF02-rim - 15	1.61	3480	379000	11.6	D.L	1.063	0.0074	0.418	2.2	0.273	30.1	276	1127	217	12990	160	13060
T1621	BADf02	Migmatite	Zrn_f02_020	2	Rim	BADF02-rim - 16	0.02074	0.00072	0.003136	2.8e-05	0.13608	318.878	2.84712	0.0478	0.0017	0.096168	20.83	0.72	20.18	0.18	20.15	0.179	11000	10000	620	550	-5	34	8530	33.8	0.7	BADF02-rim - 16	2.25	1479	386200	2.82	0.0126	0.344	0.0159	0.221	0.88	0.088	10.34	110.9	442	78.1	12920	33.2	4640
T1621	BADf02	Migmatite	Zrn_f02_021	2	Rim	BADF02-rim - 17	0.02363	0.00068	0.003493	2.7e-05	0.089629	286.287	2.21292	0.0494	0.0015	0.17749	23.7	0.68	22.48	0.17	22.396	0.172	19000	14000	1090	800	128	99	11839	84.2	2.39	BADF02-rim - 17	1.02	2280	449000	6.52	0.036	0.654	0.022	0.27	1.21	0.148	16.5	167	825	165	15580	58.1	5570
T1621	BADf02	Migmatite	Zrn_f02_024	2	Rim	BADF02-rim - 18	0.02013	0.00034	0.002895	1.9e-05	0.22129	345.423	2.26703	0.04747	0.00079	0.17535	20.23	0.34	18.64	0.12	18.611	0.122	92000	46000	5000	2400	620	330	32320	431	7.62	BADF02-rim - 18	3.14	7640	467000	24.9	0.0101	2.57	0.074	1.31	7.11	0.792	81.5	643	2036	370	15240	606	33600
T1621	BADf02	Migmatite	Zrn_f02_026	2	Rim	BADF02-rim - 19	0.02417	0.0004	0.003685	2e-05	0.11124	271.37	1.47284	0.04741	0.0008	0.20628	24.25	0.4	23.71	0.13	23.685	0.128	40000	39000	2100	2100	110	170	26740	235.4	3.62	BADF02-rim - 19	6.6	4070	364000	12.07	0.281	2.54	0.64	4.39	5.94	0.528	43	330	1216	229.5	12190	228.2	16870
T1621	BADf02	Migmatite	Zrn_f02_027	2	Rim	BADF02-rim - 20	0.02258	0.00052	0.003401	2.3e-05	0.1519	294.031	1.98845	0.0479	0.0011	0.15411	22.67	0.52	21.89	0.15	21.848	0.147	28000	18000	1480	950	120	110	13580	121.9	2.78	BADF02-rim - 20	6.5	1860	370000	9.12	0.307	2.25	0.72	3.98	3.82	0.375	20.5	144	752	157	12820	152	7800
T1621	BADf02	Migmatite	Zrn_f02_030	2	Rim	BADF02-rim - 23	0.02307	0.00046	0.003527	2.2e-05	0.010618	283.527	1.76853	0.04732	0.00098	0.29649	23.16	0.45	22.7	0.14	22.673	0.141	43000	32000	2100	1600	150	120	24210	206.1	2.93	BADF02-rim - 23	8.6	4150	377000	11.4	0.74	4.16	1.35	8.12	9.26	0.986	48.9	342	1205	221.5	12290	703	32600
T1621	BADf02	Migmatite	Zrn_f02_031	2	Rim	BADF02-rim - 21	0.02345	0.00045	0.003597	2.1e-05	0.057348	278.01	1.62307	0.04704	0.00091	0.34429	23.53	0.44	23.15	0.14	23.131	0.135	30000	36000	1500	1900	100	130	25880	238.5	2.63	BADF02-rim - 21	1.62	4040	396000	12.75	0.0114	1.13	0.0172	0.48	2.68	0.276	34.5	309	1313	256	13250	133	11600
T1621	BADf02	Migmatite	Zrn_f02_035	2	Rim	BADF02-rim - 25	0.02397	0.00052	0.003695	2.3e-05	0.098298	270.636	1.68461	0.0469	0.001	0.18368	24.04	0.51	23.77	0.15	23.764	0.148	67000	35000	3400	1800	240	120	24100	229.7	2.76	BADF02-rim - 25	1.81	3490	369000	10.56	0.0021	1.03	0.024	0.362	2.51	0.264	31.8	276	1080	207.9	12700	189.3	14590
T1621	BADf13	Migmatite	Zrn_f13L_006	2	Rim	BADF13L-rim - 6	0.01711	0.00038	0.002632	1.6e-05	0.043816	379.939	2.30966	0.0468	0.0011	0.22508	17.22	0.38	16.94	0.1	16.936	0.103	21000	19000	1000	940	5	51	22520	100.5	1.17	BADF13L-rim - 6	1.39	1710	229000	2.73	0.0184	0.298	0.041	0.38	1.1	0.146	13.6	127	930	210	7500	50.9	5430
T1621	BADf13	Migmatite	Zrn_f13L_007	2	Rim	BADF13L-rim - 7	0.01759	0.00063	0.002543	2e-05	0.093443	393.236	3.0927	0.0497	0.0018	0.14488	17.7	0.63	16.37	0.13	16.304	0.128	17400	9900	950	530	170	140	11210	40.8	2.6	BADF13L-rim - 7	0.67	2237	398800	3.32	0.0086	0.214	0.0179	0.167	1.25	0.105	15.7	163.2	1271	294	12480	27.7	5440
T1621	BADf13	Migmatite	Zrn_f13L_009	2	Rim	BADF13L-rim - 9	0.01624	0.00062	0.001938	1.9e-05	-0.044505	515.996	5.05878	0.0571	0.0023	0.30612	16.36	0.62	12.48	0.12	12.311	0.119	18000	13000	1130	780	850	530	12460	87.9	9.44	BADF13L-rim - 9	1.29	1657	357600	2.26	0.037	0.325	0.031	0.37	1.4	0.116	14.4	125.1	816	178.6	11800	53	3600
T1621	BADf13	Migmatite	Zrn_f13L_011	2	Rim	BADF13L-rim - 11	0.0212	0.0015	0.002575	3.5e-05	0.084353	388.349	5.27854	0.0596	0.0042	0.12631	21.2	1.5	16.58	0.23	16.301	0.218	8700	4900	450	300	220	220	4654	14.5	4.22	BADF13L-rim - 11	11.6	824	397000	1.14	0.0065	0.155	0	0.138	0.56	0.048	6.57	62	381	82.9	12520	16.4	1802
T1621	BADf13	Migmatite	Zrn_f13L_012	2	Rim	BADF13L-rim - 12	0.01694	0.00054	0.002639	2.4e-05	0.16489	378.931	3.44614	0.0465	0.0015	0.10938	17.06	0.54	16.99	0.15	16.987	0.154	3500	9700	210	490	-3	23	11270	37	0.36	BADF13L-rim - 12	1.72	1840	428000	2.5	D.L	0.168	0.006	0.044	1.04	0.096	13.2	133.2	938	211	13170	20.3	3940
T1621	BADf13	Migmatite	Zrn_f13L_013	2	Rim	BADF13L-rim - 13	0.01829	0.00098	0.002605	3.4e-05	0.20949	383.877	5.0103	0.0508	0.0027	0.019582	18.39	0.98	16.77	0.22	16.678	0.216	12600	8400	620	460	140	160	7670	27.7	3.12	BADF13L-rim - 13	2.37	1715	447000	1.61	D.L	0.171	0	0.091	0.97	0.038	11.99	127.6	609	131.5	14650	22.6	2700
T1621	BADf13	Migmatite	Zrn_f13L_015	2	Rim	BADF13L-rim - 16	0.02098	0.00053	0.002662	1.9e-05	0.21895	375.657	2.68125	0.0569	0.0014	0.073999	21.08	0.53	17.13	0.12	16.91	0.119	18000	18000	1000	1000	610	550	21280	114.11	15.06	BADF13L-rim - 16	18.3	4920	424700	8.53	0.055	0.679	0.073	0.78	4.27	0.481	39.9	389	2563	545	14510	165.1	21630
T1621	BADf13	Migmatite	Zrn_f13L_016	2	Rim	BADF13L-rim - 15	0.01494	0.00058	0.001978	2e-05	0.063678	505.561	5.11184	0.0514	0.002	0.19118	15.05	0.58	12.74	0.13	12.656	0.127	5200	5700	190	300	26	81	6710	30.17	2.11	BADF13L-rim - 15	1.45	1988	421000	3.31	0.0116	0.306	0.022	0.23	1.02	0.112	14.4	146.4	1009	224	13130	34.6	5460
T1621	BADf13	Migmatite	Zrn_f13L_020	2	Rim	BADF13L-rim - 19	0.01909	0.0005	0.002456	1.9e-05	0.17578	407.166	3.1499	0.0558	0.0015	0.13886	19.19	0.49	15.81	0.12	15.624	0.119	22000	14000	1290	810	560	430	17630	105.8	11.63
T1621	BADf13	Migmatite	Zrn_f13L_021	2	Rim	BADF13L-rim - 20	0.01704	0.00052	0.002632	1.8e-05	0.042438	379.939	2.59837	0.0469	0.0015	0.18305	17.15	0.52	16.95	0.12	16.934	0.116	11000	12000	490	590	-9	24	14370	47.1	0.51	BADF13L-rim - 20	2.5	2114	421900	3.5	0.53	3.9	0.61	2.45	2.3	0.91	17.5	159.1	1191	271	13130	510	5060
T1621	BADf13	Migmatite	Zrn_f13L_022	2	Rim	BADF13L-rim - 21	0.01696	0.00045	0.002536	1.9e-05	0.043188	394.322	2.9543	0.0484	0.0013	0.23694	17.07	0.45	16.33	0.12	16.286	0.122	21000	12000	1020	630	12	31	14520	47.97	0.61	BADF13L-rim - 21	1.54	3092	417000	4.86	0.0081	0.248	0.019	0.26	1.6	0.215	20.6	227	1880	427	13770	35.3	7820
T1621	BADf13	Migmatite	Zrn_f13L_024	2	Rim	BADF13L-rim - 22	0.01753	0.00068	0.002663	2.9e-05	0.21808	375.516	4.08936	0.0476	0.0018	0.06465	17.64	0.68	17.15	0.19	17.118	0.186	22000	11000	1090	540	6	19	10270	33.8	0.169	BADF13L-rim - 22	1.91	1450	426000	1.87	D.L	0.248	0.0098	0.208	1.28	0.068	14.61	113	707	158	12510	25.2	2650
T1621	BADf13	Migmatite	Zrn_f13L_027	2	Rim	BADF13L-rim - 25	0.01679	0.00066	0.002548	2.5e-05	0.060482	392.465	3.85071	0.0476	0.0019	0.18412	16.9	0.66	16.41	0.16	16.379	0.16	5400	5600	240	280	20	31	6900	41.4	0.65	BADF13L-rim - 25	1.4	1156	394100	1.207	0.0179	0.212	0.021	0.31	1.16	0.081	10.81	91.3	554	118.3	11520	28.7	2560
T1621	BADf13	Migmatite	Zrn_f13L_029	2	Rim	BADF13L-rim - 24	0.0167	0.0012	0.002669	3.6e-05	-0.14983	374.672	5.05365	0.0455	0.0035	0.34471	16.8	1.2	17.18	0.23	17.183	0.231	16000	16000	820	770	-45	25	10640	36.04	0.3	BADF13L-rim - 24	4	2920	423000	2.17	0.0049	0.335	0.032	0.43	2.37	0.099	25.4	224.9	1120	219.9	12280	56.5	2430
T1621	BADf13m	Migmatite	Zrn_f13M_023m	2	Rim	BADF13M-rim - 13	0.028	0.0022	0.00341	0.00019	0.76471	293.255	16.3397	0.0542	0.0032	0.023207	28	2.2	21.9	1.3	21.731	1.197	6900	4500	410	270	48	51	2488	11.37	0.95	BADF13M-rim - 13	2.04	1102	383000	1.131	0.0029	0.152	0.0076	0.156	0.93	0.043	10.22	87.2	356	75.1	13030	24.3	1870
T1620	BAD01d	Leucogranite	Zrn_01d_001	2	Rim	BAD01d-rim - 2	0.0233	0.00094	0.003508	3.6e-05	0.035809	285.063	2.92539	0.0482	0.002	0.19655	23.36	0.93	22.58	0.23	22.526	0.23	8500	7900	490	420	0	70	5510	52.7	0.82	BAD01d-rim - 2	0.99	491	379000	2.48	D.L	0.112	0.0051	0.046	0.32	0.0132	3.35	33.7	274	54.4	14640	43.7	3150
T1620	BAD01d	Leucogranite	Zrn_01d_001	2	Rim	BAD01d-rim - 1	0.02296	0.00091	0.003432	3.4e-05	-0.034306	291.375	2.88659	0.0486	0.002	0.25953	23.03	0.9	22.09	0.22	22.027	0.217	13300	7800	700	430	19	65	5570	49.6	0.73	BAD01d-rim - 1	1.17	534	387000	2.64	D.L	0.105	0.0025	0	0.359	0.0139	3.83	36.9	294	58.4	14890	42.8	3220
T1620	BAD01d	Leucogranite	Zrn_01d_002	2	Rim	BAD01d-rim - 3	0.01726	0.00091	0.002563	3.5e-05	-0.069618	390.168	5.32808	0.0493	0.0027	0.34908	17.36	0.91	16.5	0.22	16.44	0.223	4500	3700	240	200	-19	25	3590	6.28	0.107	BAD01d-rim - 3	1.15	812	396000	0.823	D.L	0.097	0	0.069	0.385	0.028	5.58	56.8	542	117.3	12600	4.68	1800
T1620	BAD01d	Leucogranite	Zrn_01d_003	2	Rim	BAD01d-rim - 4	0.025	0.0013	0.003928	5.2e-05	0.069784	254.583	3.37024	0.0463	0.0024	0.19234	25.1	1.3	25.27	0.34	25.289	0.334	17000	11000	830	580	61	89	5021	47.88	0.6	BAD01d-rim - 4	3.96	1729	381000	4.11	D.L	0.75	0.143	1.15	1.69	0.042	10.96	114.6	1349	275	17130	91.3	7540
T1620	BAD01d	Leucogranite	Zrn_01d_003	2	Rim	BAD01d-rim - 5	0.0182	0.0011	0.002574	3.5e-05	0.029199	388.5	5.28264	0.051	0.003	0.19986	18.3	1.1	16.57	0.23	16.475	0.222	4200	3300	180	190	29	55	3053	8.7	0.62	BAD01d-rim - 5	1.11	912	369000	1.099	D.L	0.137	0	0.12	0.627	0.05	6.84	65.7	462	96	11010	7.72	1509
T1620	BAD01d	Leucogranite	Zrn_01d_004	2	Rim	BAD01d-rim - 6	0.0208	0.0012	0.002559	3.7e-05	0.032751	390.778	5.65017	0.0601	0.0035	0.17465	20.9	1.2	16.48	0.24	16.19	0.23	6100	4000	320	280	90	240	3700	9.02	2.86	BAD01d-rim - 6	1.51	1049	416000	1.095	D.L	0.179	0.0038	0.129	0.7	0.04	7.54	72.7	443	86.6	12280	7.11	1670
T1620	BAD01d	Leucogranite	Zrn_01d_005	2	Rim	BAD01d-rim - 7	0.01844	0.00097	0.002489	2.8e-05	0.098068	401.768	4.51969	0.0541	0.0029	0.11147	18.53	0.96	16.02	0.18	15.869	0.177	600	5500	-70	320	-150	210	5320	9.91	2.73	BAD01d-rim - 7	0.84	1317	421000	1.268	D.L	0.143	0	0.075	0.82	0.04	9.43	92.5	806	176	13070	7.18	2350
T1620	BAD01d	Leucogranite	Zrn_01d_006	2	Rim	BAD01d-rim - 8	0.0165	0.0011	0.002595	3.9e-05	0.12985	385.356	5.79148	0.0462	0.003	0.12207	16.6	1.1	16.71	0.25	16.716	0.251	4000	3200	190	160	12	28	2965	7.97	0.04	BAD01d-rim - 8	1.03	1022	386000	1.024	D.L	0.112	0.0025	0.069	0.7	0.034	7.4	71.6	513	107.3	11570	6.13	1510
T1620	BAD01d	Leucogranite	Zrn_01d_007	2	Rim	BAD01d-rim - 9	0.0285	0.0016	0.002556	4.1e-05	0.10182	391.236	6.2757	0.0812	0.0047	0.13586	28.5	1.6	16.46	0.27	15.732	0.241	3600	3400	330	320	250	520	2954	8.06	6.71	BAD01d-rim - 9	0.6	881	360000	0.957	D.L	0.214	0.0094	0.123	0.62	0.062	6.4	61.7	477.5	100.2	11180	5.52	1410
T1620	BAD01d	Leucogranite	Zrn_01d_008	2	Rim	BAD01d-rim - 11	0.0386	0.003	0.002789	4.9e-05	0.2445	358.551	6.2994	0.1004	0.0075	-0.0037527	38.4	2.9	17.95	0.32	16.729	0.273	6600	4500	820	510	1400	1100	3066	8.79	11.1	BAD01d-rim - 11	6.4	810	354000	1.963	D.L	1.29	0.206	1.56	1.67	0.05	8.27	58.2	560	124.3	13500	30.1	2299
T1620	BAD01d	Leucogranite	Zrn_01d_008	2	Rim	BAD01d-rim - 10	0.01644	0.00077	0.002522	2.8e-05	-0.029739	396.511	4.40218	0.0474	0.0024	0.26131	16.54	0.77	16.24	0.18	16.216	0.18	6100	5000	290	270	72	62	4620	8.78	0.56	BAD01d-rim - 10	0.66	1078	373000	0.995	D.L	0.201	0.0145	0.153	0.9	0.057	8.4	74.2	599	127	11350	6.41	1820
T1620	BAD01d	Leucogranite	Zrn_01d_009	2	Rim	BAD01d-rim - 12	0.01711	0.00092	0.002685	3.8e-05	0.0085188	372.44	5.27102	0.0469	0.0027	0.25366	17.32	0.94	17.28	0.25	17.274	0.244	5200	3800	210	200	49	60	3230	7.85	0.42	BAD01d-rim - 12	1.14	730	367000	1.576	D.L	0.125	0.005	0.102	0.56	0.031	5.49	52	343	68.5	11790	9.12	1970
T1620	BAD01d	Leucogranite	Zrn_01d_013	2	Rim	BAD01d-rim - 15	0.0173	0.0011	0.002739	3.8e-05	-0.11278	365.097	5.06523	0.0458	0.0029	0.30087	17.4	1.1	17.63	0.25	17.633	0.244	4000	3500	230	190	-15	24	3061	9.69	0.134	BAD01d-rim - 15	0.39	616	360000	1.427	D.L	0.18	0.0031	0.101	0.66	0.059	6.15	45.8	220	40.2	10900	9.94	2435
T1620	BAD01d	Leucogranite	Zrn_01d_014	2	Rim	BAD01d-rim - 16	0.0339	0.0021	0.002656	4e-05	0.14201	376.506	5.67027	0.0927	0.0055	0.10617	33.8	2	17.1	0.26	16.098	0.228	5700	3200	660	340	1010	610	2977	6.27	8.76	BAD01d-rim - 16	3.6	780	345000	0.865	D.L	0.112	0.005	0.069	0.46	0.032	5.58	55.5	428	89.9	10420	5.08	1368
T1620	BAD01d	Leucogranite	Zrn_01d_015	2	Rim	BAD01d-rim - 17	0.0163	0.0011	0.002613	3.6e-05	0.081269	382.702	5.27259	0.0453	0.003	0.13638	16.4	1.1	16.82	0.23	16.823	0.231	5800	3500	250	180	-13	22	3231	8.65	0.111	BAD01d-rim - 17	0.95	867	313000	0.9	D.L	0.099	0	0.044	0.66	0.044	6.4	60.2	466	98.4	9540	4.92	1400
T1620	BAD01d	Leucogranite	Zrn_01d_016	2	Rim	BAD01d-rim - 18	0.02	0.0012	0.00285	3.7e-05	0.13278	350.877	4.55525	0.051	0.0029	0.082942	20.1	1.2	18.34	0.24	18.24	0.235	4400	4400	190	260	-29	71	3770	16.15	1.05	BAD01d-rim - 18	1.66	412	376000	1.268	D.L	0.188	0.0168	0.111	0.47	0.0203	4.12	31	213	44.5	13500	16.68	2270
T1620	BAD01d	Leucogranite	Zrn_01d_020	2	Rim	BAD01d-rim - 21	0.01748	0.00085	0.00263	3.5e-05	0.082974	380.228	5.06007	0.0487	0.0024	0.20675	17.58	0.85	16.93	0.23	16.882	0.224	7800	5100	250	270	-12	22	4530	10.35	0.165	BAD01d-rim - 21	1.16	820	360000	1.795	D.L	0.198	0.0133	0.253	0.79	0.039	7.18	58.3	391	81	11370	12.05	2150
T1620	BAD01d	Leucogranite	Zrn_01d_021	2	Rim	BAD01d-rim - 22	0.02201	0.00084	0.002502	2.6e-05	0.19938	399.68	4.15335	0.064	0.0025	0.0071898	22.09	0.84	16.11	0.17	15.75	0.16	19800	9000	1370	630	1060	550	8490	15.46	8.81	BAD01d-rim - 22	0.98	910	371000	1.092	D.L	0.1	0	0.045	0.63	0.033	6.12	62.7	562	123	11570	5.58	1780
T1620	BAD01d	Leucogranite	Zrn_01d_022	2	Rim	BAD01d-rim - 23	0.0192	0.0012	0.002804	4e-05	-0.035974	356.633	5.08749	0.05	0.0032	0.28411	19.3	1.2	18.05	0.25	17.969	0.255	1800	3200	60	180	-4	44	2798	8.75	0.53	BAD01d-rim - 23	1.29	622	348000	1.28	D.L	0.15	0.0064	0.066	0.44	0.0178	4.7	43.6	253	49.7	10600	6.77	1334
T1620	BAD01d	Leucogranite	Zrn_01d_023	2	Rim	BAD01d-rim - 24	0.01583	0.0005	0.002465	2.1e-05	0.077175	405.68	3.45609	0.0466	0.0015	0.19647	15.94	0.5	15.87	0.13	15.866	0.135	27000	13000	1540	690	20	32	11830	24.02	0.229	BAD01d-rim - 24	0.56	1100	359000	2.78	D.L	0.16	0.007	0.202	0.87	0.037	7.95	76	693	151	12590	18.8	3240
T1620	BAD01d	Leucogranite	Zrn_01d_024	2	Rim	BAD01d-rim - 25	0.01721	0.00083	0.002482	2.6e-05	-0.041912	402.901	4.22056	0.0504	0.0025	0.24432	17.31	0.83	15.98	0.17	15.899	0.165	12300	5600	730	330	140	150	5360	9.27	2.27	BAD01d-rim - 25	0.85	1160	370000	1.136	D.L	0.124	0.0026	0.135	0.77	0.06	8.45	80.6	759	167	11660	6.1	2290
T1620	BAD02b	Leucosome	Zrn_02b_001	2	Rim	BAD02b-rim - 2	0.0298	0.0012	0.004596	4.8e-05	0.10015	217.581	2.27238	0.0473	0.0019	0.14992	29.8	1.1	29.56	0.31	29.535	0.307	9900	6900	470	350	64	92	3857	63.5	1.75
T1620	BAD02b	Leucosome	Zrn_02b_001	2	Rim																											BAD02b-rim - 2	1.14	421	160000	1.32	D.L	0.227	0.0152	0.097	0.307	0.0112	2.65	32.7	234	45.4	5900	25.8	1160
T1620	BAD02b	Leucosome	Zrn_02b_004	2	Rim	BAD02b-rim - 5	0.0278	0.0014	0.0038	5.6e-05	-0.021133	263.158	3.87812	0.0506	0.0027	0.25979	27.7	1.4	24.45	0.36	24.324	0.356	11000	4700	590	260	160	110	2459	38.8	1.69	BAD02b-rim - 5	1.98	783	391000	4.15	D.L	0.67	0.0102	0.111	0.5	0.0151	4.82	59.6	487	97	19530	51.36	2388
T1620	BAD02b	Leucosome	Zrn_02b_006	2	Rim	BAD02b-rim - 7	0.0359	0.0025	0.004826	7.8e-05	0.20101	207.211	3.34904	0.0541	0.0037	-0.017453	35.8	2.5	31.03	0.5	30.744	0.491	5600	6600	280	390	120	190	2574	37.29	1.77	BAD02b-rim - 7	3.33	6090	249000	1.46	D.L	3.25	1.59	21.1	49.5	7.86	150.4	730	1579	223.9	11530	104.9	1063
T1620	BAD02b	Leucosome	Zrn_02b_016	2	Rim	BAD02b-rim - 13	0.0334	0.0014	0.004927	5.3e-05	0.24401	202.963	2.18329	0.0491	0.002	-0.0088816	33.3	1.4	31.69	0.34	31.587	0.338	17000	11000	740	600	110	120	4952	77.76	1.35	BAD02b-rim - 13	0.77	1298	406000	10.22	D.L	0.934	0	0.029	0.404	0.031	5.83	87.2	409	69.6	15630	95.4	3640
T1620	BAD02b	Leucosome	Zrn_02b_022	2	Rim	BAD02b-rim - 19	0.0287	0.0015	0.004235	5.6e-05	-0.11031	236.127	3.12235	0.0493	0.0027	0.34989	28.7	1.5	27.24	0.36	27.15	0.357	10900	7400	660	420	89	97	3508	47.56	0.84	BAD02b-rim - 19	11	620	198000	2.67	D.L	0.97	0.34	3.3	4.2	0.63	15	59	183	32.1	6060	20.9	890
T1622	BAD03	Leucogranite	Zrn_03_001	2	Rim	BAD03-rim - 1	0.02143	0.00093	0.003023	3.4e-05	-0.057201	330.797	3.72051	0.0508	0.0023	0.29042	21.51	0.93	19.46	0.22	19.351	0.216	4400	5900	200	310	45	68	6550	86.1	1.89	BAD03-rim - 1	0.94	1425	236000	4.02	0.0047	0.7	0.013	0.22	1.06	0.127	12.9	118.6	378	66.5	6560	40.4	2900
T1622	BAD03	Leucogranite	Zrn_03_004	2	Rim	BAD03-rim - 2	0.0642	0.0051	0.003418	3.8e-05	0.81972	292.569	3.25267	0.1324	0.0091	-0.73065	62.7	4.8	22	0.24	19.608	0.194	44000	12000	4200	990	6600	1300	17780	160.4	139	BAD03-rim - 2	18.8	5060	381200	12.12	1.42	9.4	1.51	8.3	9.1	0.94	62.6	452	1263	224	10920	164	12800
T1622	BAD03	Leucogranite	Zrn_03_005	2	Rim	BAD03-rim - 3	0.01706	0.00086	0.002403	3.5e-05	0.16092	416.147	6.06123	0.0489	0.0025	0.070991	17.16	0.86	15.47	0.23	15.423	0.224	6600	3900	330	200	50	43	4300	27.01	1.12	BAD03-rim - 3	1.01	1840	397100	3.14	0.0035	0.378	0.0089	0.202	1.27	0.174	14	145.3	556	102	12220	23.67	2850
T1622	BAD03	Leucogranite	Zrn_03_006	2	Rim	BAD03-rim - 4	0.0203	0.00092	0.002387	2.6e-05	-0.057275	418.936	4.56319	0.0581	0.0028	0.3064	20.38	0.91	15.37	0.16	15.141	0.162	9500	5900	590	320	300	160	5990	53.1	4.89	BAD03-rim - 4	4.4	4680	400200	11.06	0.0155	0.929	0.046	0.74	4.13	0.58	43.3	392.9	1209	214.4	11400	81.5	7650
T1622	BAD03	Leucogranite	Zrn_03_007	2	Rim	BAD03-rim - 5	0.1134	0.0057	0.003226	3.9e-05	0.76313	309.981	3.74745	0.2352	0.0095	-0.58266	108.5	5.1	20.76	0.25	15.808	0.145	11600	2200	2690	400	5900	1000	9620	75.3	202	BAD03-rim - 5	7.4	5020	382400	9.12	0.0102	1.058	0.029	0.91	3.9	0.499	45.2	423	1212	209.9	10890	91	7390
T1622	BAD03	Leucogranite	Zrn_03_008	2	Rim	BAD03-rim - 6	0.079	0.0031	0.00326	4.8e-05	0.60804	306.748	4.51654	0.1749	0.0058	-0.21547	77	2.9	20.98	0.31	17.575	0.216	10200	3700	1810	630	3300	1200	4105	43	44.1	BAD03-rim - 6	2.6	1510	391600	5.74	0.0065	0.834	0.044	0.36	1.35	0.449	13.7	130	410	74.4	11600	36.95	3388
T1622	BAD03	Leucogranite	Zrn_03_009	2	Rim	BAD03-rim - 7	0.0671	0.0046	0.003222	6e-05	0.79916	310.366	5.77963	0.1522	0.0091	-0.58013	65.6	4.3	20.73	0.39	17.965	0.289	6200	3100	750	480	1260	920	3147	31.05	29	BAD03-rim - 7	1.62	688	380000	3.13	0.0243	0.592	0.016	0.046	0.48	0.035	5	54.3	233	44.7	11360	21.96	1767
T1622	BAD03	Leucogranite	Zrn_03_010	2	Rim	BAD03-rim - 8	0.0262	0.0012	0.003161	4.1e-05	0.058135	316.356	4.10332	0.0597	0.0027	0.22717	26.2	1.2	20.34	0.27	20.005	0.255	11000	4800	650	300	260	150	4540	31.3	4.35	BAD03-rim - 8	26	2860	362300	4.72	0.0064	0.54	0.026	0.43	2.67	0.267	29.1	252	695	121.7	11020	50.9	5190
T1622	BAD03	Leucogranite	Zrn_03_011	2	Rim	BAD03-rim - 9	0.02211	0.00048	0.003302	2.1e-05	0.048297	302.847	1.92604	0.0483	0.0011	0.23681	22.2	0.48	21.25	0.13	21.202	0.134	21000	19000	1030	910	130	140	19020	189.3	4.65	BAD03-rim - 9	4.1	5670	367100	10.72	0.028	1.54	0.059	1.47	7.33	0.782	63.6	513	1227	204.9	10580	226	13210
T1622	BAD03	Leucogranite	Zrn_03_013	2	Rim	BAD03-rim - 11	0.0413	0.0012	0.002543	2.2e-05	0.36802	393.236	3.40197	0.1105	0.0029	-0.012864	41.1	1.2	16.37	0.14	15.045	0.119	31000	10000	3300	1100	5100	1700	11510	96.4	64.9	BAD03-rim - 11	3.8	4208	369000	7.89	0.0043	0.688	0.021	0.49	3.8	0.494	41.1	364.1	1033	181.7	11150	73.2	7410
T1622	BAD03	Leucogranite	Zrn_03_015	2	Rim	BAD03-rim - 12	0.02034	0.00065	0.003124	2.5e-05	-0.069658	320.102	2.56164	0.0469	0.0015	0.2934	20.44	0.65	20.11	0.16	20.096	0.16	14000	8500	690	420	37	31	8970	73.3	0.82	BAD03-rim - 12	4.8	5160	365000	7.89	D.L	0.653	0.0219	0.64	4.15	0.37	41.3	422.3	1334	232.2	10220	52	5707
T1622	BAD03	Leucogranite	Zrn_03_016	2	Rim	BAD03-rim - 14	0.034	0.0035	0.003013	5.2e-05	0.73142	331.895	5.72803	0.0791	0.0068	-0.55161	33.7	3.4	19.39	0.34	18.593	0.307	6200	3000	350	250	260	340	3162	33.79	7.3	BAD03-rim - 14	3.8	4640	386900	8.43	D.L	0.961	0.021	0.68	4.56	0.536	43.5	393	1162	201.5	11150	92.1	8080
T1622	BAD03	Leucogranite	Zrn_03_017	2	Rim	BAD03-rim - 13	0.02152	0.00057	0.003245	2.2e-05	0.016462	308.166	2.08926	0.0477	0.0013	0.24079	21.61	0.57	20.88	0.14	20.852	0.141	23000	14000	1090	680	72	46	14320	107	1.19	BAD03-rim - 13	1.98	870	288000	7.73	0.0055	1.45	0.0015	0.198	0.76	0.119	8.17	75.7	230.3	40.8	7550	56.9	3305
T1622	BAD03	Leucogranite	Zrn_03_018	2	Rim	BAD03-rim - 15	0.0185	0.0013	0.002346	4.6e-05	0.039164	426.257	8.35799	0.0542	0.004	0.18349	18.5	1.3	15.11	0.29	14.956	0.29	1700	1800	100	110	20	32	1922	20.42	0.75	BAD03-rim - 15	0.73	530.7	205600	5.44	0.0046	1.023	0.0036	0.038	0.32	0.054	4.51	44	138.9	25.72	5320	38.45	2038
T1622	BAD03	Leucogranite	Zrn_03_019	2	Rim	BAD03-rim - 16	0.02038	0.0009	0.003153	2.9e-05	-0.14725	317.158	2.91709	0.0466	0.0022	0.3719	20.47	0.9	20.3	0.19	20.29	0.186	6100	5100	280	240	-2	20	5410	67.7	0.675	BAD03-rim - 16	2.04	872	381000	6.22	0.0034	1.09	0.007	0.079	0.65	0.047	7.15	72.1	259.6	49.3	10630	40.5	2518
T1622	BAD03	Leucogranite	Zrn_03_020	2	Rim	BAD03-rim - 17	0.0606	0.0038	0.003438	6.1e-05	0.36567	290.867	5.16081	0.1257	0.0071	-0.093395	59.6	3.6	22.12	0.39	19.91	0.317	12600	5400	1750	720	3100	1300	4131	48	31.7	BAD03-rim - 17	11	1390	344300	5.03	0.0064	0.66	0.0091	0.094	1.06	0.119	12.1	115	402	72.3	10000	30.7	2620
T1622	BAD03	Leucogranite	Zrn_03_021	2	Rim	BAD03-rim - 18	0.02279	0.00085	0.002445	2.2e-05	-0.17636	408.998	3.68014	0.0643	0.0027	0.36118	22.86	0.84	15.74	0.14	15.385	0.135	13200	9700	850	600	700	460	10220	63.86	14.6	BAD03-rim - 18	4.5	4950	369700	7.95	0.0048	0.836	0.035	0.59	4.16	0.479	42.1	407.4	1247	216.1	10450	67.2	6760
T1622	BAD03	Leucogranite	Zrn_03_022	2	Rim	BAD03-rim - 19	0.0276	0.0031	0.002399	3.8e-05	0.71286	416.84	6.60272	0.0791	0.0081	-0.5625	27.5	3	15.45	0.24	14.807	0.225	4900	3400	270	230	220	280	3896	35.17	11.2	BAD03-rim - 19	1.85	1681	215600	3.36	0.0033	0.375	0.0069	0.234	1.61	0.177	15.7	139.7	423	74.8	6220	31.6	2910
T1622	BAD07b	Leucogranite	Zrn_07b_012	2	Rim	BAD07b-rim - 10	0.0169	0.00064	0.002017	1.8e-05	-0.23155	495.786	4.42446	0.057	0.0022	0.46048	17.01	0.64	12.99	0.12	12.814	0.113	13200	6600	810	380	310	180	8090	41.7	5.45	BAD07b-rim - 10	2.09	1197	373700	2.52	0.0282	0.526	0.081	0.86	1.88	0.076	11.62	91.2	458	93.9	12900	27.5	3355
T1622	BAD07b	Leucogranite	Zrn_07b_018	2	Rim	BAD07b-rim - 14	0.01537	0.00093	0.002154	3.6e-05	-0.026726	464.253	7.7591	0.0489	0.0031	0.25797	15.47	0.93	13.87	0.23	13.826	0.23	2600	2500	80	120	-8	28	2927	12.18	0.8	BAD07b-rim - 14	2.47	910	371800	1.416	0.0051	0.189	0.0138	0.144	0.66	0.055	6.72	68.3	394.1	83.3	12830	11.61	1685
T1622	BAD07b	Leucogranite	Zrn_07b_026	2	Rim	BAD07b-rim - 17	0.0245	0.0018	0.002964	5.4e-05	0.029172	337.382	6.14663	0.0602	0.0045	0.21112	24.5	1.8	19.08	0.35	18.747	0.335	5800	3000	350	190	210	130	2262	11.42	2.5	BAD07b-rim - 17	0.63	438	227500	0.73	0.229	1.6	0.173	0.58	0.89	0.104	5.74	36.4	169	34.6	6970	21.46	909
T1622	BAD07b	Leucogranite	Zrn_07b_028	2	Rim	BAD07b-rim - 19	0.0209	0.0015	0.002881	3.8e-05	-0.0076033	347.102	4.57822	0.053	0.004	0.18736	21	1.5	18.55	0.25	18.391	0.24	3200	2900	160	150	36	63	2999	13.65	1.35	BAD07b-rim - 19	2.17	606	291000	0.929	0.6	4.8	0.32	1.48	1.03	0.076	6.18	46.8	233	49.1	9390	14	1044
T1622	BAD07b	Leucogranite	Zrn_07b_029	2	Rim	BAD07b-rim - 20	0.0198	0.0019	0.002199	4.7e-05	0.32518	454.752	9.71958	0.0608	0.0053	-0.088512	19.8	1.9	14.16	0.3	13.901	0.291	3500	1800	170	100	94	84	1831	7.28	1.92	BAD07b-rim - 20	2.2	349	184500	0.491	0.222	1.57	0.165	1.35	2.34	0.63	6	28.5	150.3	32.4	6370	5.31	711
T1621	BADf04	Leucogranite	Zrn_f04_001	2	Rim	BADF04-rim - 1	0.02089	0.00071	0.003067	2.4e-05	-0.027897	326.051	2.55143	0.049	0.0017	0.26626	20.99	0.7	19.74	0.15	19.677	0.153	11000	10000	460	520	110	100	10119	53.98	2.29	BADF04-rim - 1	2.8	5990	436200	9.35	0.005	0.683	0.031	0.67	4.59	0.485	51.9	480.7	1648	290.1	12720	53.5	7123
T1621	BADf04	Leucogranite	Zrn_f04_002	2	Rim	BADF04-rim - 2	0.01966	0.00053	0.00295	2.2e-05	0.093389	338.983	2.52801	0.0481	0.0013	0.19724	19.76	0.53	18.99	0.14	18.949	0.141	27000	14000	1310	670	138	91	13770	49.69	2.01	BADF04-rim - 2	1.25	2872	427000	3.04	0.0044	0.353	0.018	0.232	1.67	0.184	19.8	215.1	1151	215.6	12940	43.28	8380
T1621	BADf04	Leucogranite	Zrn_f04_003	2	Rim	BADF04-rim - 3	0.01788	0.00059	0.00275	2.1e-05	0.19337	363.636	2.77686	0.0467	0.0015	0.11313	17.99	0.59	17.7	0.14	17.697	0.135	16000	12000	680	570	-4	25	12650	51.9	0.51	BADF04-rim - 3	1.4	3570	393000	3.25	D.L	0.246	0.0027	0.24	1.87	0.229	24.9	264	1983	405	13270	61	9960
T1621	BADf04	Leucogranite	Zrn_f04_005	2	Rim	BADF04-rim - 4	0.02019	0.00057	0.003009	2.4e-05	0.22974	332.336	2.65074	0.0483	0.0013	0.046651	20.28	0.56	19.37	0.16	19.323	0.154	80000	11000	450	580	-7	20	12160	52	0.5	BADF04-rim - 4	90	3230	365000	2.22	0.032	0.419	0.117	1.19	2.42	0.263	25.2	245.1	1156	215.1	10500	36.4	6140
T1621	BADf04	Leucogranite	Zrn_f04_007	2	Rim	BADF04-rim - 6	0.01969	0.0006	0.003005	2.5e-05	0.13163	332.779	2.76854	0.0473	0.0014	0.12375	19.8	0.6	19.34	0.16	19.321	0.16	20000	10000	870	500	39	29	10960	53.68	0.66	BADF04-rim - 6	3.1	4071	412800	5.4	D.L	0.485	0.0147	0.35	2.53	0.269	34.11	325.8	1222	221.1	12170	53.7	7004
T1621	BADf04	Leucogranite	Zrn_f04_008	2	Rim	BADF04-rim - 7	0.01827	0.00066	0.002798	2.4e-05	0.049882	357.398	3.0656	0.0469	0.0017	0.14657	18.37	0.66	18.01	0.16	18.001	0.154	5400	7800	260	380	-16	12	8990	29.17	0.184	BADF04-rim - 7	1.07	2151	408000	2.51	0.0031	0.294	0.0102	0.171	1	0.131	13.56	157.1	1148	240.8	11770	24.63	5193
T1621	BADf04	Leucogranite	Zrn_f04_009	2	Rim	BADF04-rim - 8	0.01879	0.00066	0.002816	2.2e-05	0.10592	355.114	2.77433	0.0484	0.0017	0.14152	18.9	0.65	18.12	0.14	18.082	0.141	6300	7000	280	350	17	33	8079	25.52	0.84	BADF04-rim - 8	1.38	1771	314700	2.04	0.0021	0.234	0.0178	0.159	0.96	0.115	11.12	128.2	756	143.5	9310	17.52	3820
T1621	BADf04	Leucogranite	Zrn_f04_010	2	Rim	BADF04-rim - 9	0.01806	0.0008	0.0029	3e-05	0.16604	344.828	3.56718	0.0452	0.002	0.061268	18.16	0.8	18.66	0.19	18.668	0.193	2700	5000	140	240	-5	12	5653	15.15	0.125	BADF04-rim - 9	1.46	1232	365100	1.452	D.L	0.125	0.0064	0.095	0.64	0.058	7.21	89	501	94.2	11800	13.6	3310
T1621	BADf04	Leucogranite	Zrn_f04_011	2	Rim	BADF04-rim - 11	0.01831	0.00066	0.002654	2.6e-05	0.16549	376.79	3.69123	0.0498	0.0018	0.097573	18.42	0.66	17.09	0.17	17.013	0.166	4000	7100	150	370	-10	38	9145	28.89	1.14	BADF04-rim - 11	1.7	1662	368200	1.8	0.0054	0.182	0.0086	0.142	0.75	0.092	11.04	121.6	817	165.4	11030	18.27	4320
T1621	BADf04	Leucogranite	Zrn_f04_012	2	Rim	BADF04-rim - 10	0.01957	0.00049	0.002953	2e-05	-0.031143	338.639	2.29352	0.0478	0.0012	0.28646	19.67	0.48	19	0.13	18.975	0.128	60000	16000	260	770	-7	22	17940	71.8	0.66	BADF04-rim - 10	2.11	2819	354300	3.3	0.0093	0.313	0.03	0.34	1.73	0.183	19.96	206.5	1116	211.3	10400	35.7	7030
T1621	BADf04	Leucogranite	Zrn_f04_013	2	Rim	BADF04-rim - 12	0.01671	0.00039	0.002589	1.6e-05	0.11638	386.25	2.38702	0.0466	0.0011	0.15383	16.83	0.39	16.67	0.11	16.664	0.103	80000	19000	340	900	60	100	24930	136.4	3.08	BADF04-rim - 12	1.66	3557	336600	8.37	0.0197	0.356	0.0082	0.36	2.24	0.267	23.4	263.9	1921	383	15030	100	13060
T1621	BADf04	Leucogranite	Zrn_f04_014	2	Rim	BADF04-rim - 14	0.01513	0.00052	0.002173	1.7e-05	0.055604	460.193	3.60022	0.0475	0.0017	0.18695	15.24	0.52	13.99	0.11	13.972	0.109	21800	9800	1020	480	76	45	10700	42.63	0.97	BADF04-rim - 14	0.32	2230	298000	2.35	0.014	0.304	0.017	0.18	1.34	0.249	14.86	169.3	866	159	9040	33.2	6430
T1621	BADf04	Leucogranite	Zrn_f04_015	2	Rim	BADF04-rim - 13	0.01999	0.00083	0.002525	2.7e-05	0.40262	396.04	4.23488	0.0568	0.0022	-0.15008	20.08	0.83	16.26	0.17	16.042	0.169	13500	8100	770	470	270	220	9920	31.36	5.42	BADF04-rim - 13	6.3	2540	300000	3.25	0.0061	0.256	0.0148	0.289	1.57	0.135	17.2	189.1	1395	293	10580	28.7	7140
T1621	BADf04	Leucogranite	Zrn_f04_017	2	Rim	BADF04-rim - 15	0.02064	0.00076	0.003034	2.8e-05	0.057347	329.598	3.04177	0.0492	0.0018	0.18608	20.73	0.75	19.53	0.18	19.461	0.179	10400	7400	530	380	24	55	7963	38.33	1.69	BADF04-rim - 15	1.93	3588	343000	5.06	0.0039	0.403	0.017	0.287	2.47	0.315	30.44	296.6	1059	193.4	9990	49.7	6140
T1621	BADf04	Leucogranite	Zrn_f04_018	2	Rim	BADF04-rim - 16	0.0221	0.0011	0.00223	2.5e-05	-0.072245	448.43	5.02725	0.068	0.0035	0.33883	22.1	1.1	14.36	0.16	13.966	0.152	900	4400	70	290	-20	200	4990	15.18	6.11	BADF04-rim - 16	1.59	2050	391200	2.4	D.L	0.249	0.0079	0.115	1.2	0.136	14.72	161.4	708	128.1	12040	24.43	4185
T1621	BADf04	Leucogranite	Zrn_f04_021	2	Rim	BADF04-rim - 17	0.01852	0.00078	0.002694	3.3e-05	0.3666	371.195	4.54694	0.0496	0.002	-0.085179	18.62	0.77	17.35	0.21	17.273	0.21	8200	6100	380	310	5	69	6868	22.1	1.69	BADF04-rim - 17	7.1	1131	261200	1.321	0.0056	0.162	0.0106	0.138	0.57	0.084	7.09	80.7	475	92.5	7680	13.91	2815
T1621	BADf04	Leucogranite	Zrn_f04_027	2	Rim	BADF04-rim - 19	0.01512	0.00056	0.002151	2.2e-05	0.042601	464.9	4.7549	0.0474	0.0018	0.22525	15.23	0.56	13.85	0.14	13.833	0.141	11100	8600	470	400	-4	30	9600	32.5	0.88	BADF04-rim - 19	1.74	2035	291500	2.22	D.L	0.291	0.012	0.178	1.2	0.159	13.31	151.5	827	155.9	8450	26.17	5374
T1621	BADf04	Leucogranite	Zrn_f04_029	2	Rim	BADF04-rim - 20	0.01936	0.00063	0.002994	2.4e-05	-0.027173	334.001	2.67736	0.0468	0.0016	0.28065	19.47	0.63	19.27	0.16	19.263	0.154	12600	9700	630	470	-6	17	10716	42.22	0.449	BADF04-rim - 20	1.49	2484	382000	2.94	0.00095	0.285	0.0119	0.145	1.51	0.155	15.8	181.9	948	179.1	10930	33.06	5900
T1621	BADf04	Leucogranite	Zrn_f04_030	2	Rim	BADF04-rim - 22	0.01894	0.00062	0.00295	2.7e-05	0.069603	338.983	3.10256	0.0464	0.0016	0.2132	19.04	0.62	18.99	0.18	18.99	0.174	10800	9500	500	460	-6	18	10539	40.5	0.367	BADF04-rim - 22	1.03	3174	388000	2.9	D.L	0.329	0.0138	0.34	2.02	0.205	22.2	241.4	1144	213.3	11230	38.6	6390
T1621	BADf04	Leucogranite	Zrn_f04_031	2	Rim	BADF04-rim - 21	0.01932	0.00074	0.003027	3.1e-05	0.007418	330.36	3.38327	0.0462	0.0018	0.24987	19.42	0.74	19.48	0.2	19.5	0.2	3900	6700	190	320	-2	18	7070	27.08	0.295	BADF04-rim - 21	1.34	2086	385800	2.74	D.L	0.257	0.0089	0.216	1.33	0.105	14.22	155.9	768	148.3	11350	20.61	3710
T1621	BADf04	Leucogranite	Zrn_f04_032	2	Rim	BADF04-rim - 23	0.01799	0.00055	0.002757	2.8e-05	0.23958	362.713	3.6837	0.047	0.0014	0.074089	18.09	0.55	17.75	0.18	17.735	0.18	17000	11000	780	510	47	42	12950	46.92	1.25	BADF04-rim - 23	1.72	2314	353800	2.57	0.0047	0.296	0.0016	0.157	1.33	0.15	14.67	171.8	885	165.3	10380	30.88	6270
T1622	BAD06	Leucogranite	Zrn_06_005	3	Rim	BAD03-rim - 21	0.0184	0.0011	0.002586	3.4e-05	0.011814	386.698	5.08419	0.0484	0.0029	0.2175	18.5	1.1	16.65	0.22	16.607	0.218	2600	2800	120	150	14	43	2772	35.9	1.17	BAD03-rim - 21	2.7	2570	271600	17.86	0.328	4.79	1.37	10.5	21	0.156	59.3	255	814	150.6	15500	248	9300
T1622	BAD06	Leucogranite	Zrn_06_006	3	Rim	BAD03-rim - 23	0.0201	0.001	0.002307	2.6e-05	-0.017714	433.463	4.88515	0.0591	0.0031	0.2638	20.2	1	14.85	0.17	14.615	0.162	8500	4700	520	280	180	160	5223	120	4.71	BAD03-rim - 23	3.5	1197	224800	2.24	0.092	0.94	0.077	0.38	1.56	0.52	12.1	102	354	66.8	7260	166	2328
																													* Used zircon standards for quantifications

## Sheet: Monazite_dataset
			Element ratios and concentrations* (ppm)					Data for Tera-Wasserburg plot						Data for Wetherill plot									Mesured dates								Common Pb corrected dates										Conc %	Trace elements
	RockType	Group	Dy/Yb	Th/U	Pb ppm	Th ppm	U ppm	238U/206Pb	1s %	207Pb/206Pb	1s %	208Pb/206Pb	1s %	207Pb/235U	1s %	206Pb/238U	1s %	208Pb/232U	1s %	232Th/238U	1s %	Rho	207Pb/206Pb	2s abs	206Pb/238U	2s abs	207Pb/235U	2s abs	208Pb/232U	2s abs	207Pb/235U	2s abs	206Pb/238U	2s abs	207Pb/206Pb	2s abs	208Pb/232Th	2s abs	PbUCorr	2s abs	disc	Spot name	Ca (ppm)	Sr (ppm)	Y (ppm)	La (ppm)	Ce (ppm)	Pr (ppm)	Nd (ppm)
BAD05b_mnz14_02	Migmatite	1	10.6264	3.60199	3.48524	2620.93	727.633	276.041	1.69515	0.0558648	1.46259	2.80265	3.31445	0.0278914	2.2389	0.00362265	1.69515	0.00116564	3.65312	3.5022	1.00604	0.757134	446.998	65.0068	23.3109	0.788833	27.9327	1.23298	23.5465	1.71929	23.08	6.84	23.04	0.6	27.1	672.8	23.03	0.84	23.04	0.42	18	BAD05b_mnz14_02	8999	11.7	29504	170088	325947	33466	117597
BAD05b_mnz14_03	Migmatite	1	10.7184	4.4306	3.15897	2480.75	559.913	258.76	1.75808	0.106691	5.04698	3.19385	3.86289	0.0568247	5.34443	0.00386459	1.75808	0.00115	3.87451	4.27423	1.01157	0.328956	1743.64	184.929	24.8647	0.872541	56.119	5.81902	23.2306	1.79903	56.1	25.3	24.87	0.77	1743	802	20.68	0.83	24.09	0.45	81	BAD05b_mnz14_03	10526	14.3	31143	178931	350523	35209	127693
BAD05b_mnz14_04	Migmatite	1	10.3788	4.73443	2.92673	2376.76	502.017	264.48	1.77707	0.0678699	2.28095	3.55919	3.27224	0.0353664	2.89149	0.00378101	1.77707	0.00114315	3.31392	4.62508	1.00493	0.614586	864.583	94.6098	24.328	0.862963	35.29	2.00378	23.0924	1.5296	35.3	14.8	24.33	0.72	864	836	22.15	0.74	23.9	0.45	38	BAD05b_mnz14_04	10526	16.6	29012	168008	328534	34511	125318
BAD05b_mnz14_05	Migmatite	1	9.51915	5.9312	3.3129	2510.83	423.326	258.47	1.73217	0.0617475	2.17735	4.57682	3.55082	0.0329242	2.78232	0.00386892	1.73217	0.00126534	3.10556	5.66504	1.01146	0.622565	665.377	93.2628	24.8925	0.860643	32.8921	1.7994	25.5593	1.58645	20.85	6.61	24.11	0.78	0.00015	610.605	25	0.78	24.45	0.47	28	BAD05b_mnz14_05	7781	14.5	27864	170608	354403	34163	122348
BAD05b_mnz14_06	Migmatite	1	10.2281	5.94286	2.43876	1988.62	334.623	266.683	1.8614	0.0633879	2.61393	4.50711	3.64315	0.032758	3.20896	0.00374978	1.8614	0.00115514	3.71456	5.80376	1.00743	0.580063	721.269	110.941	24.1274	0.896475	32.7287	2.06491	23.3345	1.73247	32.7	19.3	24.13	0.92	720	1202	22.74	0.85	23.76	0.47	31	BAD05b_mnz14_06	9515	13.2	27619	190894	336295	40263	133633
BAD05b_mnz15_01	Migmatite	1	9.6299	5.32003	4.19115	3365	632.515	266.768	1.69398	0.0497272	1.98409	4.10342	2.62785	0.0256901	2.60887	0.00374857	1.69398	0.00117072	2.74915	5.18933	1.00708	0.649316	182.262	92.4509	24.1197	0.815587	25.7559	1.32611	23.6491	1.29949	25.8	10.1	24.12	0.67	181	874	23.5	0.65	24.04	0.43	6.6	BAD05b_mnz15_01	9680	6.2	29667	155524	259982	32420	111064
BAD05b_mnz15_02	Migmatite	1	11.275	5.82713	4.09952	3388.2	581.453	272.296	1.78796	0.0511912	2.31616	4.54831	3.27819	0.0259096	2.92599	0.00367248	1.78796	0.00115784	3.43788	5.62401	1.01057	0.611064	249.449	106.611	23.6309	0.843424	25.9731	1.49956	23.389	1.60718	26	13.8	23.63	0.82	249	1169	23.21	0.8	23.5	0.45	9.6	BAD05b_mnz15_02	10382	5.5	27045	128997	252221	27539	107500
BAD05b_mnz15_03	Migmatite	1	11.3415	6.33583	3.99908	3234.06	510.439	263.533	1.67276	0.0636362	1.7171	5.0675	3.29668	0.0332794	2.39719	0.00379459	1.67276	0.00124141	3.54967	6.14457	1.0154	0.697798	729.561	72.7788	24.4152	0.815217	33.2412	1.5667	25.0761	1.77905	19.86	7.36	23.52	0.88	0.00015	692.524	24.5	0.87	23.95	0.44	31	BAD05b_mnz15_03	10238	5.5	26799	147202	300079	29282	124130
BAD05b_mnz15_04	Migmatite	1	12.1765	6.76745	3.52491	2817.25	416.293	262.817	1.78146	0.0509795	2.20742	5.57632	2.91205	0.026733	2.8366	0.00380492	1.78146	0.00126153	3.13436	6.57792	1.00646	0.628025	239.905	101.782	24.4816	0.870544	26.7877	1.49874	25.4823	1.59634	17.96	7	23.82	0.87	0.00015	655.437	25.37	0.8	24.5	0.48	9.1	BAD05b_mnz15_04	9680	5.9	25570	146682	272916	28411	110470
BAD05b_mnz15_05	Migmatite	1	11.7265	6.15534	3.37586	2945.18	478.476	270.392	1.71853	0.0518915	2.25232	4.61629	3.28064	0.0264489	2.83307	0.00369833	1.71853	0.00111557	3.45606	6.00072	1.00972	0.606597	280.634	103.092	23.797	0.816359	26.5068	1.4814	22.5355	1.55675	26.5	15.1	23.79	0.86	280	1247	22.29	0.77	23.65	0.43	11	BAD05b_mnz15_05	9206	5.3	26963	172169	270329	35906	136008
BAD05b_mnz15_06	Migmatite	1	10.176	5.24251	3.62115	3061.28	583.934	264.665	1.68659	0.0674107	2.65255	3.76421	3.42512	0.0351026	3.14334	0.00377836	1.68659	0.00110349	3.6575	5.08858	1.00552	0.53656	850.489	110.268	24.311	0.818459	35.0312	2.16244	22.2917	1.62967	35	17.8	24.31	0.81	850	1017	21.39	0.79	23.88	0.43	37	BAD05b_mnz15_06	9494	5.5	31143	197656	388033	37300	138978
BAD05b_mnz15_07	Migmatite	1	10.427	5.20586	2.80939	2272.81	436.586	259.156	1.67916	0.0650356	1.92973	3.83877	2.57739	0.0345856	2.55801	0.00385868	1.67916	0.00115035	2.9406	5.04793	1.00468	0.656429	775.488	81.1857	24.8268	0.832103	34.524	1.73509	23.2378	1.36583	34.5	14	24.83	0.7	774	821	22.43	0.66	24.43	0.43	33	BAD05b_mnz15_07	8731	5.2	23767	149802	296198	31200	117597
BAD05b_mnz15_08	Migmatite	1	11.5963	6.21918	3.5892	2936.39	472.15	270.663	1.83728	0.0512537	2.19891	4.99783	3.26291	0.0260977	2.86545	0.00369463	1.83728	0.00116439	3.10936	6.02593	1.00528	0.641184	252.254	101.163	23.7732	0.871894	26.1592	1.47894	23.5213	1.46182	26.2	13.4	23.78	0.81	251	1132	23.34	0.73	23.65	0.46	9.7	BAD05b_mnz15_08	9804	7.1	28684	171649	327241	34163	133039
BAD05b_mnz15_09	Migmatite	1	11.9055	7.7787	3.86874	3402.8	437.45	266.935	1.67294	0.0678373	2.03721	5.74627	3.2674	0.0350243	2.63609	0.00374623	1.67294	0.00111029	3.33505	7.68276	1.01319	0.634631	863.587	84.513	24.1046	0.804959	34.9544	1.80989	22.429	1.49515	35	24.5	24.1	1.03	863	1395	21.83	0.73	23.67	0.42	38	BAD05b_mnz15_09	10857	8.2	32782	192455	347936	37126	143729
BAD05b_mnz16_01	Migmatite	1	11.5271	3.43632	2.67919	2239.73	651.781	314.118	1.61592	0.0567844	2.1226	2.81639	3.03992	0.0249139	2.6677	0.00318351	1.61592	0.00105119	3.35051	3.31582	1.00681	0.605735	483.171	93.7542	20.4896	0.661107	24.9872	1.31604	21.2357	1.42221	17.96	4.13	20.05	0.48	0.00015	463.779	20.7	0.7	20.23	0.35	20	BAD05b_mnz16_01	8277	8.6	20079	128997	236700	25971	93840
BAD05b_mnz16_03	Migmatite	1	11.4413	1.66271	3.15424	2155.22	1296.21	314.433	1.68724	0.0497009	1.72383	1.2534	3.9482	0.0217842	2.41213	0.00318032	1.68724	0.000999291	2.9638	1.60848	1.02457	0.699482	181.031	80.3417	20.4691	0.689595	21.8818	1.04381	20.1878	1.19602	21.88	2.91	20.47	0.38	180	300	19.79	0.6	20.41	0.36	6.7	BAD05b_mnz16_03	10279	8.3	22128	147722	272916	28237	97403
BAD05b_mnz17_01	Migmatite	1	9.38516	2.39769	3.58462	2572.16	1072.76	277.188	1.63654	0.048568	1.89138	1.75983	2.9649	0.0241481	2.50112	0.00360767	1.63654	0.00104252	2.74091	2.34334	1.01847	0.654324	127.028	89.0329	23.2147	0.758424	24.2282	1.1969	21.0606	1.15387	24.23	4.31	23.22	0.44	126	403	20.58	0.57	23.17	0.4	4.3	BAD05b_mnz17_01	7926	3.7	22701	123275	226094	23844	87188
BAD05b_mnz17_02	Migmatite	1	9.87941	2.99421	2.92813	2147.65	717.268	281.223	1.72243	0.0513749	1.80931	2.37603	3.54462	0.0251771	2.49807	0.00355589	1.72243	0.00115359	3.83447	2.92615	1.00494	0.689504	257.685	83.1578	22.8821	0.786812	25.2479	1.2451	23.3031	1.786	21.41	5.73	22.66	0.56	0.00015	577.365	22.99	0.88	22.74	0.42	9.9	BAD05b_mnz17_02	7988	4.3	21636	144081	244461	24995	88138
BAD05b_mnz17_03	Migmatite	1	10.473	3.51675	3.21619	2506.92	712.851	275.654	1.91649	0.0480161	1.94309	2.86231	7.80511	0.0240065	2.7292	0.00362774	1.91649	0.00106758	3.43845	3.8699	1.08517	0.702217	100.06	91.9266	23.3436	0.893075	24.0878	1.2985	21.5666	1.48227	24.09	8.82	23.35	0.65	98.7	829.4	21.33	0.74	23.31	0.47	3.2	BAD05b_mnz17_03	8793	4.9	29504	147722	278090	30154	106312
BAD05b_mnz17_04	Migmatite	1	9.99232	3.93451	3.3709	2589.36	658.114	277.502	1.917	0.0492939	1.50232	3.47151	7.31027	0.0244813	2.43554	0.00360358	1.917	0.00120245	3.11915	4.25956	1.07914	0.787094	161.834	70.2654	23.1884	0.887387	24.5585	1.18122	24.2896	1.51429	18.16	5.06	22.74	0.64	0.00015	501.029	24.18	0.76	23.16	0.48	5.8	BAD05b_mnz17_04	7327	3.8	24668	121194	230233	23687	92058
BAD05b_mnz17_05	Migmatite	1	10.4895	4.02557	3.21137	2483.37	616.898	272.103	1.92254	0.0464958	2.17386	3.26665	6.44622	0.0235497	2.90203	0.00367508	1.92254	0.00111152	3.88229	4.287	1.0696	0.662479	23.406	104.335	23.6476	0.907539	23.6348	1.35503	22.4539	1.74241	23.6	10.8	23.65	0.76	22.3	1050.5	22.35	0.87	23.65	0.48	-0.052	BAD05b_mnz17_05	7534	3.8	27209	124835	235406	24594	89682
BAD05b_mnz17_06	Migmatite	1	10.4584	4.03846	3.32584	2506.28	620.604	271.749	1.88327	0.04791	2.03068	3.40782	5.98265	0.0242976	2.76955	0.00367986	1.88327	0.00119552	4.00641	4.12169	1.05558	0.679993	94.8276	96.1644	23.6784	0.89016	24.3764	1.33328	24.1498	1.93383	20.59	8.02	23.44	0.74	0.00015	778.627	24.09	0.97	23.66	0.48	2.9	BAD05b_mnz17_06	7472	3.7	23357	122755	226352	23984	85525
BAD05b_mnz18_01	Migmatite	1	12.5737	4.04971	2.33744	1803.63	445.372	274.457	1.78208	0.0480394	1.90106	3.29633	3.25043	0.0241229	2.60573	0.00364356	1.78208	0.00118354	3.65922	3.95767	1.00527	0.683909	101.211	89.9187	23.4452	0.834054	24.2032	1.24566	23.9078	1.74857	20.58	7.08	23.22	0.66	0.00015	694.144	23.84	0.87	23.42	0.45	3.2	BAD05b_mnz18_01	6213	2.9	26143	144081	265156	26842	99779
BAD05b_mnz18_02	Migmatite	1	12.9184	3.66023	2.56575	1940.43	530.141	274.547	1.7732	0.0479639	1.98358	2.81455	3.5562	0.0240771	2.66061	0.00364237	1.7732	0.00113643	3.45759	3.55289	1.01156	0.666465	97.4908	93.887	23.4376	0.829628	24.1578	1.26952	22.9567	1.58653	24.16	8.16	23.44	0.61	96.6	765.8	22.81	0.79	23.4	0.44	3.1	BAD05b_mnz18_02	6109	2.8	25160	134718	252221	26842	101561
BAD05b_mnz18_03	Migmatite	1	11.0869	4.36146	2.59681	2134.01	489.289	284.484	1.81521	0.0488528	2.5089	3.38776	3.34326	0.0236667	3.0967	0.00351513	1.81521	0.0010977	3.46437	4.19783	1.01107	0.586175	140.774	117.801	22.6203	0.81972	23.7508	1.45287	22.1748	1.53553	23.75	9.5	22.62	0.65	140	899	22.03	0.77	22.56	0.43	4.9	BAD05b_mnz18_03	7451	3.6	24340	140960	247047	27888	103936
BAD05b_mnz18_04	Migmatite	1	11.3151	4.30794	2.66713	2150.78	499.26	272.515	1.65646	0.0453633	1.90845	3.2767	4.04995	0.0229414	2.52706	0.00366952	1.65646	0.00112885	4.15874	4.18291	1.0052	0.655489	-36.1032	92.6393	23.612	0.780766	23.0311	1.15027	22.8038	1.89554	23	11	23.62	0.74	0.00015	1073.3	22.77	0.95	23.65	0.42	-2.5	BAD05b_mnz18_04	6853	3.8	24340	134718	250928	27365	100967
BAD05b_mnz18_05	Migmatite	1	11.8163	4.79555	2.11195	1785.52	372.328	290.889	1.79993	0.0477508	2.08265	3.83442	3.50543	0.0226235	2.75267	0.00343774	1.79993	0.00109053	3.53984	4.62185	1.01474	0.653887	86.9427	98.7705	22.1231	0.794988	22.7155	1.23593	22.0301	1.55875	22.7	10.2	22.12	0.68	85.6	1020.4	21.97	0.78	22.09	0.42	2.7	BAD05b_mnz18_05	7843	4.6	21718	134198	237993	24751	95028
BAD05b_mnz19_01	Migmatite	1	12.698	7.27361	2.00632	1853.21	254.786	250.024	1.94681	0.0718812	3.10483	5.02302	5.34187	0.0396224	3.6647	0.00399962	1.94681	0.00105344	4.11413	7.95489	1.07231	0.531233	982.58	126.444	25.7318	0.999824	39.4553	2.83242	21.2812	1.75007	35.3	28.3	25.56	1.38	761	1617	20.45	0.84	25.11	0.52	43	BAD05b_mnz19_01	4582	11.7	12375	166447	302665	30502	104530
BAD05b_mnz19_03	Migmatite	1	9.94326	4.77493	2.51917	1851.05	387.66	244.969	1.85897	0.101606	2.55243	3.44486	4.04843	0.0571631	3.15764	0.00408215	1.85897	0.00120192	3.57365	4.63217	1.007	0.588722	1653.67	94.5952	26.2617	0.974334	56.4441	3.46142	24.2788	1.73416	56.4	25.3	26.26	0.83	1653	806	21.94	0.79	25.47	0.5	77	BAD05b_mnz19_03	8628	12.5	23439	164887	292318	28463	102155
BAD05b_mnz19_04	Migmatite	1	9.95178	4.64485	2.36937	1730.92	372.652	262.668	1.65634	0.0678485	2.12752	3.76573	3.96313	0.0355991	2.69626	0.00380709	1.65634	0.00124871	3.75467	4.537	1.00552	0.61431	863.93	88.2548	24.4955	0.809864	35.5182	1.88047	25.2235	1.89285	21.39	6.33	23.61	0.74	0.00015	594.915	24.27	0.91	23.85	0.44	38	BAD05b_mnz19_04	8586	12.4	23357	155004	291024	27888	102749
BAD05b_mnz19_07	Migmatite	1	10.1955	5.14151	2.42214	2021.57	393.187	271.152	2.0975	0.0728309	3.02469	3.98776	4.36522	0.0370176	3.6808	0.00368796	2.0975	0.00112629	5.2205	4.90028	1.01879	0.569849	1009.25	122.68	23.7304	0.993583	36.9081	2.66473	22.7521	2.37407	36.9	25.8	23.73	1.06	1008	1363	21.72	1.14	23.24	0.52	45	BAD05b_mnz19_07	7678	11.2	22537	153964	261275	28934	105124
BAD07c_mnz9_01	Migmatite	1	108.955	2.51514	4.04897	1906.08	757.839	189.12	1.64364	0.0582114	1.30363	1.98268	2.99272	0.0424206	2.09786	0.00528766	1.64364	0.00169291	3.17187	2.41126	1.00672	0.783486	537.726	57.0459	33.9967	1.11453	42.1846	1.73221	34.1886	2.16688	36.72	6.81	33.71	0.68	238	410	32.85	1.05	33.55	0.59	22	BAD07c_mnz9_01	7203	29.8	12457	182572	341469	36603	133039
BAD07c_mnz9_02	Migmatite	1	57.7311	2.61571	3.68514	1907.31	729.174	208.431	2.28542	0.0557561	1.3981	2.10592	3.25145	0.0368669	2.67915	0.00479776	2.28542	0.00152697	4.08764	2.58581	1.02122	0.853041	442.671	62.1871	30.8544	1.40678	36.7605	1.93267	30.8399	2.51917	33.51	8.94	30.69	0.86	241	590	29.94	1.23	30.54	0.74	18	BAD07c_mnz9_02	6481	28.3	11474	187773	346642	35383	131851
BAD07c_mnz9_03	Migmatite	1	94.4178	2.35276	3.45591	1593.47	677.28	197.508	2.02515	0.0547739	1.01833	1.83655	2.90482	0.0382203	2.26676	0.00506307	2.02515	0.00164264	3.18119	2.22532	1.00844	0.893408	403.005	45.6097	32.5563	1.31517	38.085	1.6932	33.1741	2.10882	32.33	5.47	32.23	0.74	39.8	388.3	32.19	1.03	32.23	0.69	16	BAD07c_mnz9_03	6935	28.8	11638	211700	400967	40089	147293
BAD07c_mnz9_04	Migmatite	1	48.997	2.09506	3.31948	1795.8	857.162	228.46	1.70969	0.0562735	1.4888	1.64862	3.00935	0.0339468	2.26706	0.00437713	1.70969	0.00138389	3.35887	2.04687	1.00757	0.754144	463.175	65.9867	28.1552	0.960563	33.8969	1.51043	27.9522	1.87637	32.43	5.9	28.08	0.56	367	395	26.87	0.91	27.89	0.5	19	BAD07c_mnz9_04	7080	25.5	21144	180491	333708	34860	132445
BAD07c_mnz9_05	Migmatite	1	72.3218	2.26216	3.43544	1805.29	798.039	214.629	2.01599	0.0555683	1.75576	1.84523	3.29667	0.0356816	2.67337	0.0046592	2.01599	0.00149086	3.63649	2.24494	1.01672	0.754101	435.159	78.1979	29.9654	1.20528	35.5991	1.86869	30.1112	2.18823	31.9	6.52	29.77	0.71	196	456	29.12	1.07	29.66	0.63	17	BAD07c_mnz9_05	7389	26.4	18768	188814	354403	36952	136008
BAD07c_mnz9_06	Migmatite	1	56.6288	2.31007	3.6655	1802.97	780.485	211.498	2.57293	0.056406	1.36848	1.89404	3.2662	0.0367557	2.91422	0.00472818	2.57293	0.00155149	3.16511	2.30644	1.01423	0.882886	468.384	60.5994	30.4079	1.56087	36.6516	2.09596	31.3347	1.98192	29.39	4.93	29.99	0.84	0.00015	380.904	30.26	0.97	30.01	0.82	19	BAD07c_mnz9_06	7100	20.5	23685	165927	269036	33814	123536
BAD07c_mnz9_07	Migmatite	1	97.0417	2.1866	4.08072	1967.88	899.974	200.709	1.97873	0.057837	1.61717	1.74653	4.10155	0.0397141	2.55551	0.00498234	1.97873	0.00153885	3.27539	2.14659	1.02345	0.774299	523.592	70.937	32.0385	1.26464	39.5449	1.98036	31.0797	2.0343	39.54	7.61	32.04	0.72	523	409	29.68	0.98	31.74	0.66	21	BAD07c_mnz9_07	8359	35.8	12949	182052	347936	37126	133039
BAD07c_mnz9_08	Migmatite	1	95.342	2.31478	3.47946	1755.34	758.319	205.405	1.76056	0.0560846	1.57314	1.69515	3.22731	0.0376303	2.36101	0.00486842	1.76056	0.00143628	3.2295	2.24517	1.01639	0.745682	455.717	69.8151	31.3077	1.09962	37.5078	1.73732	29.0096	1.8723	37.51	7.44	31.3	0.65	455	426	27.66	0.9	31.04	0.58	18	BAD07c_mnz9_08	8050	35.3	16555	202858	372511	39740	147887
BAD07c_mnz9_09	Migmatite	1	79.5423	2.28432	3.66091	1838.38	804.782	208.857	1.94354	0.0571552	1.537	1.8212	3.66456	0.0377149	2.47785	0.00478797	1.94354	0.00154749	3.33042	2.21631	1.01673	0.784367	497.527	67.7215	30.7916	1.19393	37.5906	1.82717	31.2541	2.08007	31.79	5.61	30.48	0.69	132	397	30.03	1.01	30.41	0.63	20	BAD07c_mnz9_09	8586	34.2	17866	186733	363457	37823	139572
BAD09b_mnz4_01	Migmatite	1	20.5451	3.30237	2.18092	1808.15	547.53	303.389	1.76369	0.112629	3.57695	2.6224	4.03004	0.0511631	3.98813	0.0032961	1.76369	0.00104087	4.20206	3.22842	1.01241	0.442234	1842.27	129.482	21.2131	0.746991	50.6648	3.93436	21.0273	1.76616	33.6	8.77	20.62	0.57	1099	490	17.86	0.77	19.97	0.39	87	BAD09b_mnz4_01	5593	49.2	35240	197656	517377	64491	213812
BAD09b_mnz4_02	Migmatite	1	28.9645	3.2918	2.12731	1719.73	522.428	312.401	1.85775	0.0959931	5.28825	2.63914	4.49034	0.0423481	5.60507	0.00320101	1.85775	0.00105211	4.0562	3.1454	1.00976	0.331441	1547.64	198.708	20.6021	0.764203	42.1139	4.61396	21.2544	1.72326	22.5	4.77	19.63	0.54	341	442	18.66	0.79	19.4	0.41	72	BAD09b_mnz4_02	5243	23.1	23029	160726	318187	34337	127099
BAD09b_mnz4_03	Migmatite	1	16.5706	3.96531	2.06481	1814.14	457.502	334.987	1.80285	0.0771782	2.41327	3.29312	3.29702	0.0317521	3.01233	0.00298519	1.80285	0.00101885	3.56364	3.85999	1.00427	0.59849	1125.8	96.1863	19.2151	0.69177	31.7393	1.88086	20.5827	1.46619	15.52	3.18	18.15	0.52	0.00015	380.487	19.31	0.69	18.48	0.38	50	BAD09b_mnz4_03	5655	17.4	24504	143041	274210	31200	116409
BAD09b_mnz4_04	Migmatite	1	22.1433	3.90089	1.77506	1763.52	452.081	329.314	1.91045	0.0709473	2.35916	2.84908	4.76495	0.0296914	3.0357	0.00303661	1.91045	0.000899806	4.94491	3.80846	1.00989	0.629328	955.895	96.4713	19.5456	0.745644	29.7093	1.77608	18.1789	1.79697	29.7	15.4	19.55	0.68	955	1014	17.13	0.85	19.17	0.39	42	BAD09b_mnz4_04	4603	15.6	21800	146161	303959	34163	130069
BAD09b_mnz4_05	Migmatite	1	22.1739	3.47315	2.00491	1733.26	499.047	319.621	1.67935	0.0859844	2.21912	2.8055	4.47107	0.0370758	2.78293	0.00312871	1.67935	0.00100498	4.15393	3.35616	1.00669	0.603447	1337.83	85.7944	20.1375	0.675268	36.9651	2.01842	20.3027	1.68581	23.8	6.22	19.53	0.54	480	537	18.42	0.77	19.23	0.35	61	BAD09b_mnz4_05	5119	35.5	28684	265275	310426	64491	190055
BAD09b_mnz4_06	Migmatite	1	33.0765	3.8786	1.99889	1719.67	443.373	329.212	1.79762	0.0734624	2.04373	3.23378	4.34816	0.0307535	2.72181	0.00303756	1.79762	0.00105031	4.66904	3.76971	1.00591	0.660448	1026.74	82.6732	19.5517	0.701824	30.7561	1.64781	21.2179	1.98021	14.8	3.81	18.44	0.62	0.00015	447.162	20.03	0.94	18.97	0.39	46	BAD09b_mnz4_06	4954	29.8	34421	374506	517377	80178	261326
BAD09b_mnz5_01	Migmatite	1	59.2383	2.73858	2.32446	1652.22	603.314	284.345	1.66026	0.139271	1.39929	2.22466	2.84975	0.0675027	2.17128	0.00351685	1.66026	0.0011026	3.18781	2.68906	1.0182	0.764645	2218.17	48.5107	22.6313	0.750116	66.3269	2.78441	22.2738	1.41926	57.9	11.9	22.44	0.48	1985	355	17.37	0.57	21.59	0.38	110	BAD09b_mnz5_01	4747	129.6	11638	182052	355697	40786	154420
BAD09b_mnz5_02	Migmatite	1	67.4832	3.00754	2.12351	1438.15	478.182	273.014	1.80342	0.145078	2.37741	2.49613	4.58999	0.0732353	2.98403	0.00366281	1.80342	0.00122644	4.66183	3.02694	1.01929	0.604359	2288.7	81.7979	23.5689	0.848485	71.765	4.12673	24.7739	2.30828	28.1	5.03	21.64	0.65	622	343	19.01	0.91	20.97	0.44	110	BAD09b_mnz5_02	4561	81.1	13031	171649	336295	43575	160359
BAD09b_mnz5_03	Migmatite	1	15.3785	2.50588	2.43821	1669.18	666.106	285.413	1.73232	0.140502	1.78437	1.91934	4.64592	0.0678442	2.48695	0.00350369	1.73232	0.00109693	4.64282	2.45672	1.00614	0.696565	2233.4	61.7585	22.5468	0.779752	66.6516	3.20366	22.1593	2.0564	56.2	15	22.31	0.55	1941	460	16.82	0.8	21.43	0.4	110	BAD09b_mnz5_03	5738	132.2	16883	332894	646721	69720	243508
BAD09b_mnz5_04	Migmatite	1	24.1065	3.01362	2.24083	1768.57	586.86	293.86	1.75368	0.111363	4.86937	2.21236	3.86309	0.0522281	5.17553	0.00340298	1.75368	0.00102524	3.65586	2.99142	1.02381	0.338841	1821.77	176.707	21.8997	0.766756	51.6931	5.2035	20.7117	1.51355	51.7	15.5	21.9	0.53	1821	530	17.47	0.68	21.22	0.4	86	BAD09b_mnz5_04	5490	46.4	26225	197656	400967	47061	166298
BAD09b_mnz5_05	Migmatite	1	16.1132	2.68678	2.46689	1778.58	661.975	285.316	1.75403	0.133732	1.59269	2.12838	6.83449	0.0645975	2.36923	0.00350489	1.75403	0.00111553	4.81224	2.71485	1.05752	0.740336	2147.54	55.6453	22.5544	0.789792	63.5597	2.91524	22.5349	2.16754	41	10.1	21.87	0.6	1384	442	17.63	0.86	21	0.4	100	BAD09b_mnz5_05	5139	108.9	22128	275678	530311	59262	207873
BAD09b_mnz6_01	Migmatite	1	93.8775	2.37788	4.29816	1988.84	836.392	189.243	1.67665	0.0542036	1.79721	1.80244	3.50429	0.0394743	2.45787	0.00528422	1.67665	0.00163235	3.84123	2.3024	1.00568	0.682156	379.518	80.827	33.9746	1.13617	39.3107	1.89371	32.9666	2.53042	39.31	9.47	33.97	0.73	379	523	31.95	1.23	33.72	0.6	15	BAD09b_mnz6_01	5284	32.4	6966	213260	388033	48804	148481
BAD09b_mnz6_02	Migmatite	1	103.868	2.34257	3.79542	1797.86	767.472	192.529	1.62574	0.0556827	1.55381	1.82597	3.79997	0.0398593	2.24885	0.00519402	1.62574	0.0016187	3.4209	2.34618	1.01775	0.72292	439.738	69.1482	33.3961	1.08297	39.6867	1.74905	32.6911	2.23472	39.69	8.68	33.4	0.68	439	470	31.62	1.09	33.11	0.57	18	BAD09b_mnz6_02	5243	22.4	6065	125356	234113	24751	92652
BAD09b_mnz6_03	Migmatite	1	84.3023	2.14923	3.2739	1558.16	724.986	203.033	1.86659	0.0559332	1.36305	1.71174	3.44395	0.0379673	2.31129	0.00492532	1.86659	0.00156609	3.78827	2.06791	1.01065	0.807597	449.716	60.5542	31.6727	1.17939	37.8375	1.71543	31.6295	2.3944	35.26	7.12	31.54	0.7	297	444	30.46	1.16	31.36	0.62	18	BAD09b_mnz6_03	4789	21.5	11474	143041	274210	28585	111657
BAD09b_mnz6_04	Migmatite	1	80.8212	2.29667	3.43506	1654.88	720.557	197.36	1.95147	0.0534627	1.46004	1.78568	2.96306	0.0373334	2.4372	0.00506689	1.95147	0.00158302	3.16921	2.21584	1.01168	0.800702	348.483	66.0239	32.5808	1.26828	37.2173	1.77971	31.9711	2.02477	37.22	7.15	32.58	0.73	347	421	31.1	0.99	32.39	0.67	14	BAD09b_mnz6_04	6729	37.8	9589	197656	375098	32594	125912
BAD09b_mnz6_05	Migmatite	1	65.0803	1.91752	4.20465	1899.54	990.627	197.496	1.75076	0.0549586	1.33824	1.50423	4.52397	0.0383516	2.20364	0.0050634	1.75076	0.00162468	3.09716	1.89413	1.03451	0.794485	410.538	59.8587	32.5584	1.13707	38.2134	1.65153	32.8118	2.03072	34.41	5.09	32.35	0.64	181	332	31.63	0.99	32.26	0.6	16	BAD09b_mnz6_05	5552	23.6	6884	133158	265156	27365	97997
BAD09b_mnz6_06	Migmatite	1	81.3544	1.96148	4.18503	1813.69	924.653	197.772	1.88764	0.0561839	1.32855	1.69001	5.05702	0.0391518	2.3083	0.00505632	1.88764	0.00171318	4.00865	2.01951	1.03594	0.817765	459.644	58.92	32.513	1.22425	38.9956	1.7646	34.5977	2.77124	28.47	4.91	31.84	0.73	0.00015	352.163	33.34	1.34	32.09	0.65	18	BAD09b_mnz6_06	6213	30.3	6802	166447	314306	32420	125912
BAD09b_mnz7_01	Migmatite	1	30.8846	3.37348	2.05199	1758.78	521.354	320.783	1.83746	0.0855168	3.39418	2.61641	3.60987	0.0367405	3.85963	0.00311737	1.83746	0.000998876	3.02345	3.26517	1.01296	0.476071	1327.28	131.418	20.0646	0.736168	36.6367	2.77388	20.1794	1.21958	23.52	4.42	19.45	0.47	462	389	18.27	0.57	19.19	0.39	60	BAD09b_mnz7_01	5593	24.1	28684	218462	426836	45318	201934
BAD09b_mnz7_02	Migmatite	1	21.6241	3.24837	2.08251	1715.18	528.013	306.981	2.06589	0.105454	4.54568	2.43989	4.76958	0.047343	4.9931	0.00325753	2.06589	0.00100512	4.27227	3.23655	1.03678	0.413749	1722.24	167.007	20.9652	0.864772	46.9681	4.57319	20.3054	1.73406	47	17.8	20.97	0.62	1721	674	17.65	0.78	20.33	0.45	81	BAD09b_mnz7_02	4623	43.3	19587	155524	291024	31897	106906
BAD09b_mnz7_03	Migmatite	1	17.282	3.90697	1.96361	1733.2	443.618	320.245	1.94185	0.0872861	2.18489	3.24221	3.74299	0.0375637	2.9231	0.00312261	1.94185	0.00101374	4.42722	3.77473	1.00894	0.664313	1366.82	84.1309	20.0983	0.779295	37.4426	2.14683	20.4795	1.81235	21.01	5.82	19.25	0.63	227	587	18.72	0.83	19.09	0.41	62	BAD09b_mnz7_03	4850	29.3	19013	153964	298785	30154	109876
BAD09b_mnz7_04	Migmatite	1	19.8983	3.8671	1.77648	1625.89	420.441	315.296	1.69975	0.0894493	2.36523	2.95099	4.06448	0.0390989	2.91264	0.00317162	1.69975	0.000970935	4.13212	3.76809	1.00706	0.583577	1413.8	90.4877	20.4132	0.692813	38.9439	2.2232	19.6152	1.6202	38.9	16.6	20.42	0.6	1413	785	17.89	0.74	19.87	0.36	65	BAD09b_mnz7_04	5057	20.2	20407	156044	243167	33291	140166
BAD09b_mnz8_01	Migmatite	1	33.8641	4.16692	1.94021	1645.33	394.856	299.167	1.77958	0.118151	2.03177	3.32331	4.61817	0.0544291	2.70093	0.00334261	1.77958	0.00106337	4.66688	4.06405	1.0102	0.658879	1928.45	72.7919	21.5119	0.764324	53.8148	2.82736	21.4816	2.00388	27.05	7.64	20.37	0.71	670	550	18.54	0.87	19.81	0.4	91	BAD09b_mnz8_01	4520	33.4	17292	136279	254808	28237	103343
BAD09b_mnz8_02	Migmatite	1	31.0914	4.21491	2.05885	1829.47	434.048	307.894	2.0229	0.0941025	1.92899	3.33605	5.19932	0.0421218	2.7952	0.00324788	2.0229	0.00104383	4.65564	4.27649	1.02897	0.723707	1510.17	72.8436	20.9032	0.844279	41.8935	2.29177	21.0871	1.96236	22.41	7.01	19.92	0.74	298	652	19.21	0.9	19.69	0.44	70	BAD09b_mnz8_02	4211	41	24258	234066	452705	45144	156202
BAD09b_mnz8_03	Migmatite	1	26.8302	3.41655	2.24654	1848.39	541.012	309.722	1.63321	0.0994314	1.61976	2.91799	4.37702	0.0442443	2.30022	0.0032287	1.63321	0.00106067	3.0631	3.48625	1.03152	0.710025	1613.47	60.3413	20.78	0.677635	43.9595	1.97725	21.4271	1.31193	21.61	3.46	19.63	0.47	247	335	18.88	0.59	19.44	0.36	75	BAD09b_mnz8_03	4871	31.4	23521	187253	283264	39217	154420
BAD09b_mnz8_04	Migmatite	1	26.8921	2.78112	2.28974	1795.08	645.45	299.494	1.83916	0.102726	1.67918	2.11065	4.01471	0.0472716	2.49041	0.00333897	1.83916	0.000990629	3.93207	2.725	1.00648	0.738496	1673.96	62.0708	21.4885	0.789052	46.8989	2.28026	20.0129	1.573	46.9	13.7	21.49	0.53	1673	523	16.94	0.68	20.85	0.41	78	BAD09b_mnz8_04	5119	42.8	22128	150843	336295	36254	139572
BAD09b_mnz9_01	Migmatite	1	23.716	3.22027	1.57094	1341.38	416.542	317.8	1.97339	0.0898782	2.35267	2.57338	4.79479	0.0389768	3.07072	0.00314664	1.97339	0.000996601	4.56276	3.21766	1.03121	0.642647	1422.94	89.8948	20.2527	0.798025	38.8246	2.33669	20.1335	1.83629	27.78	8.36	19.81	0.6	786	594	18.04	0.83	19.37	0.42	65	BAD09b_mnz9_01	4479	31.9	16637	161246	303959	27365	96215
BAD09b_mnz9_02	Migmatite	1	21.1693	2.79164	1.74105	1325.65	474.863	298.995	1.75348	0.102233	2.60304	2.25348	5.27821	0.0471232	3.13855	0.00334454	1.75348	0.00106383	5.52215	2.75602	1.03517	0.558691	1665.06	96.3304	21.5243	0.753546	46.7549	2.86427	21.491	2.37213	33.2	10.3	21.04	0.63	1034	591	18.31	1.02	20.44	0.39	78	BAD09b_mnz9_02	5408	47.7	19833	143041	279383	30154	118191
BAD09b_mnz10_01	Migmatite	1	16.3636	2.60439	1.68745	1191.91	457.654	279.754	2.14021	0.131054	2.17661	1.97355	3.65099	0.0645623	3.05256	0.00357457	2.14021	0.00104211	4.61625	2.54845	1.00663	0.70112	2112.13	76.3473	23.0021	0.982756	63.5261	3.75257	21.0524	1.94256	63.5	20.2	23	0.64	2111	545	16.26	0.77	22.2	0.5	100	BAD09b_mnz10_01	4417	50.3	20571	161246	287144	30328	114033
BAD09b_mnz10_02	Migmatite	1	19.6268	3.20925	1.46792	1087.56	338.882	287.347	1.6639	0.128732	1.61618	2.56241	4.58165	0.0617428	2.31961	0.00348011	1.6639	0.0011416	5.05492	3.16226	1.02404	0.717317	2080.73	56.8906	22.3953	0.743935	60.8333	2.73563	23.061	2.32997	27.77	6.26	20.97	0.65	664	435	18.67	0.95	20.35	0.39	100	BAD09b_mnz10_02	5366	46.7	24586	390111	763131	78435	291022
BAD09b_mnz10_03	Migmatite	1	20.2856	3.10002	1.47541	1112.79	358.962	298.209	1.7775	0.111416	1.72648	2.4995	3.68823	0.0514914	2.47796	0.00335336	1.7775	0.00106848	4.36384	3.07647	1.00792	0.717326	1822.65	62.6465	21.581	0.765876	50.9819	2.46125	21.5849	1.88276	31.87	7.81	20.87	0.58	967	466	18.21	0.8	20.24	0.39	86	BAD09b_mnz10_03	4520	71.5	14998	166447	315600	32420	118191
BAD09b_mnz10_04	Migmatite	1	22.5916	3.24928	1.49613	1123.69	345.828	301.508	2.08501	0.111279	2.72499	2.66908	5.02428	0.0508649	3.43116	0.00331666	2.08501	0.00109743	4.79733	3.13783	1.01255	0.60767	1820.4	98.905	21.3452	0.888564	50.3768	3.36707	22.1693	2.12579	23.78	5.25	20.07	0.65	417	447	18.69	0.91	19.72	0.47	86	BAD09b_mnz10_04	4107	41	16637	135238	256101	28237	108094
BAD09b_mnz11_01	Migmatite	1	17.4686	2.65342	2.23888	1645.44	620.123	286.354	1.81861	0.102269	1.59736	1.97893	4.10705	0.0492205	2.42052	0.00349218	1.81861	0.00104477	4.18153	2.59393	1.00899	0.75133	1665.7	59.1086	22.4728	0.815911	48.7866	2.30332	21.1061	1.76412	48.8	14.4	22.47	0.55	1665	529	17.78	0.75	21.8	0.42	78	BAD09b_mnz11_01	4747	39.9	17620	132117	283264	30677	104530
BAD09b_mnz11_02	Migmatite	1	35.0259	3.32378	1.7112	1454.21	437.516	304.189	1.78331	0.0746124	2.98208	2.53922	4.64789	0.0338044	3.47462	0.00328743	1.78331	0.00100611	5.06471	3.19544	1.00636	0.513239	1058.08	120.062	21.1574	0.753321	33.757	2.30467	20.3255	2.05772	33.8	15	21.15	0.65	1057	859	18.88	0.96	20.71	0.39	47	BAD09b_mnz11_02	4644	33.4	19259	134718	272916	28062	108094
BAD09b_mnz11_03	Migmatite	1	35.4852	3.15731	1.77194	1495.32	473.606	309.662	1.8531	0.0640014	1.57164	2.59249	3.40638	0.0284844	2.42982	0.00322933	1.8531	0.00103674	3.92549	3.1628	1.01648	0.762648	741.677	66.4827	20.784	0.769012	28.5183	1.36569	20.944	1.64339	22.27	6.13	20.46	0.55	223	600	20	0.79	20.34	0.41	32	BAD09b_mnz11_03	4396	29.3	20243	148242	284557	30154	114033
BAD09b_mnz11_04	Migmatite	1	34.4165	3.28994	1.7187	1455.9	442.531	299.261	1.7445	0.0718939	2.73521	2.44454	4.66711	0.0331091	3.24417	0.00334156	1.7445	0.000981371	4.54517	3.23144	1.00727	0.537733	982.938	111.385	21.5052	0.749021	33.0739	2.10918	19.826	1.80128	33.1	13.3	21.51	0.61	982	789	18.41	0.84	21.08	0.39	43	BAD09b_mnz11_04	4706	27.5	24832	171649	329828	37300	117597
BAD09b_mnz12_01	Migmatite	1	28.6315	3.0343	2.31604	1635.97	539.161	270.462	1.76124	0.139004	2.05249	2.27059	3.93323	0.0708315	2.70457	0.00369738	1.76124	0.00117231	4.06783	2.90375	1.00801	0.651209	2214.83	71.1818	23.7909	0.836429	69.4882	3.62649	23.6812	1.9254	44.45	9.73	23.04	0.59	1439	392	18.55	0.77	22.1	0.43	110	BAD09b_mnz12_01	4747	101.1	8277	161246	315600	32943	128287
BAD09b_mnz12_02	Migmatite	1	28.4986	4.21643	1.52146	1435.14	340.37	303.558	1.74277	0.0772601	2.77129	2.90734	4.35296	0.0350768	3.27373	0.00329426	1.74277	0.000940648	4.50019	4.10634	1.0089	0.532351	1127.91	110.422	21.2013	0.737725	35.0059	2.25045	19.0036	1.70952	35	17.7	21.2	0.71	1127	970	17.67	0.8	20.72	0.38	50	BAD09b_mnz12_02	4479	20.2	19341	135238	258688	28237	103343
BAD09b_mnz12_03	Migmatite	1	26.2736	3.78546	1.72242	1396.95	369.03	295.27	1.8667	0.0910833	1.92835	2.92256	4.30714	0.0425134	2.68386	0.00338673	1.8667	0.00105185	4.40494	3.70631	1.00764	0.695529	1448.35	73.4273	21.7954	0.812284	42.275	2.22018	21.249	1.87094	38.9	16.1	21.69	0.68	1295	771	19.31	0.86	21.1	0.42	66	BAD09b_mnz12_03	4438	37.6	20161	142000	266449	28934	105718
BAD09b_mnz12_04	Migmatite	1	24.4314	4.251	1.52691	1429.85	336.355	314.951	1.95873	0.0877763	1.858	3.17673	3.61197	0.0384096	2.69977	0.00317509	1.95873	0.000956532	3.79574	4.12637	1.00732	0.725515	1377.59	71.4373	20.4356	0.799236	38.2701	2.02593	19.3244	1.46625	38.3	16.4	20.43	0.63	1377	793	17.78	0.68	19.9	0.41	63	BAD09b_mnz12_04	5119	24.9	21964	156044	323360	35557	136602
BAD09b_mnz13_01	Migmatite	1	46.2612	3.42445	1.95233	1503.39	439.015	274.628	1.89939	0.139697	2.19454	2.49764	4.12249	0.0701049	2.90236	0.00364129	1.89939	0.00107303	4.29115	3.31898	1.0083	0.654431	2223.46	76.0367	23.4306	0.888404	68.799	3.85398	21.6768	1.85928	68.8	26.4	23.43	0.68	2223	650	17.41	0.76	22.56	0.45	110	BAD09b_mnz13_01	4561	89.9	10572	163846	315600	30851	117597
BAD09b_mnz13_02	Migmatite	1	27.441	3.29946	1.97718	1518.2	460.136	284.299	1.79851	0.133069	1.33484	2.6629	4.26606	0.0645069	2.23974	0.00351742	1.79851	0.00115412	4.35568	3.1865	1.01755	0.803	2138.85	46.6816	22.635	0.812706	63.4733	2.75249	23.3139	2.02969	27.85	5.29	21.09	0.61	658	366	18.67	0.82	20.46	0.42	100	BAD09b_mnz13_02	4685	67.4	13850	148242	280677	30328	115815
BAD09b_mnz13_03	Migmatite	1	35.1172	4.03924	1.56587	1509.89	373.805	316.831	1.84254	0.0703725	2.26994	2.91009	4.69985	0.0306112	2.92362	0.00315625	1.84254	0.000950912	4.87898	3.89048	1.01698	0.630224	939.242	93.0618	20.3145	0.747382	30.6159	1.76194	19.2109	1.87362	30.6	15.9	20.31	0.7	938	1024	18.19	0.89	19.92	0.39	41	BAD09b_mnz13_03	4727	17.4	22374	139400	267742	28934	109876
BAD09b_mnz13_04	Migmatite	1	19.355	3.94847	1.81848	1467.73	371.722	295.694	1.83198	0.0950814	2.18735	3.34702	4.88076	0.0443158	2.85318	0.00338187	1.83198	0.00114869	4.70317	3.83765	1.01042	0.642083	1529.69	82.3858	21.7642	0.796036	44.029	2.45579	23.2042	2.18129	18.63	4.41	20.2	0.7	0.00015	466.514	20.9	0.99	20.43	0.43	71	BAD09b_mnz13_04	4789	74.9	16801	163326	320774	35034	128287
BAD09b_mnz13_05	Migmatite	1	26.3558	3.55168	1.97777	1596.64	449.545	281.56	2.13261	0.13092	3.08441	2.64924	3.88711	0.064083	3.74989	0.00355164	2.13261	0.00112121	3.37274	3.41642	1.01286	0.568714	2110.35	108.211	22.8548	0.973009	63.0688	4.57579	22.6495	1.52691	35.02	6.69	21.86	0.62	1067	357	18.55	0.65	21.11	0.5	100	BAD09b_mnz13_05	4768	68.9	12539	163846	316893	33291	128287
BAD09b_mnz13_06	Migmatite	1	22.9933	4.37057	1.72956	1523.04	348.477	291.936	1.79837	0.0994317	3.28194	3.04176	4.84004	0.0469401	3.74237	0.00342541	1.79837	0.000994628	4.96669	4.23453	1.01904	0.480544	1613.47	122.263	22.0439	0.79146	46.5773	3.40173	20.0937	1.99489	46.6	26.7	22.04	0.82	1613	1031	18.03	0.9	21.38	0.41	75	BAD09b_mnz13_06	4871	77.8	15899	166447	324654	34860	134227
BAD09b_mnz13_07	Migmatite	1	19.0025	3.45088	1.76179	1384.69	401.256	288.839	1.9511	0.109331	1.79586	2.64713	4.23534	0.0521666	2.65178	0.00346214	1.9511	0.00106457	4.34319	3.38763	1.0133	0.735771	1788.29	65.4393	22.2798	0.867844	51.6337	2.66646	21.5058	1.867	51.6	20.6	22.28	0.67	1788	706	18.65	0.82	21.57	0.45	84	BAD09b_mnz13_07	4066	69.7	12785	171649	329828	36603	117003
BAD02a_Mnz1_01	Migmatite	2	12.8553	3.38551	13.619	9424.18	2783.68	252.249	1.61076	0.0512077	0.974329	2.93134	2.08502	0.0279777	1.88251	0.00396433	1.61076	0.00132473	2.28625	4.74637	1.01336	0.855642	250.189	44.8418	25.5052	0.819979	28.0179	1.03993	26.758	1.22266	19.92	4.35	24.93	0.58	0.00015	392.465	26.59	0.61	25.41	0.44	9.5	BAD02a_Mnz1_01	6316	4.9	22947	208059	336295	38346	120566
BAD02a_Mnz1_02	Migmatite	2	9.47338	4.36465	13.6266	9903.42	2269.01	235.127	1.72075	0.0527055	0.846841	3.37633	2.27618	0.030893	1.91784	0.00425302	1.72075	0.00132798	2.42456	5.97683	1.00638	0.897232	316.142	38.5155	27.3586	0.939483	30.8934	1.16646	26.8237	1.29981	30.9	12.2	27.36	0.77	315	864	26.56	0.64	27.18	0.49	12	BAD02a_Mnz1_02	8194	7	26225	182052	349229	43575	122942
BAD02a_Mnz1_03	Migmatite	2	14.1515	3.12795	12.4021	9243.56	2955.16	268.188	2.06669	0.0507987	0.844692	2.60696	3.38836	0.0261048	2.23264	0.00372873	2.06669	0.00122808	2.83206	4.32188	1.02917	0.925668	231.706	39.0059	23.9922	0.98977	26.1663	1.15282	24.8069	1.40418	20.31	5.43	23.61	0.66	0.00015	521.352	24.62	0.7	23.87	0.53	8.8	BAD02a_Mnz1_03	8793	2.8	17538	96747	188843	19522	66519
BAD02a_Mnz1_04	Migmatite	2	16.5795	2.43714	11.7607	9027.06	3703.95	292.92	1.92579	0.049356	1.08943	1.97995	3.67193	0.0232219	2.21258	0.0034139	1.92579	0.00108257	2.83546	3.4089	1.02932	0.870381	164.778	50.9262	21.97	0.844694	23.3095	1.01922	21.8693	1.23948	23.05	6.08	21.96	0.53	139	593	21.71	0.62	21.9	0.45	6	BAD02a_Mnz1_04	5470	5.4	22128	286081	284557	55776	178177
BAD02a_Mnz1_05	Migmatite	2	12.7422	3.65713	13.5243	9829.91	2687.88	253.076	3.34831	0.0727727	1.21429	3.3177	7.0006	0.03963	3.5617	0.00395139	3.34831	0.00129408	4.0404	5.48321	1.06661	0.940089	1007.63	49.2632	25.4221	1.69885	39.4628	2.75343	26.1394	2.11079	22.29	8.02	24.36	1.17	0.00015	729.649	25.13	1.02	24.57	0.91	44	BAD02a_Mnz1_05	6357	11.9	31143	291283	426836	54033	184116
BAD02a_Mnz1_06	Migmatite	2	10.0017	4.45019	12.4588	9283.84	2086.17	235.956	2.18049	0.0525411	1.17839	3.58266	3.78356	0.0306884	2.47853	0.00423809	2.18049	0.00132704	3.01211	6.16022	1.03222	0.879749	309.029	53.6629	27.2627	1.1863	30.6919	1.49755	26.8046	1.61364	30.7	15.6	27.26	0.98	308	1108	26.56	0.8	27.09	0.63	12	BAD02a_Mnz1_06	7451	11.1	49992	322491	530311	62748	201934
BAD02a_Mnz2_01	Migmatite	2	12.7883	3.25303	12.5458	9038.3	2778.42	261.761	1.79198	0.0513599	0.824163	2.85327	2.66844	0.0270411	1.97242	0.00382028	1.79198	0.00128094	2.29873	4.57904	1.02419	0.908519	257.014	37.8839	24.5802	0.879207	27.0924	1.05407	25.8741	1.18876	19.43	4.16	24.05	0.58	0.00015	389.48	25.7	0.59	24.46	0.47	9.9	BAD02a_Mnz2_01	6357	4.1	23439	138359	280677	31200	110470
BAD02a_Mnz2_02	Migmatite	2	18.9687	2.22207	13.1376	9480.75	4266.62	296.055	1.60475	0.0495299	0.711945	1.93496	2.22528	0.0230569	1.75559	0.00337775	1.60475	0.00117229	2.40995	3.07636	1.00921	0.914082	172.99	33.2303	21.7377	0.69646	23.1458	0.803178	23.6807	1.14068	16.29	2.46	21.24	0.42	0.00015	261.083	23.59	0.57	21.66	0.38	6.3	BAD02a_Mnz2_02	6770	2.9	23521	104550	212124	23530	83743
BAD02a_Mnz2_03	Migmatite	2	10.4017	4.50599	13.6972	9538.11	2116.76	232.918	1.80899	0.0534123	1.17647	3.95668	2.69965	0.0316041	2.1579	0.00429335	1.80899	0.00144571	2.48862	6.40572	1.02545	0.83831	346.352	53.221	27.6175	0.996981	31.5936	1.34164	29.1999	1.45225	19.85	5.62	26.72	0.81	0.00015	468.122	28.99	0.72	27.56	0.55	14	BAD02a_Mnz2_03	6811	3.4	21800	121194	261275	28759	101561
BAD02a_Mnz2_04	Migmatite	2	23.1002	5.51117	13.6968	8628.98	1565.73	194.117	1.6577	0.0534462	1.29156	4.61635	2.72129	0.0379455	2.10145	0.00515154	1.6577	0.00166361	2.4844	7.59247	1.01116	0.788835	347.786	58.4124	33.1237	1.09527	37.8162	1.55894	33.5974	1.66793	28.4	11.1	32.52	1.08	0.00015	776.162	33.36	0.83	32.88	0.59	13	BAD02a_Mnz2_04	4974	2.8	23603	115473	230233	23879	88494
BAD02a_Mnz2_05	Migmatite	2	21.9626	3.99046	14.3277	9002.74	2256.07	224.763	1.78294	0.0524296	1.31101	3.54558	3.40718	0.0321483	2.21305	0.00444913	1.78294	0.0015653	2.5785	5.49391	1.02543	0.805646	304.193	59.7537	28.6173	1.01812	32.1291	1.39884	31.6134	1.62896	18.44	4.3	27.46	0.78	0.00015	345.753	31.45	0.81	28.75	0.57	12	BAD02a_Mnz2_05	5057	2.4	24504	104029	206951	22833	83149
BAD02a_Mnz2_06	Migmatite	2	20.6852	3.31711	13.6465	8702.1	2623.4	243.679	2.05455	0.0518742	1.25208	3.06773	2.25854	0.0293386	2.40601	0.00410375	2.05455	0.00146363	2.39096	4.68684	1.02102	0.853925	279.87	57.3172	26.4004	1.08251	29.3613	1.39168	29.5617	1.41253	18.09	3.6	25.51	0.69	0.00015	314.525	29.46	0.71	26.32	0.59	11	BAD02a_Mnz2_06	4974	3.1	21390	130037	252221	28934	102155
BAD02a_Mnz2_07	Migmatite	2	24.0599	5.87571	15.4543	9549.67	1625.28	193.177	1.62451	0.0513962	0.816525	4.89226	2.54544	0.0366675	1.81817	0.0051766	1.62451	0.0016866	2.4502	8.11226	1.00676	0.893486	258.638	37.5218	33.2845	1.07854	36.5652	1.30514	34.0613	1.66766	26.4	10.5	32.58	1.12	0.00015	727.361	33.91	0.83	33.2	0.58	9.5	BAD02a_Mnz2_07	4561	2.5	24340	145641	281970	31025	109282
BAD02a_Mnz2_08	Migmatite	2	19.1238	5.19993	12.7004	8376.51	1610.89	216.342	1.98676	0.0582818	0.985788	4.4495	2.0259	0.0371276	2.21788	0.0046223	1.98676	0.00154924	2.54432	7.2206	1.01172	0.895792	540.371	43.118	29.7286	1.17844	37.0158	1.61108	31.2893	1.5909	21.69	6.59	28.58	0.98	0.00015	510.346	30.91	0.79	29.47	0.65	22	BAD02a_Mnz2_08	4541	2.5	24750	99348	201777	22310	83149
BAD04a_Mnz8_01	Migmatite	2	22.1785	1.09458	4.1969	2179.89	1991.53	274.557	2.09629	0.0534139	1.21622	0.724892	3.2287	0.0268119	2.42355	0.00364223	2.09629	0.00114632	3.76197	1.08428	1.01534	0.864965	346.422	55.0182	23.4367	0.980743	26.8658	1.28433	23.1564	1.7412	26.68	3.03	23.43	0.51	330	252	21.93	0.85	23.36	0.51	14	BAD04a_Mnz8_01	14035	19.4	41797	189334	359577	39566	145511
BAD04a_Mnz8_02	Migmatite	2	21.5717	1.11986	4.52131	2426.91	2167.15	273.733	2.11284	0.053772	1.72467	0.724325	3.00438	0.0270729	2.72738	0.00365319	2.11284	0.00116018	2.87432	1.06755	1.02062	0.77468	361.513	77.8111	23.5071	0.991451	27.1238	1.4589	23.4361	1.34643	25.91	2.23	23.44	0.51	261	195	22.09	0.67	23.45	0.51	14	BAD04a_Mnz8_02	10960	17.1	47534	171649	336295	37300	147887
BAD04a_Mnz8_03	Migmatite	2	23.0423	1.76902	4.31637	2931.9	1657.36	271.09	2.05314	0.0494337	0.719906	1.08096	3.17701	0.0251313	2.1757	0.00368881	2.05314	0.00110216	3.66618	1.69799	1.00676	0.943671	168.452	33.63	23.7358	0.972795	25.2025	1.08259	22.2649	1.63158	25.2	4.34	23.74	0.54	167	388	21.63	0.8	23.68	0.51	6.1	BAD04a_Mnz8_03	9433	10.4	28684	128997	244461	27016	99185
BAD04a_Mnz8_04	Migmatite	2	22.5338	1.31125	5.27036	2991.03	2281.06	274.156	2.08327	0.0504734	0.920609	0.85545	2.36535	0.0253729	2.27762	0.00364756	2.08327	0.0011637	2.6752	1.30025	1.01491	0.914671	216.852	42.6265	23.4709	0.976073	25.4418	1.14389	23.5073	1.25697	24.4	2.32	23.42	0.5	122	220	22.89	0.63	23.41	0.5	8.1	BAD04a_Mnz8_04	10299	12.7	35240	149802	301372	33291	117597
BAD04a_Mnz8_05	Migmatite	2	24.0015	1.627	4.18538	2719.96	1671.76	274.777	2.09239	0.050412	0.895834	1.02984	2.80441	0.0252849	2.27609	0.00363932	2.09239	0.00110562	2.71706	1.58656	1.00709	0.919289	214.035	41.5006	23.418	0.978137	25.3546	1.13926	22.3347	1.21299	25.35	3.05	23.42	0.51	213	271	21.66	0.6	23.37	0.51	8	BAD04a_Mnz8_05	9494	11.7	36879	159165	310426	35906	127693
BAD04a_Mnz8_06	Migmatite	2	22.7885	1.23684	4.89017	2774.71	2243.39	278.191	2.07278	0.0502241	0.887488	0.821783	2.7501	0.0248814	2.25479	0.00359465	2.07278	0.00115035	2.75004	1.19517	1.01559	0.919281	205.377	41.179	23.131	0.957123	24.9549	1.11104	23.2378	1.27732	23.91	2.16	23.08	0.49	108	210	22.6	0.64	23.08	0.49	7.7	BAD04a_Mnz8_06	11558	13.2	38519	174770	300079	38346	137790
BAD04a_Mnz8_07	Migmatite	2	22.5749	1.54609	4.2255	2634.96	1704.27	272.574	2.0785	0.0502934	1.11559	1.00608	3.36738	0.0254292	2.35897	0.00366873	2.0785	0.00114723	2.7202	1.55012	1.02557	0.881108	208.574	51.7326	23.6069	0.979471	25.4975	1.18728	23.1747	1.26003	25.5	3.01	23.61	0.51	207	266	22.62	0.63	23.57	0.51	7.8	BAD04a_Mnz8_07	9309	11.9	34011	187253	360870	36777	135414
BAD04a_Mnz8_08	Migmatite	2	23.9316	1.37066	4.63751	2777.83	2026.64	278.031	2.1243	0.0507942	1.03941	0.897699	2.33726	0.0251783	2.36496	0.00359672	2.1243	0.00113505	2.69497	1.33308	1.00485	0.898241	231.502	47.9991	23.1444	0.981474	25.2491	1.17885	22.9288	1.23511	24.85	2.49	23.13	0.51	195	228	22.27	0.62	23.11	0.51	8.8	BAD04a_Mnz8_08	8318	10.7	27127	124315	235406	23879	87307
BAD04a_Mnz8_09	Migmatite	2	19.2011	2.11089	4.19239	2982.8	1413.05	265.847	2.08339	0.0478358	1.37948	1.33321	2.86198	0.0247986	2.49869	0.00376157	2.08339	0.00111985	2.77921	2.08653	1.00776	0.833791	91.1552	65.3708	24.2031	1.00652	24.873	1.22715	22.6219	1.25668	24.87	4	24.21	0.55	89.8	368.4	22.23	0.63	24.18	0.53	2.8	BAD04a_Mnz8_09	7410	8.1	23685	130557	227646	27888	99185
BAD04a_Mnz8_10	Migmatite	2	22.374	1.5204	4.7399	2933.68	1929.55	273.621	2.06129	0.0492067	0.840653	0.980886	2.61075	0.0247845	2.22612	0.00365468	2.06129	0.00113213	2.55445	1.48556	1.01396	0.925956	157.693	39.3484	23.5167	0.967656	24.859	1.09276	22.87	1.16771	24.86	2.64	23.52	0.5	156	243	22.37	0.59	23.5	0.5	5.6	BAD04a_Mnz8_10	7699	9.8	31143	166447	314306	36254	126506
BAD04a_Mnz8_11	Migmatite	2	22.7429	1.30329	4.62797	2674.12	2051.82	275.498	2.08126	0.0528946	0.85193	0.844806	2.50657	0.0264606	2.24888	0.0036298	2.08126	0.00113784	3.02213	1.26659	1.00491	0.925468	324.279	38.6908	23.3568	0.970401	26.5183	1.17661	22.9852	1.38845	26.41	2.82	23.35	0.5	314	238	21.99	0.68	23.3	0.5	13	BAD04a_Mnz8_11	8669	9.5	26553	117553	232820	24402	90870
BAD04b_Mnz5_01	Migmatite	2	24.5129	3.52516	4.65891	3828.42	1086.03	252.932	2.21404	0.0579482	3.17355	2.21435	2.60589	0.031575	3.86955	0.00395364	2.21404	0.00119756	2.81953	3.51631	1.02223	0.572169	527.806	139.107	25.4365	1.12403	31.5649	2.40242	24.1909	1.36328	31.56	8.63	25.44	0.68	527	578	23.44	0.67	25.18	0.59	22	BAD04b_Mnz5_01	8875	64.8	147518	618975	323360	135954	498895
BAD04b_Mnz5_02	Migmatite	2	29.2272	4.0038	4.37137	3502.49	874.792	241.074	2.10628	0.0555972	1.0708	2.53024	2.40843	0.0317839	2.36284	0.0041481	2.10628	0.00125782	3.00603	3.90306	1.00668	0.891418	436.317	47.6815	26.685	1.1217	31.7706	1.47705	25.4074	1.52649	31.8	10.2	26.68	0.74	435	688	24.81	0.75	26.45	0.59	18	BAD04b_Mnz5_02	9907	46.7	122932	712602	970081	146412	683011
BAD04b_Mnz5_03	Migmatite	2	27.063	3.94979	4.19474	3485.6	882.478	249.708	2.12493	0.0537967	1.1233	2.41846	2.51359	0.0296913	2.40356	0.00400468	2.12493	0.00123743	2.60071	3.78572	1.00924	0.884074	362.548	50.6701	25.7642	1.09266	29.7091	1.40649	24.9958	1.29929	29.71	8.02	25.77	0.67	361	586	24.53	0.64	25.59	0.57	14	BAD04b_Mnz5_03	11765	49.2	106541	728206	1177032	146412	564226
BAD04b_Mnz5_04	Migmatite	2	29.1969	2.83999	4.48215	3454.1	1216.24	264.032	2.09529	0.0552194	2.3128	1.88897	2.92171	0.0288231	3.12078	0.00378741	2.09529	0.00121529	2.93445	2.72685	1.00877	0.671398	421.118	103.26	24.3691	1.0192	28.8526	1.77396	24.5488	1.43982	25.01	4.9	24.16	0.59	108	442	23.89	0.71	24.11	0.54	17	BAD04b_Mnz5_04	14242	72.6	147518	681393	763131	209160	760221
BAD04b_Mnz5_05	Migmatite	2	29.923	3.22523	4.43284	3554.42	1102.07	254.343	2.17176	0.0520426	1.0652	2.08448	2.57022	0.0281997	2.41893	0.00393169	2.17176	0.00122117	2.79314	3.19609	1.01409	0.897821	287.28	48.6976	25.2956	1.09648	28.2372	1.34636	24.6675	1.37711	28.24	6.93	25.3	0.65	286	540	24.25	0.68	25.16	0.58	11	BAD04b_Mnz5_05	12590	36.3	131127	306887	465639	62748	231630
BAD04b_Mnz5_06	Migmatite	2	30.3993	3.08185	4.55912	3700.54	1200.76	265.238	2.05096	0.0526265	0.751577	2.02367	2.38961	0.0273448	2.18433	0.0037702	2.05096	0.00118108	2.67512	3.01837	1.01182	0.938942	312.727	34.2036	24.2586	0.99312	27.3926	1.18001	23.8582	1.27568	27.39	6.08	24.26	0.58	312	486	23.42	0.63	24.12	0.52	12	BAD04b_Mnz5_06	7823	72.6	204886	572162	1099426	167328	605801
BAD04b_Mnz6_01	Migmatite	2	26.5956	2.89627	4.44332	3263.37	1126.75	242.494	2.10148	0.0717182	2.67372	1.81172	2.44087	0.04076	3.40074	0.00412381	2.10148	0.00122533	2.48406	2.87329	1.01338	0.617949	977.956	108.964	26.5291	1.11262	40.5658	2.70109	24.7515	1.2289	40.57	7.99	26.53	0.63	977	390	22.86	0.59	26.09	0.58	43	BAD04b_Mnz6_01	8462	38.9	90150	306887	866606	102837	344475
BAD04b_Mnz6_02	Migmatite	2	25.3575	2.61632	5.96137	3364.95	1286.14	201.072	4.28583	0.190116	9.49798	1.67847	2.1092	0.130308	10.4202	0.00497335	4.28583	0.00154889	4.73851	2.54381	1.00453	0.411301	2743.16	312.385	31.9808	2.73392	124.375	24.1071	31.2822	2.96211	124.4	40.9	31.98	1.49	2743	550	21.57	1.37	30.84	1.4	130	BAD04b_Mnz6_02	8669	38.9	80315	452528	879540	90636	320718
BAD04b_Mnz6_03	Migmatite	2	34.207	2.92741	4.75762	3361.18	1148.18	234.37	3.36973	0.111654	10.6083	1.92622	2.66692	0.0656567	11.1306	0.00426675	3.36973	0.00132753	3.47267	2.88964	1.02233	0.302745	1826.52	384.746	27.4467	1.84557	64.5694	13.8318	26.8146	1.86104	64.6	18.7	27.45	1.02	1826	521	22.69	1.02	26.76	0.95	86	BAD04b_Mnz6_03	10733	57	131127	717803	1202901	142926	510773
BAD04b_Mnz6_04	Migmatite	2	24.8779	2.52207	4.77805	3488.6	1383.23	255.262	2.12672	0.0620821	1.45637	1.5668	2.35996	0.0335186	2.57758	0.00391754	2.12672	0.00119018	2.51673	2.43631	1.00381	0.825082	676.938	62.2619	25.2047	1.06988	33.4762	1.6962	24.042	1.20939	33.48	5.67	25.21	0.59	676	351	22.68	0.58	24.93	0.56	29	BAD04b_Mnz6_04	8586	31.9	85233	260074	724327	74949	267265
BAD04b_Mnz7_01	Migmatite	2	20.6039	4.44607	4.28085	2990.13	672.534	204.899	2.31112	0.181305	2.47558	2.66969	2.0483	0.121948	3.38671	0.00488045	2.31112	0.00143569	2.85129	4.35776	1.00882	0.682411	2664.84	82.0189	31.3849	1.447	116.836	7.4481	28.9978	1.65237	116.8	38.1	31.38	0.94	2664	542	22.9	0.69	30.11	0.74	130	BAD04b_Mnz7_01	8401	10.6	20816	136799	265156	29108	98591
BAD04b_Mnz7_02	Migmatite	2	51.1385	4.78583	3.96789	3118.94	651.703	224.521	2.11469	0.0712286	3.21537	2.9746	2.4181	0.0437224	3.84844	0.00445393	2.11469	0.00137262	2.49275	4.5205	1.01476	0.549493	963.982	131.32	28.6481	1.20884	43.4518	3.26862	27.7246	1.38121	43.4	13.4	28.65	0.78	963	609	26.49	0.67	28.12	0.63	42	BAD04b_Mnz7_02	7616	10.3	18030	141480	287144	31723	114627
BAD04b_Mnz7_03	Migmatite	2	26.4887	3.76156	3.32652	2750.75	731.279	248.417	2.12274	0.0600871	1.20964	2.26523	2.6683	0.0333354	2.4432	0.00402549	2.12274	0.00119765	2.75295	3.64387	1.0133	0.868834	606.711	52.3204	25.8979	1.09719	33.2962	1.59934	24.1926	1.33118	33.3	9.15	25.89	0.68	606	573	23.31	0.65	25.59	0.57	25	BAD04b_Mnz7_03	8318	11.9	26799	148762	296198	31723	121160
BAD04b_Mnz7_04	Migmatite	2	19.4078	4.15476	2.73235	2276.02	547.81	254.935	2.18006	0.0569612	1.84155	2.72969	2.19471	0.0307933	2.85376	0.00392257	2.18006	0.00125051	2.26478	4.08507	1.00885	0.763924	490.032	81.2446	25.237	1.09812	30.7952	1.72979	25.2597	1.14341	25.76	5.59	24.97	0.65	101	489	24.72	0.56	24.92	0.58	20	BAD04b_Mnz7_04	8772	10.3	24586	130557	256101	28585	101561
BAD04b_Mnz7_05	Migmatite	2	20.696	4.02982	2.72083	2287.86	567.732	250.076	2.0982	0.0556463	1.13797	2.57382	3.19236	0.0306669	2.38693	0.00399878	2.0982	0.00122447	3.26541	4.00758	1.01692	0.879039	438.282	50.6552	25.7264	1.07734	30.6707	1.44126	24.7342	1.6143	30.7	11	25.73	0.75	437	766	24.18	0.79	25.5	0.57	18	BAD04b_Mnz7_05	8669	11.2	18522	142520	276797	29805	109282
BAD04b_Mnz7_06	Migmatite	2	21.7907	2.53108	3.85742	2982.04	1178.17	266.92	2.08002	0.0601664	1.6936	1.5758	2.41497	0.0310655	2.68231	0.00374644	2.08002	0.00111349	2.60154	2.4575	1.00518	0.77546	609.564	73.2185	24.106	1.00087	31.0634	1.63987	22.4936	1.16968	31.06	5.49	24.1	0.55	609	370	21.26	0.56	23.86	0.52	26	BAD04b_Mnz7_06	8008	8.5	24177	109751	206951	23705	90870
BAD04b_Mnz7_07	Migmatite	2	29.4487	3.00567	2.73072	2127.86	707.948	257.896	2.13535	0.0529042	1.58945	1.90084	2.65626	0.0282717	2.66197	0.00387753	2.13535	0.00118204	2.88958	2.9571	1.00737	0.802169	324.691	72.1805	24.9479	1.0633	28.3083	1.48521	23.8775	1.37906	28.31	6.66	24.95	0.62	323	514	23.33	0.68	24.8	0.56	13	BAD04b_Mnz7_07	6729	8.2	16473	114953	222472	24228	87307
BADf02_Mnz1_01	Migmatite	2	21.3588	3.1097	4.1198	2974.47	956.515	215.3	2.12564	0.0525655	1.19916	1.76342	3.04487	0.0336482	2.44056	0.00464467	2.12564	0.00125255	2.70078	3.09569	1.02097	0.870964	310.09	54.5985	29.8722	1.26689	33.6036	1.61211	25.3009	1.36575	33.6	7.7	29.87	0.74	309	504	24.35	0.66	29.71	0.67	12	BADf02_Mnz1_01	7637	7.9	14916	131597	247047	24925	88494
BADf02_Mnz1_02	Migmatite	2	21.601	3.02053	4.49238	2847.75	942.799	196.663	2.11958	0.0862265	1.44215	1.75672	2.77307	0.060426	2.56368	0.00508484	2.11958	0.00138128	2.84195	3.05296	1.02712	0.826775	1343.26	55.7134	32.6959	1.38238	59.5732	2.96232	27.8995	1.58463	59.6	14	32.7	0.82	1342	443	24.49	0.71	31.92	0.71	61	BADf02_Mnz1_02	6956	7.9	13195	140440	265156	27888	94434
BADf02_Mnz1_03	Migmatite	2	21.7082	3.6618	3.74434	2753.6	751.979	207.294	2.03905	0.0503982	0.937199	1.97176	2.13956	0.033507	2.24412	0.00482407	2.03905	0.00128085	2.32989	3.51464	1.00519	0.90862	213.4	43.422	31.0232	1.262	33.4648	1.47643	25.8723	1.20478	33.46	7.51	31.02	0.74	212	502	25.09	0.59	30.91	0.66	7.7	BADf02_Mnz1_03	7657	7.7	16145	155524	298785	34511	120566
BADf02_Mnz1_04	Migmatite	2	21.5273	2.41728	4.39306	2771.78	1146.65	227.057	2.36187	0.0631846	5.56822	1.46329	2.575	0.0383516	6.04843	0.00440419	2.36187	0.00127649	3.10421	2.3112	1.0062	0.390493	714.449	236.59	28.3289	1.33511	38.2134	4.52661	25.7843	1.59971	38.21	7.79	28.33	0.74	714	422	23.92	0.81	28.02	0.7	30	BADf02_Mnz1_04	8318	9.5	15653	137319	293611	29108	89088
BADf13m_Mnz3_01	Migmatite	2	34.8938	3.38587	3.99103	2475.48	731.122	200.854	4.62189	0.0610931	1.96848	2.03485	4.38952	0.0419197	5.02362	0.00497875	4.62189	0.00151417	4.39211	3.25511	1.03877	0.920031	642.513	84.6361	32.0154	2.95142	41.6966	4.09623	30.5816	2.68415	41.7	16.3	32.02	1.64	641	816	29.35	1.31	31.67	1.54	27	BADf13m_Mnz3_01	10238	14.3	27127	172169	372511	40089	132445
BADf13m_Mnz3_02	Migmatite	2	34.7485	3.68025	3.3333	2300.58	625.114	224.96	2.31875	0.0545445	1.11851	2.46607	2.52043	0.0334157	2.57442	0.00444523	2.31875	0.00142438	2.74236	3.57456	1.0118	0.900686	393.597	50.179	28.5923	1.32289	33.3752	1.6891	28.7694	1.57673	28.68	6.73	28.33	0.78	58	534.1	28.22	0.78	28.31	0.7	16	BADf13m_Mnz3_02	8339	12.7	26225	171649	349229	48804	166298
BADf13m_Mnz4_01	Migmatite	2	28.5655	3.21427	3.16136	2565.85	798.269	264.841	2.68105	0.0540538	1.51297	2.18309	4.70174	0.0281285	3.07849	0.00377585	2.68105	0.00114726	3.3867	3.3619	1.03912	0.870897	373.291	68.1184	24.2948	1.30013	28.1669	1.70896	23.1754	1.5688	28.17	8.82	24.3	0.78	372	678	22.63	0.77	24.13	0.68	15	BADf13m_Mnz3_03	9474	13.2	21636	166447	344056	36429	131851
BADf13m_Mnz4_02	Migmatite	2	40.6626	3.88758	3.04129	2470.66	635.527	242.543	2.16619	0.0537447	1.32985	2.42095	3.14122	0.0305388	2.54182	0.00412298	2.16619	0.00122676	3.24494	3.85138	1.01292	0.852218	360.366	60.0104	26.5238	1.14665	30.5446	1.5285	24.7804	1.60717	30.5	10.5	26.52	0.77	359	742	24.24	0.79	26.33	0.6	14	BADf13m_Mnz4_02	8751	9.7	20734	125876	254808	29108	103936
BADf13m_Mnz4_03	Migmatite	2	33.6238	3.27092	2.99058	2476.35	757.079	256.978	2.33977	0.0539273	1.96304	2.13539	5.09113	0.0289213	3.05419	0.00389138	2.33977	0.00110426	3.44313	3.51461	1.03444	0.766086	368.013	88.4641	25.0368	1.16923	28.9496	1.74188	22.3072	1.53523	28.95	9.63	25.03	0.75	367	720	21.62	0.75	24.85	0.61	15	BADf13m_Mnz4_03	8978	10.1	19751	126396	262569	28411	102749
BAD01d_Mnz4_02	Leucogranite	2	11.5452	1.19612	10.3479	6167.32	5156.12	306.346	1.69401	0.0470402	0.943696	0.99178	2.17476	0.0211623	1.93913	0.00326428	1.69401	0.00105347	2.38008	1.6436	1.004	0.873592	51.2667	45.0555	21.0087	0.71058	21.2636	0.815757	21.2817	1.01249	20.39	2.16	20.96	0.38	0.00015	239.598	21.22	0.51	20.97	0.37	1.2	BAD01d_Mnz4_02	13003	29.3	204886	780221	866606	181272	688950
BAD01d_Mnz4_03	Leucogranite	2	11.988	1.15052	10.228	6106.41	5307.54	307.487	1.56937	0.0477782	0.891822	0.943007	2.30909	0.0214145	1.80507	0.00325217	1.56937	0.00104614	2.54205	1.57982	1.00505	0.869425	88.2988	42.2843	20.9308	0.655867	21.5144	0.768239	21.1338	1.07387	20.64	2.24	20.88	0.35	0.00015	248.668	20.98	0.54	20.89	0.34	2.8	BAD01d_Mnz4_03	9082	22.8	163909	546155	853672	134211	469199
BAD01d_Mnz4_04	Leucogranite	2	10.8185	1.26474	9.73658	6119.08	4838.2	302.303	1.59502	0.0483321	0.850758	1.02479	2.04659	0.0220343	1.80773	0.00330794	1.59502	0.00103202	2.60692	1.74779	1.0064	0.882334	115.554	40.1331	21.2892	0.677976	22.1303	0.791146	20.8487	1.08642	22.13	2.8	21.29	0.37	114	288	20.57	0.54	21.26	0.36	3.9	BAD01d_Mnz4_04	8690	22.3	139322	676192	1526261	163842	617680
BAD01d_Mnz4_05	Leucogranite	2	15.4085	1.21026	9.64682	6071.26	5016.5	309.4	1.58302	0.0500132	0.850177	0.955127	2.11187	0.0222777	1.79688	0.00323206	1.58302	0.000992834	2.56259	1.67921	1.00822	0.880986	195.605	39.5183	20.8016	0.657495	22.3721	0.794895	20.0574	1.02744	22.37	2.68	20.8	0.36	195	268	19.56	0.51	20.74	0.34	7.4	BAD01d_Mnz4_05	9577	14	82774	499342	827803	148155	481077
BAD01d_Mnz4_06	Leucogranite	2	15.0926	1.17139	9.1168	5594.96	4776.33	306.185	1.61116	0.0493735	0.930026	0.926443	2.7843	0.0222237	1.86031	0.003266	1.61116	0.00100285	2.80763	1.63403	1.00836	0.866066	165.605	43.4683	21.0197	0.676181	22.3185	0.820995	20.2597	1.13704	22.32	2.84	21.02	0.37	165	287	19.8	0.56	20.97	0.35	6.1	BAD01d_Mnz4_06	8462	16.3	92608	462931	672590	76692	291022
BAD01d_Mnz4_07	Leucogranite	2	15.4545	1.19569	9.41481	5939.93	4967.77	307.302	1.56828	0.0487751	0.860117	0.934589	2.52709	0.0218745	1.78866	0.00325413	1.56828	0.00096508	2.77189	1.67224	1.00884	0.87679	137.034	40.4133	20.9434	0.655803	21.9716	0.777253	19.497	1.08032	21.97	2.83	20.94	0.36	136	291	18.96	0.53	20.9	0.34	4.8	BAD01d_Mnz4_07	8751	16.6	95887	416118	944213	106323	415746
BAD01d_Mnz4_08	Leucogranite	2	15.2332	1.16128	9.03068	5657.48	4871.75	310.94	1.67121	0.0493457	0.872972	0.92368	2.61583	0.0218715	1.88548	0.00321606	1.67121	0.00097684	2.74915	1.62149	1.01083	0.88636	164.289	40.8116	20.6988	0.690696	21.9686	0.8192	19.7345	1.0845	21.97	2.72	20.7	0.37	163	280	19.24	0.54	20.65	0.36	6	BAD01d_Mnz4_08	12384	28.5	172104	780221	1681474	189987	712707
BAD01d_Mnz4_09	Leucogranite	2	15.4298	1.18927	9.70574	5907.92	4967.67	306.039	1.60345	0.048708	1.02117	0.971181	2.56826	0.0219346	1.90101	0.00326756	1.60345	0.0010336	2.81249	1.66403	1.00842	0.843473	133.799	48.0091	21.0297	0.673267	22.0313	0.828272	20.8806	1.17389	22.03	2.86	21.03	0.37	132	295	20.63	0.59	20.99	0.35	4.7	BAD01d_Mnz4_09	10114	33.7	131127	884251	1396917	226590	890884
BAD01d_Mnz4_10	Leucogranite	2	15.1471	1.16001	9.23111	5619.78	4844.59	306.082	1.60041	0.0487924	1.08834	0.931565	2.89139	0.0219695	1.93541	0.0032671	1.60041	0.00102451	3.16633	1.61765	1.01037	0.826911	137.869	51.1288	21.0268	0.671898	22.066	0.844569	20.6971	1.30997	22.07	3.13	21.03	0.37	137	321	20.39	0.65	20.98	0.35	4.9	BAD01d_Mnz4_10	8483	17.1	131127	478536	995950	115038	570166
BAD01d_Mnz4_11	Leucogranite	2	14.7629	1.15859	9.36705	5376.82	4640.84	299.95	1.57345	0.0490568	0.952634	1.00199	2.41078	0.0225401	1.83936	0.00333389	1.57345	0.00112601	2.67741	1.60805	1.01077	0.855432	150.546	44.6487	21.4559	0.674037	22.6327	0.823051	22.7464	1.21731	18.74	1.95	21.21	0.36	0.00015	211.433	22.52	0.61	21.32	0.35	5.4	BAD01d_Mnz4_11	9494	21.3	131127	988280	1047688	115038	712707
BAD02b_Mnz3_02	Leucosome	2	13.0715	4.02578	28.7931	19811	4921.04	224.529	1.58609	0.0498798	0.655696	3.17449	2.05712	0.0306166	1.71628	0.00445376	1.58609	0.00137819	2.31743	5.56252	1.00459	0.924144	189.398	30.5129	28.647	0.906656	30.6212	1.03487	27.8372	1.28929	30.6	10.8	28.65	0.73	188	786	27.64	0.64	28.54	0.48	6.8	BAD02b_Mnz3_02	28896	10.6	53270	265275	582049	62748	190055
BAD02b_Mnz3_03	Leucosome	2	14.2843	2.66791	25.6285	16818.2	6303.89	237.466	1.6567	0.0473042	0.748203	2.09485	1.92227	0.0274539	1.81782	0.00421113	1.6567	0.00129924	2.31439	3.6681	1.00889	0.911368	64.6093	35.6325	27.0897	0.895646	27.5004	0.98592	26.2434	1.21392	27.5	6.4	27.09	0.57	63.6	532.4	26.1	0.61	27.07	0.47	1.5	BAD02b_Mnz3_03	22704	8	59007	218462	530311	43575	184116
BAD02b_Mnz3_04	Leucosome	2	13.3943	3.21183	25.5194	17511.5	5452.18	230.57	1.57338	0.05393	0.640289	2.51787	1.89618	0.0322354	1.69868	0.00433707	1.57338	0.00130767	2.31481	4.4383	1.00307	0.92624	368.126	28.8539	27.8981	0.875932	32.2148	1.0767	26.4137	1.22202	32.21	9.04	27.9	0.62	367	608	25.94	0.6	27.69	0.46	15	BAD02b_Mnz3_04	23530	15.6	67203	280880	607918	64491	213812
BAD02b_Mnz3_05	Leucosome	2	13.3384	3.48419	26.0543	17940.4	5149.09	227.408	1.57335	0.0488957	1.04442	2.73372	1.87898	0.0296327	1.88845	0.00439738	1.57335	0.00135321	2.33708	4.80922	1.00696	0.833144	142.831	49.0203	28.2852	0.888042	29.6513	1.10311	27.3328	1.27668	29.65	9.11	28.28	0.66	142	692	27.14	0.64	28.21	0.47	4.8	BAD02b_Mnz3_05	24149	9.3	78676	280880	646721	69720	237569
BAD02b_Mnz3_06	Leucosome	2	12.0583	1.131	22.0854	11744.3	10384	269.875	1.66867	0.0461912	0.780665	0.906425	1.99813	0.0235887	1.84226	0.00370543	1.66867	0.00116605	2.33863	1.55857	1.00542	0.905777	7.6117	37.5805	23.8426	0.79419	23.6734	0.861794	23.5547	1.10104	23.67	2.41	23.84	0.42	6.82	237.57	23.51	0.56	23.84	0.41	-0.71	BAD02b_Mnz3_06	19608	7.3	59007	239268	582049	69720	291022
BAD02b_Mnz3_07	Leucosome	2	13.9791	3.21269	26.1201	17445.6	5430.21	228.412	1.61234	0.0488548	0.726425	2.52995	1.99927	0.0294778	1.76843	0.00437806	1.61234	0.00134328	2.31604	4.4507	1.00692	0.911737	140.87	34.1075	28.1612	0.906062	29.4986	1.02779	27.1325	1.25592	29.5	8.32	28.16	0.64	140	636	26.92	0.62	28.09	0.48	4.7	BAD02b_Mnz3_07	21672	10.6	59827	244469	452705	57519	184116
BAD02b_Mnz3_08	Leucosome	2	12.98	3.23676	25.8642	17700.9	5468.71	232.191	1.57636	0.0474946	0.690585	2.54041	1.67619	0.0281907	1.72099	0.0043068	1.57636	0.00132292	2.20903	4.4872	1.00472	0.915959	74.1696	32.8297	27.7038	0.871489	28.2283	0.957779	26.7216	1.17976	28.23	7.66	27.71	0.61	72.9	619.1	26.59	0.59	27.68	0.46	1.9	BAD02b_Mnz3_08	27245	13.2	107360	457730	983016	106323	362293
BAD02b_Mnz3_09	Leucosome	2	13.3631	3.02065	26.6823	18166.2	6014.03	233.045	1.6482	0.0473445	0.714111	2.36257	1.97725	0.0279986	1.79625	0.00429102	1.6482	0.00131519	2.34054	4.20476	1.01343	0.917578	66.6412	33.996	27.6025	0.907879	28.0386	0.99302	26.5654	1.24269	28.04	7.56	27.6	0.62	65.5	615.8	26.42	0.62	27.58	0.48	1.6	BAD02b_Mnz3_09	26213	8.8	74578	364103	763131	67977	279144
BAD02b_Mnz3_10	Leucosome	2	14.2736	2.4663	26.4025	17067.6	6920.3	238.841	1.57079	0.0480408	0.678895	1.98052	1.72483	0.0277209	1.71122	0.00418689	1.57079	0.00129387	2.25981	3.41825	1.00577	0.917935	101.279	32.1109	26.9341	0.844336	27.7643	0.936912	26.1352	1.18041	27.76	5.88	26.93	0.53	100	481	25.95	0.59	26.89	0.45	3.1	BAD02b_Mnz3_10	26213	6.7	56549	301686	672590	71463	261326
BAD02b_Mnz3_11	Leucosome	2	13.5494	3.15151	25.5637	17208.5	5460.38	224.081	1.68389	0.049345	0.782789	2.41388	2.08489	0.030349	1.85695	0.00446268	1.68389	0.00133793	2.48832	4.3627	1.00518	0.906807	164.256	36.5957	28.7043	0.964477	30.3575	1.11015	27.0245	1.34397	30.36	9.01	28.71	0.68	163	667	26.73	0.67	28.62	0.51	5.7	BAD02b_Mnz3_11	22704	15	78676	239268	582049	94122	326657
BAD02b_Mnz3_12	Leucosome	2	13.3452	3.35208	25.1091	17257.9	5148.41	224.957	1.59078	0.0476568	0.833876	2.57714	1.8556	0.0291966	1.79609	0.0044453	1.59078	0.00133033	2.23749	4.63386	1.00603	0.885691	82.2677	39.5815	28.5927	0.907614	29.2212	1.03419	26.8711	1.20164	29.22	8.29	28.59	0.64	81.3	646.4	26.66	0.6	28.56	0.48	2.2	BAD02b_Mnz3_12	21053	13.7	73759	348499	840737	92379	249448
BADf04_Mnz5_01	Leucogranite	2	24.1377	1.87252	1.50156	1066.94	569.79	269.415	2.17179	0.0540726	1.45736	1.08858	4.10757	0.0276605	2.61545	0.00371174	2.17179	0.00106535	4.35185	1.79618	1.00608	0.83037	374.073	65.6057	23.8831	1.03538	27.7046	1.4286	21.5216	1.8721	27.7	5.98	23.88	0.59	373	468	20.31	0.89	23.73	0.54	15	BADf04_Mnz5_01	10114	11.7	33601	166447	262569	32245	127693
BADf04_Mnz5_02	Leucogranite	2	24.0521	1.85945	1.72998	1168.21	628.255	271.037	2.07357	0.0534516	1.44213	1.18406	4.11406	0.0271793	2.52576	0.00368954	2.07357	0.0011545	4.47718	1.80825	1.00569	0.820972	348.016	65.2194	23.7405	0.982668	27.229	1.35629	23.3216	2.08699	27.23	6.07	23.74	0.57	347	485	22.56	1.02	23.59	0.52	14	BADf04_Mnz5_02	8875	12.2	31962	142000	240580	30502	118191
BADf04_Mnz5_03	Leucogranite	2	24.2426	1.94213	1.43474	963.75	496.233	260.535	2.22395	0.0637825	2.94595	1.18742	2.81242	0.0337397	3.69115	0.00383825	2.22395	0.00113006	3.30234	1.8958	1.00674	0.602509	734.427	124.765	24.6956	1.09624	33.6935	2.44359	22.828	1.50681	33.69	5.89	24.69	0.6	734	359	20.89	0.72	24.41	0.57	31	BADf04_Mnz5_03	10031	14.5	32782	118073	275503	28934	103936
BADf04_Mnz5_04	Leucogranite	2	23.4592	1.76061	1.62849	1071.89	608.819	271.066	2.15815	0.0521722	1.79842	1.16716	3.32786	0.0265259	2.80926	0.00368914	2.15815	0.00115888	3.77123	1.73192	1.0076	0.768228	292.963	82.1344	23.738	1.02264	26.5829	1.47312	23.4101	1.7646	26.58	4.81	23.74	0.56	292	399	22.75	0.87	23.63	0.54	11	BADf04_Mnz5_04	11744	13.7	43436	147722	311719	35557	136008
BADf04_Mnz5_05	Leucogranite	2	18.0998	1.90987	1.69947	1170.51	612.877	267.368	2.20405	0.0510836	1.44961	1.22839	3.2878	0.0263316	2.63803	0.00374017	2.20405	0.00113855	3.33409	1.86586	1.00852	0.835491	244.602	66.7833	24.0657	1.05877	26.3908	1.37352	22.9996	1.53272	26.39	4.55	24.06	0.58	244	384	22.35	0.76	23.98	0.55	9.3	BADf04_Mnz5_05	9371	13.7	39338	145641	283264	36603	149669
BADf04_Mnz5_06	Leucogranite	2	21.9033	1.82328	1.49594	1018.39	558.552	266.814	2.12715	0.0482543	1.37872	1.13058	3.06511	0.0249249	2.53489	0.00374792	2.12715	0.00109081	2.91347	1.79015	1.00425	0.839151	111.758	65.0846	24.1155	1.02395	24.9981	1.2511	22.0357	1.28326	25	3.63	24.12	0.55	111	332	21.44	0.64	24.09	0.54	3.6	BADf04_Mnz5_06	10093	10.9	33601	147202	319480	30851	115221
BADf04_Mnz5_07	Leucogranite	2	17.6237	1.7675	1.80144	1200.56	679.24	262.074	2.20883	0.04819	1.50313	1.02671	4.56158	0.0253419	2.67177	0.00381572	2.20883	0.00108166	4.19778	1.72213	1.00728	0.82673	108.606	70.9995	24.5509	1.08242	25.4111	1.34012	21.8509	1.83343	25.41	5.08	24.55	0.61	107	455	21.12	0.9	24.52	0.57	3.5	BADf04_Mnz5_07	12095	14.3	36060	170088	287144	31723	112251
BADf04_Mnz5_08	Leucogranite	2	18.0269	1.75383	2.03691	1378.39	785.928	264.597	2.14949	0.0468444	1.00433	0.991226	3.33081	0.0243994	2.37255	0.00377933	2.14949	0.00103509	3.79868	1.72969	1.00575	0.905984	41.303	48.0403	24.3172	1.04334	24.4773	1.14693	20.9107	1.58778	24.48	4.45	24.32	0.58	40.4	419.4	20.17	0.77	24.31	0.55	0.67	BADf04_Mnz5_08	10939	13.7	34421	187253	271623	41832	136602
BADf04_Mnz5_09	Leucogranite	2	16.926	1.86275	2.2209	1582.49	849.545	264.675	2.11301	0.0457693	1.1946	1.05349	3.64042	0.0238323	2.42732	0.00377822	2.11301	0.00102155	3.84797	1.81057	1.00521	0.870512	-14.5239	57.7493	24.3101	1.02533	23.9151	1.14678	20.6374	1.58737	23.91	4.61	24.31	0.58	0.00015	439.933	20	0.78	24.33	0.54	-1.7	BADf04_Mnz5_09	8297	36.3	81954	426521	208244	87150	267265
BADf04_Mnz5_10	Leucogranite	2	17.4575	1.77371	2.44058	1604.44	904.564	265.943	2.16171	0.0495496	1.0056	1.08216	2.97678	0.0256778	2.38416	0.0037602	2.16171	0.00110361	3.51909	1.73281	1.00828	0.906696	173.92	46.9287	24.1944	1.04398	25.7437	1.21139	22.2941	1.56818	25.74	4.35	24.19	0.57	173	381	21.59	0.77	24.13	0.55	6.3	BADf04_Mnz5_10	7885	16.6	42616	260074	217298	55776	195994
BADf04_Mnz5_11	Leucogranite	2	19.4896	1.92221	2.06074	1479.13	769.496	271.232	2.14607	0.0481243	1.48682	1.1399	3.84923	0.0244528	2.6108	0.00368688	2.14607	0.00107054	3.82892	1.84964	1.00683	0.821999	105.382	70.2709	23.7235	1.01629	24.5303	1.26473	21.6265	1.65517	24.53	4.81	23.72	0.57	104	446	21.07	0.81	23.69	0.53	3.4	BADf04_Mnz5_11	9371	13.2	39338	166447	310426	54033	172238
BADf04_Mnz5_12	Leucogranite	2	24.2407	1.74371	2.01591	1358.46	779.063	272.637	2.18608	0.0502833	1.30945	1.10691	2.74238	0.0254182	2.54825	0.00366787	2.18608	0.00111358	3.14041	1.70417	1.01262	0.857873	208.109	60.7274	23.6014	1.02992	25.4866	1.28195	22.4953	1.41205	25.49	3.79	23.6	0.55	207	335	21.87	0.7	23.54	0.54	7.8	BADf04_Mnz5_12	7080	17.4	47534	327693	239287	78435	291022
BADf04_Mnz5_13	Leucogranite	2	21.8393	1.87744	2.71873	1409.26	750.627	228.411	2.31654	0.183587	3.69775	1.29043	3.09225	0.110772	4.36345	0.00437807	2.31654	0.00144173	3.5732	1.83441	1.00583	0.530896	2685.54	122.272	28.1613	1.30176	106.671	8.79858	29.1197	2.0794	74.3	10.2	27.46	0.7	2084	236	17.96	0.76	26.36	0.66	130	BADf04_Mnz5_13	8008	8.8	27045	119634	230233	28411	102749
BADf04_Mnz5_14	Leucogranite	2	18.785	1.60151	1.74871	1041.16	650.113	251.948	2.2057	0.0726053	4.26799	0.992116	2.70189	0.0397159	4.80425	0.00396908	2.2057	0.00117049	3.17682	1.57823	1.00747	0.459115	1002.96	173.273	25.5357	1.12416	39.5466	3.71997	23.6444	1.50135	39.55	5.71	25.54	0.6	1002	287	20.42	0.73	25.21	0.58	44	BADf04_Mnz5_14	7513	28.5	65564	780221	375098	209160	653315
BADf04_Mnz5_15	Leucogranite	2	18.0993	1.81857	1.5968	1072.64	589.827	262.003	2.13761	0.0570722	1.65735	1.03597	3.68574	0.030021	2.70484	0.00381676	2.13761	0.00104934	4.13124	1.76504	1.00632	0.79029	494.325	73.064	24.5576	1.04781	30.0342	1.5997	21.1984	1.75052	30.03	6.05	24.56	0.59	493	428	19.49	0.82	24.35	0.55	20	BADf04_Mnz5_15	11146	27.2	139322	780221	866606	207417	694889
BAD06_Mnz1_01	Leucogranite	3	17.9661	2.29764	11.3009	6935.92	3018.72	233.329	1.59949	0.0615146	0.861179	1.62972	2.19445	0.0363342	1.81659	0.0042858	1.59949	0.00120359	2.44176	2.22178	1.00473	0.880491	657.276	36.9364	27.569	0.879984	36.2387	1.29258	24.3125	1.18656	36.24	5.4	27.57	0.5	656	309	22.49	0.56	27.25	0.46	28	BAD06_Mnz1_01	10444	2	21964	110271	234113	24925	83743
BAD06_Mnz1_02	Leucogranite	3	18.3238	2.22432	12.279	7364.06	3310.7	233.482	1.59217	0.0611916	0.828574	1.63431	1.88322	0.0361197	1.79486	0.00428298	1.59217	0.00123581	2.43029	2.17642	1.00469	0.887069	645.976	35.6046	27.5509	0.875381	36.0285	1.26985	24.9631	1.21256	36.03	5.23	27.55	0.49	645	302	23.22	0.57	27.24	0.46	27	BAD06_Mnz1_02	11971	2	25406	116513	231526	25622	86119
BAD06_Mnz1_03	Leucogranite	3	18.8936	2.55078	12.4461	8302.28	3254.81	247.455	1.74105	0.0591719	0.88337	1.86564	2.55273	0.0329552	1.95233	0.00404113	1.74105	0.00115793	2.7879	2.49566	1.0124	0.89178	573.426	38.4227	25.9983	0.903401	32.9226	1.26411	23.3907	1.30343	32.92	6.29	26	0.53	572	401	22.06	0.62	25.72	0.47	24	BAD06_Mnz1_03	10981	2	23521	121715	239287	25622	84931
BAD06_Mnz1_04	Leucogranite	3	21.1095	2.52287	13.099	7993.9	3168.57	229.722	1.62925	0.0585942	1.21203	1.86479	2.5113	0.0351527	2.03064	0.00435309	1.62925	0.00125877	2.65871	2.4765	1.01123	0.802336	552.051	52.909	28.0009	0.91037	35.0804	1.39942	25.4266	1.35115	35.08	6.33	28	0.54	551	381	24.06	0.65	27.71	0.48	23	BAD06_Mnz1_04	12013	2.4	26225	141480	280677	31374	106312
BAD06_Mnz1_05	Leucogranite	3	30.1731	2.71764	11.9109	8041.49	2959	246.906	1.64178	0.0563403	0.996384	1.9698	2.18052	0.031448	1.92047	0.00405012	1.64178	0.00115624	2.53182	2.63774	1.00574	0.854882	465.805	44.1418	26.056	0.853781	31.4399	1.18839	23.3567	1.18198	31.44	5.77	26.06	0.5	465	392	22.27	0.57	25.83	0.45	19	BAD06_Mnz1_05	10836	2.1	25652	113912	240580	27016	87901
BAD06_Mnz1_06	Leucogranite	3	40.4816	2.5906	11.5545	8060.37	3111.39	254.877	1.88556	0.0745885	3.19002	1.83805	2.28025	0.0403318	3.70561	0.00392346	1.88556	0.0010922	2.50724	2.52215	1.01148	0.508838	1057.43	128.447	25.2428	0.950002	40.1479	2.91321	22.0638	1.10575	40.15	7.06	25.24	0.53	1057	344	19.69	0.52	24.79	0.49	47	BAD06_Mnz1_06	9206	2.2	23439	100388	210831	24053	85525
BAD06_Mnz1_07	Leucogranite	3	33.6603	2.55794	11.1814	7605.72	2973.37	248.434	1.5868	0.0549637	0.989406	1.8141	2.14089	0.030491	1.86999	0.00402522	1.5868	0.00113419	2.34681	2.45819	1.01015	0.848561	410.748	44.254	25.8962	0.820141	30.4974	1.12302	22.9115	1.07474	30.5	4.84	25.89	0.47	410	343	21.82	0.52	25.71	0.43	17	BAD06_Mnz1_07	9783	1.9	25078	118073	245754	27016	89088
BAD06_Mnz2_01	Leucogranite	3	44.4675	3.00693	7.61164	6241.34	2075.65	282.712	1.70793	0.0610418	1.57166	2.15965	2.38786	0.029757	2.32103	0.00353717	1.70793	0.00100783	2.7026	2.9323	1.00989	0.735852	640.707	67.5949	22.7618	0.776096	29.7739	1.36114	20.3603	1.09993	29.77	6.5	22.76	0.48	640	452	19.24	0.53	22.48	0.41	27	BAD06_Mnz2_01	7657	1.4	28766	109231	259982	29631	102749
BAD06_Mnz2_02	Leucogranite	3	34.177	2.60792	7.7605	6044.58	2317.78	300.916	1.72032	0.0583421	1.1144	2.04686	2.28177	0.0267204	2.04973	0.00332319	1.72032	0.00102996	2.55492	2.53339	1.00589	0.839292	542.634	48.7247	21.3871	0.734593	26.7753	1.08272	20.8071	1.06263	26.77	4.78	21.39	0.42	542	376	19.97	0.52	21.17	0.38	23	BAD06_Mnz2_02	8937	1.4	26471	92586	230233	26494	90870
BAD06_Mnz2_03	Leucogranite	3	34.2482	2.62774	8.04733	6488.74	2469.33	318.864	1.6285	0.0667914	1.58272	2.16034	2.54375	0.0288683	2.27091	0.00313614	1.6285	0.00100523	2.47693	2.56439	1.01067	0.717114	831.275	65.9953	20.1852	0.656371	28.8973	1.29314	20.3078	1.00549	22.73	3.27	19.88	0.38	336	310	19	0.48	19.73	0.34	36	BAD06_Mnz2_03	9123	1.6	30077	109231	250928	29805	106312
BAD06_Mnz2_04	Leucogranite	3	38.2604	3.52071	8.12869	6837.24	1942.01	287.005	1.65433	0.0612224	1.0481	2.63766	2.1217	0.0293986	1.9584	0.00348426	1.65433	0.00101426	2.43344	3.42699	1.00677	0.844737	647.056	45.0297	22.4219	0.740534	29.4204	1.13517	20.4901	0.996697	29.42	6.74	22.42	0.47	646	473	19.56	0.48	22.13	0.39	27	BAD06_Mnz2_04	8029	1.2	25898	110271	237993	28237	97403
BAD06_Mnz2_05	Leucogranite	3	38.2481	3.53768	8.27785	6893.86	1948.69	280.003	1.65053	0.0759774	1.24661	2.49682	2.40223	0.0373963	2.0684	0.0035714	1.65053	0.000999533	2.51653	3.41374	1.00887	0.797972	1094.47	49.9178	22.9817	0.757242	37.2787	1.51305	20.1927	1.01578	37.28	8.77	22.98	0.49	1094	454	18.51	0.47	22.5	0.39	49	BAD06_Mnz2_05	8999	1.4	26225	108711	239287	26668	95028
BAD06_Mnz2_06	Leucogranite	3	37.854	3.23913	8.87477	7010.07	2164.19	291.491	1.61249	0.0775352	1.70762	2.5792	2.28655	0.0366589	2.34864	0.00343063	1.61249	0.00107997	2.56766	3.1678	1.00681	0.686565	1134.99	67.969	22.0774	0.710737	36.5568	1.68523	21.8168	1.11973	28.98	5.29	21.76	0.45	677	371	20.11	0.52	21.4	0.37	51	BAD06_Mnz2_06	8710	2.1	26307	104550	244461	29631	108688
BAD06_Mnz3_01	Leucogranite	3	20.0808	1.08508	12.8144	6037.88	5564.44	266.144	1.5778	0.056732	0.860938	0.866558	2.11735	0.0293776	1.7974	0.00375736	1.5778	0.00117029	2.73447	1.06269	1.01366	0.877821	481.129	38.0406	24.1761	0.761427	29.3998	1.04118	23.6404	1.29208	29.4	2.39	24.17	0.4	480	176	21.79	0.62	24.08	0.39	20	BAD06_Mnz3_01	9412	2.4	21554	111312	222472	26842	89088
BAD06_Mnz3_02	Leucogranite	3	27.896	2.57403	9.40693	7344.91	2853.46	291.852	1.62513	0.0585981	0.798747	1.85901	2.21067	0.0276711	1.81081	0.00342639	1.62513	0.00101904	2.58354	2.48761	1.01027	0.897458	552.196	34.8669	22.0502	0.715423	27.7151	0.989677	20.5866	1.06316	27.71	4.91	22.05	0.42	551	372	19.58	0.51	21.82	0.37	23	BAD06_Mnz3_02	10279	1.7	25324	100388	214711	25273	88494
BAD06_Mnz3_03	Leucogranite	3	25.5434	1.47225	11.5238	6918.79	4699.46	282.873	1.60357	0.0544169	0.844714	1.13093	3.31908	0.0265124	1.81245	0.00353516	1.60357	0.0010437	3.15353	1.53065	1.04161	0.884752	388.342	37.9309	22.7489	0.728262	26.5695	0.950183	21.0846	1.32908	26.57	3.55	22.75	0.4	387	289	19.85	0.63	22.6	0.38	16	BAD06_Mnz3_03	10052	2.1	24996	116513	262569	26842	92652
BAD06_Mnz3_04	Leucogranite	3	29.4018	3.36733	7.24713	6624.25	1967.21	319.021	1.62479	0.0622895	1.15291	2.46827	2.63974	0.0269092	1.99227	0.00313459	1.62479	0.000915538	2.9973	3.27264	1.00446	0.815547	684.063	49.2309	20.1753	0.654553	26.962	1.05962	18.4966	1.10826	26.96	7.28	20.18	0.45	683	553	17.6	0.53	19.9	0.34	29	BAD06_Mnz3_04	7946	1.4	22947	109751	252221	25796	95622
BAD06_Mnz3_05	Leucogranite	3	29.3129	3.03101	7.35632	6716.02	2215.77	343.105	1.59329	0.0619325	1.25854	2.39403	2.29216	0.024877	2.03039	0.00291456	1.59329	0.000921515	2.52585	2.92971	1.00494	0.784719	671.78	53.8504	18.7611	0.59694	24.9506	1.00035	18.6173	0.940034	21.93	4.01	18.62	0.37	402	390	17.81	0.45	18.46	0.31	29	BAD06_Mnz3_05	8648	1.6	21144	113392	235406	27539	94434
BAD06_Mnz3_06	Leucogranite	3	28.2178	2.7519	7.09627	6459.17	2347.17	346.565	1.59102	0.063469	1.13842	2.14223	3.07122	0.0252396	1.95636	0.00288546	1.59102	0.000879927	3.22724	2.69625	1.00657	0.813255	723.983	48.2955	18.5741	0.590156	25.3098	0.977589	17.7775	1.14691	25.31	6.07	18.57	0.39	723	488	16.81	0.55	18.3	0.31	31	BAD06_Mnz3_06	8462	2.2	19669	113912	248341	27714	92058
BAD06_Mnz4_01	Leucogranite	3	16.8501	0.917697	12.7454	5129.74	5589.79	244.038	1.55855	0.0520515	0.897365	0.702871	3.26382	0.0293956	1.79843	0.00409772	1.55855	0.00127446	2.49121	0.87014	1.02411	0.866618	287.674	41.0218	26.3616	0.819988	29.4175	1.04239	25.7433	1.28178	29.42	1.82	26.36	0.42	287	141	24.26	0.63	26.38	0.42	11	BAD06_Mnz4_01	12136	1.8	22210	104550	225059	25273	82555
BAD06_Mnz4_02	Leucogranite	3	22.2499	2.82487	10.4498	6386.64	2260.86	216.548	1.65389	0.0569402	0.905181	2.01617	1.9435	0.0362385	1.88539	0.00461791	1.65389	0.00128981	2.28323	2.75414	1.00772	0.877213	489.22	39.9399	29.7004	0.980091	36.1449	1.33809	26.0532	1.18891	36.14	6.22	29.7	0.57	488	367	24.76	0.57	29.44	0.51	20	BAD06_Mnz4_02	9866	2.4	19751	108191	209538	22833	74240
BAD06_Mnz4_03	Leucogranite	3	22.3456	2.61589	9.60462	5627.55	2151.29	214.089	1.77122	0.0556104	1.27048	1.89527	4.33092	0.0357988	2.17976	0.00467096	1.77122	0.00131508	2.9526	2.60588	1.03945	0.812577	436.848	56.568	30.0408	1.06162	35.7139	1.52874	26.5632	1.56752	35.71	7.52	30.04	0.64	436	453	25.32	0.75	29.79	0.56	18	BAD06_Mnz4_03	10134	1.7	21144	100388	217298	23705	78398
BAD06_Mnz5_01	Leucogranite	3	15.6564	0.981716	10.8758	4594.29	4679.85	245.187	1.58783	0.051954	0.868211	0.736821	2.88354	0.029203	1.8097	0.00407852	1.58783	0.00123458	2.86626	0.955853	1.01544	0.877402	283.385	39.7196	26.2384	0.831496	29.2275	1.04224	24.9382	1.42865	29.23	2.25	26.24	0.43	282	173	23.39	0.69	26.21	0.43	11	BAD06_Mnz5_01	11352	1.2	22210	94667	228939	26842	85525
BAD06_Mnz5_02	Leucogranite	3	32.9914	2.68645	10.1423	6315.62	2350.92	219.67	1.64823	0.0556751	0.941766	1.80645	2.8845	0.0349298	1.89831	0.00455229	1.64823	0.00123269	2.70181	2.56569	1.02344	0.868261	439.435	41.9131	29.2793	0.96292	34.8618	1.30027	24.9001	1.34464	34.86	6.62	29.28	0.57	439	408	23.55	0.64	29.04	0.5	18	BAD06_Mnz5_02	12302	1.4	23111	97788	217298	24751	82555
BAD06_Mnz5_03	Leucogranite	3	25.7669	3.02861	8.63725	5571.33	1839.57	219.221	1.61278	0.0571113	0.944055	2.0243	2.09432	0.0359042	1.86877	0.0045616	1.61278	0.0012284	2.55463	2.93012	1.00602	0.863017	495.834	41.6079	29.3391	0.944129	35.8173	1.3145	24.8134	1.26697	35.82	7.33	29.34	0.58	495	435	23.49	0.6	29.06	0.49	20	BAD06_Mnz5_03	11042	1.7	23521	111312	240580	27191	87901
BAD06_Mnz5_04	Leucogranite	3	35.1233	2.99739	7.23869	5446	1816.91	251.16	1.64029	0.0547479	1.12788	1.9341	2.80447	0.0300416	1.99064	0.00398152	1.64029	0.00102898	3.31117	2.91516	1.0091	0.824	401.942	50.5253	25.6156	0.838618	30.0545	1.17834	20.7874	1.37586	30.05	7.96	25.62	0.57	401	570	19.68	0.65	25.41	0.44	16	BAD06_Mnz5_04	10754	2.4	29258	106110	237993	28411	97997
BAD06_Mnz5_05	Leucogranite	3	28.385	2.44008	7.73397	5322.16	2181.14	252.396	1.75692	0.0574709	1.17196	1.69896	2.41899	0.0313813	2.11194	0.00396202	1.75692	0.00109529	2.80362	2.38239	1.00541	0.831901	509.649	51.5305	25.4904	0.893862	31.3743	1.30411	22.1261	1.23994	31.37	5.77	25.49	0.52	509	390	20.77	0.59	25.25	0.47	21	BAD06_Mnz5_05	10423	2.2	24095	104550	230233	24925	81367
BAD06_Mnz6_01	Leucogranite	3	25.118	2.88203	8.10698	5104.41	1771.12	215.815	1.62231	0.0573599	1.10134	1.93362	2.0216	0.0366297	1.96082	0.0046336	1.62231	0.00124204	2.41032	2.82568	1.00568	0.827359	505.396	48.4606	29.8011	0.964628	36.5281	1.40607	25.0887	1.20865	36.53	6.81	29.8	0.57	504	396	23.67	0.58	29.52	0.51	21	BAD06_Mnz6_01	11001	2.6	22783	140960	276797	30328	97997
BAD06_Mnz6_02	Leucogranite	3	24.0638	3.77566	6.80265	5149.63	1363.9	236.808	1.83701	0.0676343	2.04816	2.58897	4.61717	0.0393619	2.75129	0.00422283	1.83701	0.00111048	2.96464	3.7646	1.03958	0.667692	857.367	85.0507	27.1648	0.995865	39.2009	2.11375	22.4327	1.32932	39.2	12	27.17	0.68	856	611	20.89	0.63	26.71	0.52	37	BAD06_Mnz6_02	29103	1.7	18276	107150	210831	24053	80180
BAD06_Mnz7_01	Leucogranite	3	43.0046	3.54326	7.94119	6079.11	1715.68	247.208	1.61907	0.0546247	1.16655	2.38921	3.08022	0.0304531	1.99555	0.00404517	1.61907	0.00109271	3.25636	3.51898	1.01479	0.811338	396.895	52.3042	26.0242	0.840947	30.4601	1.19694	22.074	1.43678	30.46	9.56	26.02	0.62	396	676	21.23	0.69	25.81	0.44	16	BAD06_Mnz7_01	13024	2.3	34667	114432	266449	31025	109876
BAD06_Mnz7_02	Leucogranite	3	35.7782	2.39915	7.53714	4704.89	1961.07	235.131	1.57749	0.0520488	0.975375	1.70378	2.28097	0.0305076	1.85468	0.00425296	1.57749	0.00120619	2.55756	2.32998	1.00449	0.850547	287.554	44.5888	27.3582	0.86126	30.5138	1.11441	24.3651	1.24551	30.51	5	27.36	0.5	286	361	23.42	0.6	27.22	0.45	11	BAD06_Mnz7_02	9433	1.8	27045	107150	234113	25622	90870
BAD06_Mnz7_03	Leucogranite	3	31.3029	2.30232	8.1816	5193.18	2255.63	244.546	1.62976	0.0538495	1.24628	1.64016	2.2965	0.0303478	2.05167	0.00408921	1.62976	0.00117182	2.62658	2.24003	1.00697	0.794359	364.763	56.1958	26.307	0.855678	30.3563	1.22645	23.6712	1.24272	30.36	4.92	26.31	0.49	364	353	22.62	0.6	26.14	0.45	15	BAD06_Mnz7_03	12054	2.5	39994	138359	316893	35383	124724
BAD06_Mnz7_04	Leucogranite	3	29.946	2.29043	8.13397	5078.2	2217.14	235.045	1.71923	0.0535339	1.09099	1.56865	2.53939	0.0313895	2.03618	0.00425451	1.71923	0.00114904	2.65616	2.22334	1.00622	0.844344	351.494	49.3089	27.3681	0.938981	31.3824	1.25767	23.2113	1.23232	31.38	5.1	27.37	0.53	350	355	21.93	0.59	27.21	0.49	14	BAD06_Mnz7_04	12054	2.7	40158	133158	289731	35383	117597
BAD06_Mnz8_01	Leucogranite	3	16.6915	1.43208	8.74129	4177.97	2917.42	224.975	1.63123	0.0649255	1.40738	1.0359	3.15153	0.0397728	2.15444	0.00444493	1.63123	0.00125689	2.94978	1.39457	1.02185	0.757146	771.924	59.2439	28.5904	0.930616	39.6022	1.67219	25.3887	1.49683	39.6	4.51	28.59	0.5	771	234	22.11	0.67	28.27	0.48	33	BAD06_Mnz8_01	12425	2.8	40977	182052	400967	45492	140166
BAD06_Mnz8_02	Leucogranite	3	16.3438	1.41085	8.62716	3993.56	2830.61	228.023	1.62291	0.0526655	0.852436	1.12896	4.01063	0.0318312	1.83316	0.00438552	1.62291	0.00133267	2.58935	1.48035	1.0475	0.885306	314.412	38.7819	28.209	0.913548	31.8171	1.14778	26.9182	1.39304	31.82	3.38	28.21	0.49	313	235	25.75	0.68	28.1	0.48	12	BAD06_Mnz8_02	11393	1.9	28356	127956	288438	30677	99185
BAD06_Mnz8_03	Leucogranite	3	19.1297	2.14978	6.81246	4392.36	2043.16	251.153	1.63669	0.0548339	1.39681	1.57008	2.81857	0.0300896	2.15171	0.00398164	1.63669	0.00113783	3.0359	2.11163	1.00387	0.760647	405.457	62.5344	25.6163	0.836802	30.1018	1.27559	22.985	1.39477	30.1	5.31	25.62	0.49	404	381	21.81	0.67	25.43	0.44	16	BAD06_Mnz8_03	11146	2	34831	153443	309133	36777	127693
BAD06_Mnz8_04	Leucogranite	3	17.807	2.54475	6.95815	4963.99	1950.68	254.736	1.68095	0.0536021	1.25712	1.73309	3.01664	0.029	2.09903	0.00392563	1.68095	0.0010706	3.30909	2.48325	1.00654	0.800821	354.369	56.7886	25.2567	0.847387	29.0272	1.20062	21.6276	1.43054	29.03	6.56	25.26	0.53	353	491	20.59	0.69	25.09	0.45	14	BAD06_Mnz8_04	11744	2.4	37453	119634	288438	32071	108688
BAD06_Mnz8_05	Leucogranite	3	18.1441	2.55926	7.00898	4775.11	1865.82	247.22	1.62411	0.0531159	1.44956	1.76431	2.81548	0.0296106	2.17692	0.00404498	1.62411	0.00111682	3.11727	2.49213	1.00621	0.746062	333.752	65.7215	26.023	0.843528	29.6295	1.27059	22.5608	1.40573	29.63	6.33	26.02	0.52	333	466	21.56	0.68	25.86	0.44	13	BAD06_Mnz8_05	11393	1.9	38846	135758	288438	35209	116409
BAD06_Mnz10_02	Leucogranite	3	37.3737	2.98892	4.52645	3504.11	1172.37	270.363	1.72586	0.057919	1.62883	2.09245	2.58508	0.0295244	2.37311	0.00369873	1.72586	0.00104974	2.7716	2.91841	1.00652	0.727255	526.701	71.4102	23.7996	0.819928	29.5445	1.38111	21.2064	1.17486	29.54	6.58	23.8	0.51	525	470	20.21	0.57	23.56	0.43	22	BAD06_Mnz10_02	7719	2.8	25734	112352	267742	29631	108688
BAD06_Mnz10_03	Leucogranite	3	32.8821	3.04168	5.17113	3870.42	1272.46	260.952	1.60273	0.0542039	1.44448	2.14156	3.21358	0.028627	2.15761	0.00383212	1.60273	0.00107587	3.75063	2.97069	1.00716	0.742828	379.531	64.9632	24.6562	0.788787	28.6591	1.21868	21.734	1.62938	28.66	8.76	24.66	0.58	379	660	20.91	0.79	24.46	0.41	15	BAD06_Mnz10_03	8917	1.5	31225	114432	249634	29282	106906
			* Used monazite standards for quantifications
[truncated: 24 more columns]

## Sheet: Zircon Standards
91500 - Primary Ref										GJ-1 - Secondary Ref										Plešovice - Secondary Ref										OG1 - Secondary Ref
	Data for Wetherill plot					Dates					Data for Wetherill plot					Dates					Data for Wetherill plot					Dates					Data for Wetherill plot					Dates
	207/235	2SE	206/238	2SE	rho	206/238 Age	2SE				207/235	2SE	206/238	2SE	rho	206/238 Age	2SE				207/235	2SE	206/238	2SE	rho	206/238 Age	2SE				207/235	2SE	206/238	2SE	rho	206/238 Age	2SE
91500 - 1	1.859	0.07	0.1788	0.0022	0.16879	1060	12			gj1 - 1	0.843	0.021	0.10009	0.00076	0.023388	614.9	4.5			ples - 1	0.406	0.0094	0.05456	0.00037	0.099756	342.5	2.2			ogc - 1	29.89	0.24	0.7143	0.0043	0.39529	3474	16
91500 - 2	1.814	0.068	0.1799	0.002	0.064686	1066	11			gj1 - 2	0.849	0.02	0.10065	0.00087	0.11364	618.1	5.1			ples - 2	0.406	0.013	0.05422	0.00046	0.0023769	340.4	2.8			ogc - 2	30.19	0.22	0.7245	0.0043	0.49306	3512	16
91500 - 3	1.85	0.067	0.1786	0.0021	0.013458	1059	11			gj1 - 3	0.85	0.019	0.09989	0.0007	-0.01901	613.7	4.1			ples - 3	0.406	0.011	0.05421	0.00038	0.099566	340.3	2.3			ogc - 3	29.87	0.22	0.7171	0.0041	0.39971	3485	15
91500 - 4	1.93	0.11	0.1796	0.0032	0.18536	1065	18			gj1 - 4	0.841	0.02	0.10037	0.00071	0.17568	616.5	4.2			ples - 4	0.395	0.011	0.05407	0.00038	0.12956	339.4	2.3			ogc - 4	30.17	0.24	0.7218	0.004	0.47048	3502	15
91500 - 5	1.852	0.07	0.1791	0.0021	0.14507	1062	11			gj1 - 5	0.859	0.02	0.09959	0.00068	-0.050234	611.9	4			ples - 5	0.4	0.011	0.05436	0.00043	0.11176	341.2	2.6			ogc - 5	30.92	0.19	0.7399	0.0038	0.51418	3571	14
91500 - 6	1.792	0.072	0.1792	0.0021	0.14721	1062	12			gj1 - 6	0.84	0.018	0.10058	0.00079	0.05503	617.7	4.7			ples - 6	0.392	0.011	0.05435	0.00046	0.02571	341.2	2.8			ogc - 6	30.12	0.21	0.7222	0.0039	0.4706	3504	15
91500 - 7	1.86	0.066	0.1788	0.002	0.11322	1060	11			gj1 - 7	0.86	0.022	0.10084	0.00079	0.086594	619.2	4.6			ples - 7	0.397	0.011	0.05415	0.00036	0.04097	339.9	2.2			ogc - 7	30.61	0.29	0.7342	0.0044	0.28615	3548	16
91500 - 8	1.873	0.072	0.1806	0.0019	0.0036792	1070	11			gj1 - 8	0.842	0.022	0.10073	0.00077	0.24406	618.6	4.5			ples - 9	0.402	0.011	0.05394	0.00038	0.014645	338.7	2.3			ogc - 8	28.15	0.25	0.6744	0.0052	0.62032	3321	20
91500 - 9	1.849	0.078	0.1781	0.0021	0.041706	1056	11			gj1 - 9	0.814	0.021	0.10008	0.00074	0.045246	614.8	4.3			ples - 10	0.406	0.011	0.05441	0.0004	-0.00076889	341.5	2.4			ogc - 9	30.1	0.22	0.7254	0.0041	0.33164	3516	15
91500 - 10	1.849	0.075	0.1772	0.0022	0.11326	1053	13			gj1 - 10	0.841	0.02	0.09969	0.00077	0.10126	612.5	4.5			ples - 11	0.4015	0.0095	0.05418	0.0004	0.01816	340.1	2.4			ogc - 10	30.33	0.25	0.7289	0.0046	0.57645	3528	17
91500 - 11	1.886	0.064	0.1791	0.002	-0.00621	1061	11			gj1 - 11	0.836	0.021	0.1005	0.00071	0.10349	617.3	4.2			ples - 12	0.397	0.01	0.05433	0.00039	0.079676	341	2.4			ogc - 11	30.5	0.19	0.7328	0.0041	0.56142	3545	15
91500 - 12	1.873	0.067	0.1805	0.0019	0.16188	1069	10			gj1 - 12	0.823	0.02	0.09971	0.00077	0.19724	612.6	4.5			ples - 13	0.406	0.011	0.0543	0.00038	0.17809	340.9	2.3			ogc - 12	26.68	0.27	0.6461	0.0064	0.79364	3214	25
91500 - 13	1.839	0.066	0.1793	0.002	0.044332	1063	11			gj1 - 13	0.831	0.021	0.10017	0.0008	0.17825	615.3	4.7			ples - 14	0.401	0.009	0.05462	0.00034	0.11467	342.8	2.1			ogc - 13	30	0.23	0.721	0.0046	0.29982	3499	17
91500 - 14	1.813	0.067	0.1809	0.0022	0.026758	1072	12			gj1 - 14	0.804	0.019	0.10029	0.00078	0.044611	616	4.6			ples - 15	0.3956	0.0087	0.05471	0.00036	0.12059	343.4	2.2			ogc - 14	30.28	0.21	0.726	0.0039	0.337	3518	15
91500 - 15	1.828	0.062	0.1792	0.0021	0.068421	1062	11			gj1 - 15	0.824	0.018	0.1002	0.00077	0.29037	615.5	4.5			ples - 16	0.3985	0.0082	0.05467	0.00034	0.13772	343.1	2.1			ogc - 15	30.52	0.24	0.7375	0.0047	0.63788	3560	17
91500 - 16	1.909	0.064	0.1777	0.0021	0.10859	1054	12			gj1 - 16	0.82	0.019	0.10058	0.00078	-0.045306	617.8	4.6			ples - 17	0.4059	0.0078	0.05475	0.00032	0.17857	343.6	2			ogc - 16	30.56	0.25	0.7341	0.0042	0.30302	3548	15
91500 - 17	1.802	0.068	0.1793	0.002	0.12094	1063	11			gj1 - 17	0.825	0.02	0.10028	0.00072	0.16557	616	4.2			ples - 18	0.3958	0.0079	0.0545	0.00036	0.16078	342.1	2.2			ogc - 17	30.25	0.2	0.7331	0.0042	0.531	3544	15
91500 - 18	1.861	0.069	0.1784	0.002	-0.047731	1058	11			gj1 - 18	0.839	0.022	0.1011	0.00077	0.22701	620.8	4.5			ples - 19	0.4057	0.0082	0.05488	0.00036	0.18021	344.4	2.2			ogc - 18	29.64	0.2	0.7212	0.0039	0.40684	3500	14
91500 - 19	1.847	0.065	0.1789	0.0017	0.080691	1060.9	9.1			gj1 - 19	0.823	0.021	0.10044	0.00078	0.2695	616.9	4.6			ples - 20	0.4093	0.0091	0.05475	0.00034	0.17793	343.6	2.1			ogc - 19	29.97	0.27	0.7273	0.0044	0.35912	3523	16
91500 - 20	1.846	0.072	0.1801	0.0023	0.1263	1067	12			gj1 - 20	0.841	0.02	0.10087	0.00073	0.17608	619.5	4.2													ogc - 20	29.69	0.27	0.7255	0.0049	0.79007	3516	18
				Weighted mean		1062.59	2.36							Weighted mean		616.3	0.95							Weighted mean		341.79	0.51							Weighted mean		3491.01	1.7
				MSWD		0.63								MSWD		1.2								MSWD		2.1								MSWD		11
				Average		1062.14	11.555	1.08789	%					Average		616.28	4.455	0.722886	%					Average		341.584	2.31053	0.676415	%					Average		3521.83	15.6111	0.443267	%
				Wiedenbeck et al., 1995		1062.4	0.4	0.0376506	%					Jackson et al., 2004		601.92	0.7	0.116295	%					Sláma et al., 2008		337.13	0.37	0.10975	%					Stern et al., 2009		3465	0.6	0.017316	%
						0.017884	%									2.38902	%									1.38226	%									0.750649	%

## Sheet: Monazite Standards
Batch 1 - 01d, 02a, 02b, 05b, 06, 07c, 09b
Standard	Data for Tera-Wasserburg plot						Data for Wetherill plot									Dates					Standard	Data for Tera-Wasserburg plot						Data for Wetherill plot									Dates					Standard	Data for Tera-Wasserburg plot						Data for Wetherill plot
	238U/206Pb	1s %	207Pb/206Pb	1s %	208Pb/206Pb	1s %	207Pb/235U	1s %	206Pb/238U	1s %	208Pb/232Th	1s %	232Th/238U	1s %	Rho	206/238 age	2SE	208/232 age	2SE			238U/206Pb	1s %	207Pb/206Pb	1s %	208Pb/206Pb	1s %	207Pb/235U	1s %	206Pb/238U	1s %	208Pb/232Th	1s %	232Th/238U	1s %	Rho	206/238 age	2SE	208/232 age	2SE			238U/206Pb	1s %	207Pb/206Pb	1s %	208Pb/206Pb	1s %	207Pb/235U
Bananeira_01	12.2404	1.65548	0.0581989	0.763988	6.18486	1.58977	0.655276	1.82327	0.0816966	1.65548	0.0253965	2.13018	7.48002	1.00484	0.907976	505.473	27.9549	506.208	21.327		44069_01	13.9298	1.69551	0.0572869	1.22332	4.41989	2.17902	0.566781	2.09075	0.0717884	1.69551	0.0225134	2.17956	5.27975	1.01816	0.810954	444.964	20.7042	448.877	19.4144		FC1_01	117.775	1.57004	0.0473621	0.942642	1.22378	2.4608	0.0554224
Bananeira_02	12.2989	1.65448	0.0586841	0.668806	6.12776	1.60876	0.657599	1.78455	0.0813082	1.65448	0.0255281	2.09094	7.42736	1.00632	0.927116	499.925	27.1785	508.659	21.0346		44069_02	13.7473	1.61497	0.0563525	0.705389	2.7668	2.44395	0.564939	1.7623	0.0727415	1.61497	0.0220661	2.13547	3.41161	1.0217	0.916399	452.654	16.9927	438.786	18.647		FC1_02	114.304	1.55809	0.0471744	0.846681	1.35953	2.74508	0.0568789
Bananeira_03	12.1093	1.65755	0.05787	0.665155	6.01624	1.64627	0.65863	1.78603	0.0825813	1.65755	0.0252656	2.15135	7.46749	1.00545	0.928064	511.51	28.4496	503.354	21.4178		44069_03	13.9593	1.70707	0.0557392	0.576701	3.49296	4.35359	0.550303	1.80185	0.0716366	1.70707	0.0224266	2.12504	4.30148	1.04483	0.947397	445.301	18.7687	448.279	18.9109		FC1_03	116.629	1.56082	0.0481313	0.674061	1.32199	1.8241	0.0568756
Bananeira_04	11.9836	1.91395	0.0764296	5.40802	5.98116	1.64587	0.878983	5.73671	0.0834475	1.91395	0.0257317	2.13337	7.44048	1.00523	0.333632	506.641	29.4466	502.312	21.6574		44069_04	14.4001	1.6848	0.055934	0.900642	4.00344	2.19107	0.535324	1.91042	0.069444	1.6848	0.0225861	2.16249	4.77205	1.01122	0.8819	426.391	18.8447	451.917	19.3886		FC1_04	118.444	1.57571	0.0474516	0.738327	1.35901	2.38369	0.0552136
Bananeira_05	12.13	1.62042	0.058011	0.756487	6.00791	1.57724	0.659107	1.78831	0.0824402	1.62042	0.0249293	2.12884	7.62441	1.00364	0.906121	510.67	28.4086	496.221	20.8973		44069_05	14.469	1.67833	0.055801	0.704614	2.928	2.16865	0.531509	1.82024	0.0691134	1.67833	0.021354	2.12182	3.66972	1.01535	0.922038	430.81	16.9923	426.004	17.9821		FC1_05	116.544	1.54287	0.0476792	1.01935	1.42442	2.89822	0.0563828
Bananeira_06	12.3358	1.62921	0.0581748	0.615076	6.11218	1.69216	0.649938	1.74145	0.0810646	1.62921	0.0255223	2.1362	7.44744	1.00328	0.935548	497.969	27.3723	508.854	21.4949		44069_06	14.5387	1.56927	0.0558929	0.615342	2.88397	1.87326	0.52983	1.6856	0.0687818	1.56927	0.0211821	2.19071	3.58561	1.01246	0.930985	428.813	16.2315	422.251	18.3898		FC1_06	120.027	1.63737	0.0472012	0.922505	1.33979	2.35961	0.0541977
Bananeira_07	12.1599	1.57355	0.0591244	0.592735	6.14715	1.62614	0.670104	1.68149	0.0822374	1.57355	0.025336	2.0892	7.60056	1.00435	0.935809	509.461	27.6504	504.327	20.8369		44069_07	14.6682	1.68264	0.0565941	0.946359	2.8214	1.99989	0.531742	1.93051	0.0681749	1.68264	0.0216312	2.22981	3.38794	1.01312	0.871604	422.598	16.5809	431.413	19.154		FC1_07	120.884	1.67322	0.0470813	0.970234	1.35735	2.42653	0.0536765
Bananeira_08	12.284	1.63042	0.0579397	0.569977	6.04839	1.6788	0.650044	1.72718	0.0814068	1.63042	0.0252408	2.14359	7.48811	1.00623	0.943979	504.515	27.9102	503.222	21.3327		44069_08	14.3547	1.66147	0.0552482	0.63212	2.78253	3.04879	0.530433	1.77765	0.0696638	1.66147	0.0218863	2.17151	3.42951	1.02634	0.934641	433.261	16.7376	437.915	18.9124		FC1_08	120.361	1.59443	0.0484234	0.878425	1.19977	2.35055	0.0554468
Bananeira_09	12.2603	1.61071	0.0577962	0.651734	6.02832	1.6154	0.649686	1.73757	0.081564	1.61071	0.0253877	2.19097	7.52788	1.00528	0.926991	504.475	28.3181	506.285	21.934		44069_09	14.4424	1.58382	0.0564036	0.651817	2.86591	2.55961	0.538238	1.7127	0.0692408	1.58382	0.0220449	2.09646	3.52745	1.02185	0.924749	428.59	16.0188	440.112	18.3466		FC1_09	118.096	1.63602	0.0470021	0.75744	1.33274	2.07867	0.0548514
Bananeira_10	12.0727	1.60388	0.0578238	0.653011	6.05157	1.58324	0.660097	1.73172	0.0828315	1.60388	0.0256243	2.20406	7.52043	1.00443	0.926177	512.999	28.8337	510.87	22.2622		44069_10	14.3385	1.59216	0.0558511	0.666793	2.99916	2.66865	0.536826	1.72615	0.0697422	1.59216	0.0218102	2.18705	3.74358	1.01411	0.922378	434.052	16.8264	435.663	18.9312		FC1_10	118.906	1.64797	0.0468521	1.09663	1.30652	2.50738	0.0543037
Bananeira_11	12.2872	1.67068	0.0587013	0.579489	6.1694	1.61012	0.658415	1.76832	0.0813854	1.67068	0.0257348	2.1362	7.4904	1.00557	0.94478	498.466	27.7224	512.872	21.6634		44069_11	14.3272	1.69116	0.0566587	0.746312	3.04246	1.94642	0.545018	1.84851	0.0697972	1.69116	0.0207233	2.30762	4.00748	1.01408	0.914875	434.933	18.3411	410.824	18.8481		FC1_11	118.015	1.68725	0.0468913	1.04796	1.38306	2.52709	0.0547598
Bananeira_12	12.444	1.6555	0.0575961	0.766477	6.14582	1.64807	0.637879	1.82433	0.0803599	1.6555	0.0254486	2.17797	7.63587	1.00523	0.907458	492.543	28.0533	507.79	21.8694		44069_12	14.3035	1.64462	0.0553432	0.745349	1.11011	5.43173	0.533247	1.80563	0.069913	1.64462	0.0215085	2.36858	1.40349	1.04867	0.910826	435.631	14.4671	428.411	20.6338		FC1_12	117.174	1.61669	0.0479788	0.987878	1.36369	2.18171	0.0564317
Bananeira_13	12.3043	1.59331	0.0577609	0.771658	6.08765	1.67276	0.646965	1.77033	0.0812721	1.59331	0.0254699	2.18696	7.57156	1.00662	0.900004	500.59	28.0852	507.998	21.9675		44069_13	14.1784	1.60353	0.0558039	0.704267	2.32883	8.04888	0.542431	1.75137	0.07053	1.60353	0.0212576	2.30491	3.05975	1.08293	0.915586	439.348	16.2743	422.381	19.3871		FC1_13	117.351	1.71527	0.0465516	1.20282	1.30554	2.82191	0.0546708
Bananeira_14	12.1935	1.6482	0.0578993	0.668727	6.08615	1.63825	0.654412	1.77869	0.082011	1.6482	0.0255504	2.15717	7.57539	1.005	0.926634	506.785	28.4584	509.474	21.7317		44069_14	14.3822	1.65074	0.0558928	0.712387	0.754747	5.54183	0.535597	1.79789	0.0695306	1.65074	0.0225848	2.67544	0.916925	1.04584	0.918149	431.563	14.1309	452.5	25.1135		FC1_14	116.002	1.62225	0.0469243	0.912563	1.31211	2.52538	0.0557493
Bananeira_15	12.1227	1.68847	0.0582519	0.839637	6.04534	1.68514	0.662244	1.88572	0.0824901	1.68847	0.0255176	2.13951	7.64408	1.00667	0.8954	510.968	28.9293	508.536	21.5183		44069_15	13.777	1.80925	0.0553861	0.812193	2.27027	2.14178	0.554052	1.98319	0.0725845	1.80925	0.0224947	2.44668	2.92441	1.01567	0.912292	451.705	18.3011	449.729	21.9204		FC1_15	114.39	1.62709	0.0473329	0.940535	1.2886	2.19293	0.0570272
Bananeira_16	12.247	1.61607	0.0571451	0.904815	6.04056	1.60778	0.643065	1.85212	0.0816526	1.61607	0.0251298	2.12618	7.59522	1.0062	0.872548	505.982	28.0289	501.197	21.0784		44069_16	13.8087	1.6186	0.0555129	0.689484	2.04451	2.12778	0.554045	1.75934	0.0724179	1.6186	0.022345	2.40431	2.54422	1.00696	0.920008	450.707	16.1563	446.194	21.3868		FC1_16	115.3	1.62881	0.0466198	1.14662	1.23586	2.7554	0.0557243
Bananeira_17	11.9877	1.69634	0.0566679	0.660715	5.95469	1.61031	0.651488	1.82047	0.0834187	1.69634	0.0251731	2.121	7.66909	1.00662	0.931814	516.498	29.1817	501.728	21.0483		44069_17	13.6049	1.72994	0.0555546	0.937437	2.39151	1.96772	0.562768	1.96761	0.0735028	1.72994	0.0225086	2.2697	3.04288	1.00663	0.87921	457.226	17.7484	449.047	20.3164		FC1_17	110.363	1.61136	0.0469062	1.05148	1.34935	2.46806	0.0585752
Bananeira_18	12.1894	1.87028	0.0575201	0.766217	6.00035	1.77053	0.650346	2.02115	0.0820387	1.87028	0.0255186	2.19312	7.66879	1.0055	0.925356	507.746	30.3371	509.059	22.0815																							FC1_18	107.533	1.66135	0.0476254	0.891828	1.29353	2.32991	0.0610386
Bananeira_19	12.2305	1.60418	0.0590065	0.905775	5.98458	1.60223	0.66491	1.84223	0.0817631	1.60418	0.0258878	2.14876	7.47197	1.0048	0.870781	500.042	27.4996	515.758	21.9142																							FC1_19	107.469	1.60145	0.0471588	1.15771	1.21797	2.35913	0.0604765
Bananeira_20	12.0139	1.64054	0.0570457	0.781967	5.86171	1.73962	0.654402	1.81738	0.0832369	1.64054	0.0254137	2.16252	7.59853	1.00527	0.902699	515.415	28.9991	506.689	21.669																							FC1_20	115.638	1.61697	0.0471417	0.720188	1.17035	1.92384	0.0561837
Bananeira_21	10.9437	2.33113	0.0628533	1.00009	7.03796	4.30277	0.791538	2.5366	0.0913772	2.33113	0.0256021	2.17662	9.67612	1.04741	0.918997																											FC1_21	114.481	1.55544	0.0464656	0.929295	1.27037	2.19065	0.0559379
Bananeira_22	11.9956	1.6171	0.0579097	0.834565	5.91876	1.642	0.665327	1.81975	0.0833639	1.6171	0.0252115	2.27136	7.66422	1.00615	0.888635	516.171	30.1174	501.93	22.5466																							FC1_22	113.372	1.55426	0.0466149	0.737749	1.44493	1.99899	0.0566665
Bananeira_23	12.5227	1.60588	0.0581994	0.649438	5.99483	1.70319	0.640513	1.73223	0.0798552	1.60588	0.0249403	2.1846	7.64647	1.00666	0.927059	492.944	27.9289	497.14	21.4796																							FC1_23	113.253	1.55499	0.0484029	1.04662	2.19644	2.99434	0.0589014
Bananeira_24	12.3607	1.71539	0.0581738	0.855998	5.98566	1.70456	0.64862	1.91711	0.0809016	1.71539	0.0248906	2.13079	7.65194	1.00654	0.894781	501.504	28.5283	495.895	20.9058
Bananeira_25	12.3932	1.67487	0.0583709	0.822384	6.01108	1.6874	0.649113	1.86588	0.0806897	1.67487	0.0250401	2.18613	7.68645	1.00687	0.897631	499.956	28.7975	499.006	21.5781
Bananeira_26	12.0558	1.65769	0.05803	0.847465	5.98857	1.70477	0.663379	1.86175	0.0829474	1.65769	0.0258717	2.11347	7.5313	1.00629	0.890391	511.916	28.271	515.846	21.5585
Bananeira_27	11.8902	1.68383	0.0579817	0.899558	6.00812	1.66597	0.672061	1.90905	0.0841032	1.68383	0.0264783	2.13738	7.48726	1.00603	0.882023	516.152	28.7224	528.089	22.3139
Bananeira_28	11.8911	1.73168	0.0576824	0.666857	5.86737	1.62692	0.668538	1.85564	0.0840963	1.73168	0.025716	2.12223	7.4913	1.00721	0.933196	520.525	29.1476	512.429	21.5067
Bananeira_29	12.2768	1.634	0.0573095	0.710892	5.93596	1.67239	0.64335	1.78194	0.0814545	1.634	0.0250463	2.14774	7.52529	1.00677	0.916976	504.796	28.0828	499.404	21.2149
Bananeira_30	12.3123	1.59594	0.0570488	0.721561	5.9679	1.68	0.638577	1.75148	0.0812195	1.59594	0.0254285	2.12587	7.38473	1.00447	0.911196	501.139	27.1192	507.556	21.3371
Bananeira_31	12.4356	1.58548	0.0575399	0.535219	5.95491	1.62501	0.637688	1.67338	0.0804144	1.58548	0.0249557	2.15533	7.50026	1.00618	0.94747	498.593	27.4975	497.758	21.2173
Bananeira_32	12.2683	1.71522	0.0578798	0.666712	6.15275	1.71023	0.650204	1.84024	0.081511	1.71522	0.0257013	2.12462	10.6172	1.00534	0.932063	499.006	35.8216	512.65	21.524
Bananeira_33	12.047	1.65377	0.0578724	0.756654	6.11689	1.67107	0.662063	1.81865	0.0830084	1.65377	0.0260905	2.1581	10.6204	1.00492	0.90934	508.744	36.6845	520.381	22.1879
Bananeira_34	12.2451	1.69742	0.0572887	0.58077	6.1782	1.66904	0.64478	1.79403	0.0816652	1.69742	0.0260355	2.17616	10.6458	1.0058	0.946152	496.927	36.2862	519.668	22.3421
															Weighted mean	505.6	5	507.07	3.755																	Weighted mean	437.573	4.085	436.791	4.742
															MSWD	0.246		0.466																		MSWD	1.46		1.6
															Gonçalves et al., 2016	513.6	1.2																			Aleinikoff et al., 2006	424.9	0.4
															Kylander-clark et al., 2013			497.6	1.6																	Luo et al., 2020			421.9	12
																																					2.98258
Batch 2 - 04a, 04b, f02, f03, f04, f13
Standard	Data for Tera-Wasserburg plot						Data for Wetherill plot									Dates					Standard	Data for Tera-Wasserburg plot						Data for Wetherill plot									Dates					Standard	Data for Tera-Wasserburg plot						Data for Wetherill plot
	238U/206Pb	1s %	207Pb/206Pb	1s %	208Pb/206Pb	1s %	207Pb/235U	1s %	206Pb/238U	1s %	208Pb/232Th	1s %	232Th/238U	1s %	Rho	206/238 age	2SE	208/232 age	2SE			238U/206Pb	1s %	207Pb/206Pb	1s %	208Pb/206Pb	1s %	207Pb/235U	1s %	206Pb/238U	1s %	208Pb/232Th	1s %	232Th/238U	1s %	Rho	206/238 age	2SE	208/232 age	2SE			238U/206Pb	1s %	207Pb/206Pb	1s %	208Pb/206Pb	1s %	207Pb/235U
Bananeira_01	10.6598	2.51015	0.0527791	1.40183	5.57542	2.16022	0.682369	2.87506	0.0938105	2.51015	0.0255965	2.04365	9.68839	1.00504	0.873077	578.04	42.58	509.57	20.61		44069_01	14.1606	2.13106	0.0562498	0.751633	3.44524	1.73745	0.54745	2.25973	0.0706183	2.13106	0.0217922	2.1825	5.23681	1.00643	0.94306	439.88	23.17	434.73	18.84		FC1_01	112.831	2.11052	0.0475255	0.801388	1.36356	1.94238	0.0580502
Bananeira_02	11.9687	2.08602	0.0574378	0.665944	6.10325	1.64297	0.661386	2.18974	0.083551	2.08602	0.0251956	2.08408	9.57564	1.00452	0.952634	517.28	35.88	501.95	20.69		44069_02	13.8938	2.03797	0.073373	1.80772	2.84067	2.07893	0.727815	2.72418	0.0719745	2.03797	0.0225442	2.12819	4.28494	1.00831	0.748102	439.73	20.87	435.03	18.58		FC1_02	113.48	2.12005	0.0477698	0.903765	1.37646	2.2293	0.0580151
Bananeira_03	11.8049	2.08498	0.0576381	0.631562	6.14431	1.65647	0.672906	2.17853	0.0847108	2.08498	0.0257435	2.08014	9.55063	1.00468	0.957056	524.18	36.2	512.97	21.1		44069_03	13.8993	2.08543	0.0608905	1.22469	4.00316	2.08121	0.603759	2.41845	0.0719463	2.08543	0.0216731	2.11109	6.22015	1.01865	0.862302	447.87	24.71	429.18	18		FC1_03	112.794	2.07792	0.0473055	0.968977	1.24973	2.83013	0.0578004
Bananeira_04	11.885	2.11555	0.0577997	0.709289	6.08403	1.62164	0.670246	2.23129	0.0841399	2.11555	0.025517	2.14078	9.53382	1.00495	0.94813	520.79	36.82	508.33	21.52		44069_04	14.0101	2.14785	0.0566041	0.715324	3.85392	3.59695	0.556819	2.26384	0.0713773	2.14785	0.0214222	2.26107	6.1144	1.03481	0.948766	444.45	25.53	426.37	19.13		FC1_04	111.113	2.11188	0.0467789	0.911236	1.46255	2.04452	0.0580217
Bananeira_05	12.2784	2.11278	0.0576831	0.717229	6.17774	1.64821	0.647462	2.2312	0.0814441	2.11278	0.0250402	2.12608	9.52356	1.00516	0.946925	504.74	35.54	499.2	20.99		44069_05	14.3091	2.0656	0.0549733	0.692328	2.87316	3.6915	0.529476	2.17854	0.0698858	2.0656	0.0216478	2.12592	4.39856	1.03624	0.94816	435.47	20.96	432.81	18.3		FC1_05	115.167	2.35262	0.0467356	0.701992	1.48634	2.32531	0.0559275
Bananeira_06	11.967	2.07185	0.0581772	0.703944	6.16184	1.67214	0.669997	2.18818	0.0835631	2.07185	0.0253971	2.14596	9.57323	1.00493	0.94684	517.35	36.5	505.84	21.47		44069_06	14.343	2.11127	0.0551424	0.604575	2.68215	1.82221	0.529847	2.19613	0.0697203	2.11127	0.0211232	2.18738	4.20606	1.01134	0.961361	434.47	21.14	421.11	18.33		FC1_06	114.375	2.10132	0.047472	0.81306	1.48024	1.84375	0.0572022
Bananeira_07	12.1077	2.04341	0.0582951	0.708979	6.23777	1.72379	0.663554	2.16291	0.0825921	2.04341	0.0255094	2.16591	9.53133	1.00469	0.944751	511.58	36.07	508.4	21.77		44069_07	14.3861	2.07072	0.0562028	0.611793	2.49571	1.80441	0.53842	2.15921	0.0695115	2.07072	0.0212632	2.20643	3.83921	1.00703	0.959019	433.21	20.31	423.37	18.61		FC1_07	108.232	2.03531	0.0477288	0.673811	1.53057	1.91232	0.0607757
Bananeira_08	12.0066	2.12813	0.0577019	0.629012	6.13998	1.63332	0.66233	2.21914	0.0832872	2.12813	0.025501	2.06689	9.45834	1.00571	0.958987	515.71	35.53	508.28	20.78		44069_08	14.6483	2.05842	0.0554976	0.72137	3.42692	2.05698	0.522147	2.18116	0.0682673	2.05842	0.0210446	2.1098	5.19887	1.01546	0.943726	425.71	21.64	420.15	17.61		FC1_08	111.121	2.06398	0.0471839	0.910999	1.46436	2.21766	0.0585201
Bananeira_09	12.0256	2.22925	0.0587806	0.931905	6.20237	1.64858	0.673646	2.41619	0.0831556	2.22925	0.0253708	2.16119	9.55312	1.00604	0.922628	514.93	37.36	505.16	21.6		44069_09	14.5796	2.134	0.0553818	0.667904	2.64695	3.54969	0.523513	2.23608	0.068589	2.134	0.0207245	2.37413	4.14391	1.03711	0.954349	427.65	21.42	412.77	19.5		FC1_09	111.314	2.09529	0.0484484	0.827052	1.45725	2.18677	0.0599841
Bananeira_10	12.0892	2.13044	0.0588122	0.715975	6.17314	1.67906	0.670466	2.24753	0.0827186	2.13044	0.0257034	2.10469	9.31781	1.00509	0.947903	511.2	35.29	512.14	21.32		44069_10	14.5507	2.06783	0.0570109	0.483899	2.16723	2.75074	0.539983	2.12369	0.0687252	2.06783	0.0214398	2.19266	3.34353	1.03008	0.973694	427.85	19.36	426.81	18.67		FC1_10	111.231	2.03509	0.0470061	0.756662	1.4721	1.97019	0.0582416
Bananeira_11	11.8754	2.10416	0.0582233	0.761043	6.14804	1.63801	0.675699	2.23756	0.0842075	2.10416	0.0254024	2.17491	9.47227	1.00461	0.940381	521.19	37.02	505.72	21.75		44069_11	14.7515	2.07509	0.0563645	0.756818	4.07898	6.11302	0.526595	2.2088	0.0677899	2.07509	0.0211692	2.13998	6.13921	1.06029	0.939468	422.14	23.29	422.59	17.95		FC1_11	116.923	2.05903	0.0478668	0.849759	1.40032	2.13393	0.0564211
Bananeira_12	12.1354	2.0553	0.0581151	0.629912	6.20168	1.59567	0.659995	2.14966	0.0824036	2.0553	0.0252489	2.07453	9.49925	1.00628	0.956104	510.46	34.95	503.11	20.64		44069_12	14.8251	2.05139	0.0554856	0.647228	4.244	1.91771	0.515809	2.15107	0.0674533	2.05139	0.0206437	2.10177	6.45789	1.00969	0.95366	420.79	23.46	412.04	17.19		FC1_12	116.794	2.09546	0.0478045	0.869841	1.32909	2.02168	0.0564098
Bananeira_13	11.7545	2.20299	0.0578646	0.481905	6.20826	1.58666	0.678443	2.25509	0.0850735	2.20299	0.0255496	2.08174	9.60715	1.00505	0.9769	526.34	37.22	508.73	20.94		44069_13	14.5425	2.0679	0.0558713	0.60349	2.70167	3.45241	0.529485	2.15417	0.0687638	2.0679	0.0208169	2.11645	4.2006	1.03139	0.959956	428.7	20.36	414.35	17.46		FC1_13	115.426	2.11965	0.047886	0.821535	1.31951	2.39735	0.0571757
Bananeira_14	12.0845	2.12184	0.0585312	0.587671	6.2272	1.60077	0.667521	2.20172	0.0827506	2.12184	0.0255001	2.13879	9.52509	1.00475	0.96372	512.52	36.25	508.07	21.49		44069_14	14.6007	2.12785	0.0567749	0.624529	2.74011	2.72805	0.535908	2.21761	0.06849	2.12785	0.0208255	2.10931	4.21548	1.02649	0.959525	427.05	20.71	414.03	17.4		FC1_14	116.238	2.11009	0.0479468	0.977087	1.52526	2.13828	0.0568484
Bananeira_15	11.9528	2.03051	0.0581145	0.582276	6.20126	1.60517	0.670072	2.11235	0.0836624	2.03051	0.0253299	2.09314	9.60763	1.00479	0.961257	517.94	35.79	504.44	20.88		44069_15	14.8737	2.08127	0.05577	0.925353	3.16019	1.80889	0.516758	2.27771	0.0672328	2.08127	0.0203966	2.16346	4.90303	1.01014	0.913756	419.46	21.22	406.33	17.49
															Weighted mean	516.021	9.664	506.767	5.464																	Weighted mean	431.202	5.602	421.795	4.692
															MSWD	0.105		0.124																		MSWD	0.554		0.959
															Gonçalves et al., 2016	513.6	1.2																			Aleinikoff et al., 2006	424.9	0.4
															Kylander-clark et al., 2013			497.6	1.6																	Luo et al., 2020			421.9	12
[truncated: 28 more columns]

## Sheet: GJ-1_TraceElements
	Date	Duration(s)	Ti_ppm	Y_ppm	Zr_ppm	Nb_ppm	La_ppm	Ce_ppm	Pr_ppm	Nd_ppm	Sm_ppm	Eu_ppm	Gd_ppm	Dy_ppm	Yb_ppm	Lu_ppm	Hf_ppm	Th_ppm	U_ppm
Z_GJ1_1	2019-09-04	28.838	3.53	247	436000	1.51	D.L.	16.1	0.0312	0.59	1.43	0.997	6.87	19.98	62.3	13.14	6620	9.57	288
Z_GJ1_2	2019-09-04	28.838	4.08	242	418000	1.497	D.L.	15.66	0.0266	0.601	1.38	1.009	7	19.7	61	12.89	6360	9.41	282
Z_GJ1_3	2019-09-04	28.838	3.6	253	447000	1.547	D.L.	16.49	0.0332	0.57	1.51	0.995	6.9	20.55	63.8	13.62	6810	9.74	295
Z_GJ1_4	2019-09-04	28.838	4.11	241	425000	1.49	D.L.	15.75	0.0297	0.59	1.38	1.026	6.81	18.92	59.8	12.58	6450	9.13	281
Z_GJ1_5	2019-09-04	28.838	3.07	244	423000	1.489	D.L.	15.75	0.0286	0.588	1.43	0.964	6.93	19.83	61.8	12.87	6450	9.52	285
Z_GJ1_6	2019-09-04	28.838	3.57	247	436000	1.521	D.L.	16.14	0.032	0.59	1.38	1.009	6.88	20.52	62.8	13.39	6630	9.75	289
Z_GJ1_7	2019-09-04	28.838	3.98	260	446000	1.57	D.L.	16.65	0.0328	0.615	1.51	1.065	7.17	22.1	66.3	14.01	6790	10.52	304
Z_GJ1_8	2019-09-04	28.84	2.38	233	425000	1.469	D.L.	15.38	0.0254	0.56	1.37	0.977	6.6	18.1	58.8	12.42	6470	8.84	272
Z_GJ1_9	2019-09-04	28.84	3.39	251	431000	1.517	D.L.	16.14	0.038	0.601	1.39	0.997	7.19	19.88	62.5	13.31	6560	9.54	295
Z_GJ1_10	2019-09-04	28.838	3.62	237.4	413000	1.466	D.L.	15.17	0.0282	0.57	1.44	0.947	6.6	18.73	59.4	12.18	6100	8.86	270
Z_GJ1_11	2019-09-04	28.838	3.2	268	475000	1.77	D.L.	17.41	0.033	0.67	1.36	1.26	8.2	22.6	69	14.36	7080	10.81	301.3
Z_GJ1_12	2019-09-04	28.838	4.7	245	428000	1.51	D.L.	15.6	0.027	0.6	1.61	1.06	7.41	19.9	64	13.46	6500	9.82	285.2
Z_GJ1_13	2019-09-04	28.839	4.9	248.4	433000	1.57	D.L.	16.08	0.031	0.62	1.34	1	6.88	20.5	62.5	12.99	6560	9.44	288.2
Z_GJ1_14	2019-09-04	28.838	2.8	242	420000	1.45	D.L.	15.5	0.026	0.63	1.44	0.97	6.7	20	61	13.16	6450	9.46	284.2
Z_GJ1_15	2019-09-04	28.838	4.46	247	432000	1.53	D.L.	16.08	0.046	0.51	1.38	0.97	6.57	19.6	62.3	13.12	6580	9.69	288
Z_GJ1_16	2019-09-04	28.838	4.5	235	422000	1.54	D.L.	15.4	0.039	0.49	1.44	1.09	7.18	18.6	59	12.5	6460	9.12	282
Z_GJ1_17	2019-09-04	28.839	3.5	249.4	435000	1.49	D.L.	16	0.025	0.76	1.26	0.86	6.97	20.24	62.2	13.44	6600	9.32	287.3
Z_GJ1_18	2019-09-04	28.838	4.9	252	439000	1.54	D.L.	17	0.017	0.49	1.51	1.23	6.95	20.3	64	13.2	6680	10.1	292
Z_GJ1_19	2019-09-04	28.838	3	241	424000	1.49	D.L.	15.91	0.034	0.6	1.25	0.97	6.7	19.5	61.4	12.97	6490	9.36	283
		Average	3.75211	246.484	432000	1.52453		16.0111	0.0307211	0.591842	1.41105	1.02084	6.97421	19.9763	62.3105	13.1374	6560	9.57895	286.958
		STDV	0.719742	8.35605	13788.1	0.0681325		0.567763	0.00622563	0.0609674	0.0864674	0.0930909	0.371024	1.08097	2.48884	0.533009	200.721	0.497515	8.44941
		RSD	19.1824	3.3901	3.19168	4.46909		3.54607	20.265	10.3013	6.12786	9.11903	5.31995	5.41125	3.99425	4.0572	3.05977	5.19384	2.94448
		Pref	3.35	238		2.01	0.003	14.9	0.03	0.63	1.44	0.96	6.6	20	64.8	11.52	6681	9.7	284
		Average/Pref	1.12003	1.03565		0.758471		1.07457	1.02404	0.939432	0.979898	1.06338	1.0567	0.998816	0.961582	1.1404	0.981889	0.98752	1.01042
